# Supplementary material for: Enhancing tandem mass spectrometry-based metabolite annotation with online chemical labeling
Source: Nat Commun. 2025 Jul 26;16:6911. doi: 10.1038/s41467-025-61240-z (PMC12297239; doi:10.1038/s41467-025-61240-z)
Supplement: Supplementary file 3 — Supplementary Data 1 [file 41467_2025_61240_MOESM3_ESM.csv]

Molecule specifications					L-cysteine		hydroxylamine		AQC
compound name	m/z [M+H]+	m/z [M+Na]+	m/z [M+2H]2+	Canonical SMILES	Reacting features ID [M+H]+	Feature ID [M+Na]+	Reacting features ID [M+H]+	Reacting features [M+2H]2+	Reacting features ID [M+H]+	Reacting features [M+Na]+	Sample	Final conc (mg/mL)
Alamethicin	1964.1215	1986.1035	982.5644	CC(C)CC(C(=O)NC(C)(C)C(=O)N1CCCC1C(=O)NC(C(C)C)C(=O)NC(C)(C)C(=O)NC(C)(C)C(=O)NC(CCC(=O)O)C(=O)NC(CCC(=O)N)C(=O)NC(CC2=CC=CC=C2)CO)NC(=O)CNC(=O)C(C)(C)NC(=O)C(C(C)C)NC(=O)C(C)(C)NC(=O)C(CCC(=O)N)NC(=O)C(C)NC(=O)C(C)(C)NC(=O)C(C)NC(=O)C(C)(C)NC(=O)C3CCCN3C(=O)C(C)(C)NC(=O)C							Pool 2	19.6
Angolamycin	916.5264	938.5084	458.7669	CCC1C(C2C(O2)(C=CC(=O)C(CC(C(C(C(CC(=O)O1)O)C)OC3CC(C(C(O3)C)OC4CC(C(C(O4)C)O)(C)O)N(C)C)CC=O)C)C)COC5C(C(C(C(O5)C)O)OC)OC			8707				Pool 2	9.2
Calcimycin	524.2755	546.2575	262.6414	CC1CCC2(C(CC(C(O2)C(C)C(=O)C3=CC=CN3)C)C)OC1CC4=NC5=C(O4)C=CC(=C5C(=O)O)NC							Pool 2	5.2
Catechin	291.0863	313.0683	146.0468	C1C(C(OC2=CC(=CC(=C21)O)O)C3=CC(=C(C=C3)O)O)O							Pool 2	2.9
Chrysophanol-Glucuronid	431.0973	453.0792	216.0523	CC1=CC2=C(C(=C1)O)C(=O)C3=C(C2=O)C=CC=C3OC4C(C(C(C(O4)C(=O)O)O)O)O							Pool 2	4.3
Daidzein	255.0652	277.0471	128.0362	C1=CC(=CC=C1C2=COC3=C(C2=O)C=CC(=C3)O)O							Pool 2	2.5
Dermacozine F	398.1135	420.0955	199.5604	CN1C2=CC=CC(=C2N=C3C1=C4C(=C(C(=O)OC4=O)C5=CC=CC=C5)C=C3)C(=O)N							Pool 2	4.0
Desferrioxamine D2	587.3399	609.3218	294.1736	C1CCNC(=O)CCC(=O)N(CCCCNC(=O)CCC(=O)N(CCCCCNC(=O)CCC(=O)N(CC1)O)O)O					3168		Pool 2	5.9
Desferroferrithiocin	239.0485	261.0304	120.0279	COC(=O)C1CSC(=N1)C2=C(C=CC=N2)O							Pool 2	2.4
Elloramycin A	661.2127	683.1946	331.1100	CC1C(C(C(C(O1)OC2=CC3=CC4=C(C(=C3C(=C2C(=O)OC)C)O)C(=O)C5(C(=O)C=C(C(C5(C4=O)O)O)OC)OC)OC)OC)OC	16828	16813					Pool 2	6.6
Genistein	271.0601	293.0420	136.0337	C1=CC(=CC=C1C2=COC3=CC(=CC(=C3C2=O)O)O)O							Pool 2	2.7
Goldinodox	811.4376	833.4195	406.2224	CCC(C(=O)NCC=CC=C(C)C(C(C)C1C(C(C(O1)C=CC=CC=C(C)C(=O)C2=C(C=CN(C2=O)C)O)O)O)OC)C3(C(C(C(C(O3)C=CC=CC)(C)C)O)O)O							Pool 2	8.1
Lankacidin C	460.2330	482.2149	230.6201	CC1C2CC(C=CC(=CCC(C=CC(=CC(C(C1=O)(C(=O)O2)C)NC(=O)C(=O)C)C)O)C)O	11108						Pool 2	4.6
Manumycin*	551.2752	573.2571	276.1412	CCCCC(C)C=C(C)C=C(C)C(=O)NC1=CC(C2C(C1=O)O2)(C=CC=CC=CC(=O)NC3=C(CCC3=O)O)O	22803	22875					Pool 2	5.5
Naphthiomate T	308.1104	330.0923	154.5588	CC1=CC(=CC=C1)N(C)C(=S)OC2=CC3=CC=CC=C3C=C2							Pool 2	3.1
Nocardichelin B	716.4593	738.4412	358.7333	CCCCCCCCCCCC=CC(=O)N(CCCCCNC(=O)CCC(=O)N(CCCCCNC(=O)C1COC(=N1)C2=CC=CC=C2O)O)O					17644	17645	Pool 2	7.2
Phenelfamycin H	1242.6419	1264.6238	621.8246	O=C(O)C=CC=CC=CC1OC(CC1O)C(C)C(OC)C(=CC=CCNC(=O)C(COC2OC(C)C(OC3OC(C)C(OC4OC(C)C(O)C(OC)C4)C(OC)C3)C(OC)C2)C5(O)OC(C=CC=CCO)C(C)(C)C(OC(=O)CC=6C=CC=CC6)C5O)C							Pool 2	7.2
Sakyomicin A	487.1599	509.1418	244.0836	CC1C(CCC(O1)OC23C(=O)C(C(CC2(C=CC4=C3C(=O)C5=C(C4=O)C(=CC=C5)O)O)(C)O)O)O							Pool 2	4.9
Tenuazonic acid*	198.1125	220.0944	99.5599	CCC(C)C1C(=C(C(=O)N1)C(=O)C)O							Pool 2	2.0
Tetracenomycin D3	381.0605	403.0424	191.0339	CC1=C(C(=CC2=CC3=C(C(=C12)O)C(=O)C4=C(C3=O)C=C(C=C4O)O)O)C(=O)O							Pool 2	3.8
Urdamycin A	845.3590	867.3410	423.1832	CC1C(CCC(O1)OC23C(=O)CC(CC2(C=CC4=C3C(=O)C5=C(C4=O)C(=C(C=C5)C6CC(C(C(O6)C)O)OC7CCC(C(O7)C)OC8CC(C(C(O8)C)O)O)O)O)(C)O)O							Pool 2	8.4
Warkmycin	1050.4177	1072.3996	525.7125	CC1C(CCC(O1)OC2C(OC(CC2(C)O)OC3CC(OC(C3O)C)C4=C(C5=C(C=C4)C(=O)C6=C(C5=O)C(C(C7(C6(C(C=C(C7OC(=O)C)C)OC8CC(C(C(O8)C)OC(=O)N)OC)O)O)OC(=O)C)O)O)C)O		15486					Pool 2	10.5
Auxofuran	195.1016	217.0835	98.0544	CCCc1coc2c1[C@@H](O)CCC2=O							Pool 6	1.9
Avermectin B1b	859.4838	881.4658	430.2456	CC1C=CC=C2COC3C2(C(C=C(C3O)C)C(=O)OC4CC(CC=C(C1OC5CC(C(C(O5)C)OC6CC(C(C(O6)C)O)OC)OC)C)OC7(C4)C=CC(C(O7)C(C)C)C)O	22684	22729					Pool 6	8.6
Cinerubin-B	828.3437	850.3257	414.6755	CCC1(CC(C2=C(C3=C(C=C2C1C(=O)OC)C(=O)C4=C(C=CC(=C4C3=O)O)O)O)OC5CC(C(C(O5)C)OC6CC7C(C(O6)C)OC8C(O7)CC(=O)C(O8)C)N(C)C)O							Pool 6	8.3
Daunomycin	528.1864	550.1684	264.5969	CC1C(C(CC(O1)OC2CC(CC3=C2C(=C4C(=C3O)C(=O)C5=C(C4=O)C(=CC=C5)OC)O)(C(=O)C)O)N)O					5031	5032	Pool 6	5.3
Dehydrorabelomycin	321.0757	343.0577	161.0415	CC1=CC2=CC(=C3C(=C2C(=C1)O)C(=O)C4=C(C3=O)C(=CC=C4)O)O							Pool 6	3.2
Dermacozine C	388.1292	410.1111	194.5682	CN1C2=CC(=CC(=C2NC3=CC=CC(=C31)C(=O)N)C(=O)O)C(=O)C4=CC=CC=C4							Pool 6	3.9
Desferrioxamine X2	559.3086	581.2905	280.1579	C1CCN(C(=O)CCC(=O)NCCCCN(C(=O)CCC(=O)NCCCCN(C(=O)CCC(=O)NC1)O)O)O					2727		Pool 6	5.6
Desferrioxamine X5	599.3763	621.3582	300.1918	C1CCCN(C(=O)CCC(=O)NCCCCCN(C(=O)CCC(=O)NCCCCCNC(=O)CCC(=O)NCC1)O)O					3882	3899	Pool 6	6.0
Dicinnaquinone	365.0252	387.0071	183.0162	O=C(O)C=1C(=O)C(O)=C(C(=O)C1N)C=2C(=O)C(N)=C(C(=O)O)C(=O)C2O							Pool 6	3.6
DMAC	299.0550	321.0370	150.0312	CC1=C2C(=CC(=C1C(=O)O)O)C(=O)C3=C(C2=O)C(=CC=C3)O							Pool 6	3.0
Echinosporin	224.0553	246.0373	112.5313	O=C(N)C=1OC2OC(=O)C3(O)C=CC2C3C1	3858						Pool 6	2.2
Elkosin	279.0910	301.0730	140.0492	CC1=CC(=NC(=N1)C)NS(=O)(=O)C2=CC=C(C=C2)N							Pool 6	2.8
epsilon-Dehydrobiotin	243.0798	265.0617	122.0435	C1C2C(C(S1)CCC=CC(=O)O)NC(=O)N2							Pool 6	2.4
Granaticin A	445.1129	467.0949	223.0601	CC1C2=C(C3C(O1)CC(=O)O3)C(=C4C(=C2O)C(=O)C5=C(C4=O)C6CC(C5(C(O6)C)O)O)O	11641	11407					Pool 6	4.4
Kirrothricin	781.4634	803.4453	391.2353	CCC(C(=O)NCC=CC=C(C)C(C(C)C(C(C=CC=CC=CC=C(C)C(=C1C(=O)CCN(C1=O)C)O)O)O)OC)C2(CC(C(C(O2)C=CC=CC)(C)C)O)O							Pool 6	7.8
Mycinamicin IV	696.4317	718.4137	348.7195	CCC1C(C=CC=CC(=O)C(CC(C(C(C=CC(=O)O1)C)OC2C(C(CC(O2)C)N(C)C)O)C)C)COC3C(C(C(C(O3)C)O)OC)OC							Pool 6	7.0
N-Acetyl-tyramine	180.1019	202.0839	90.5546	CC(=O)NCCC1=CC=C(C=C1)O							Pool 6	1.8
Nikkomycin Kz	466.1569	488.1388	233.5821	C1=CC=NC(=C1)C(CC(C(=O)NC(C2C(C(C(O2)N3C=CC(=O)NC3=O)O)O)C(=O)O)N)O							Pool 6	4.7
Nikkomycin Z	496.1674	518.1494	248.5874	CC(C(C1=NC=C(C=C1)O)O)C(C(=O)NC(C2C(C(C(O2)N3C=CC(=O)NC3=O)O)O)C(=O)O)N					494		Pool 6	5.0
Niphithricin B	1058.6734	1080.6554	529.8404	CC1CCC(C(C(CC(C(C=CC(=O)OC(C(C=CC(C(C(CC(CC(CC2CC(C(C(O2)(CC1O)O)O)O)OC(=O)CC(=O)O)O)O)C)O)C)C(C)CC(C)CCCC=CCCCNC(=NC)N)C)O)O)C)O							Pool 6	10.6
Streptonolid A	337.1651	359.1471	169.0862	CC1C2C(C3(CCCCC3C1(C(=O)C4=C(O2)C(OC4=O)C)C)O)O	9060	8078					Pool 6	3.3
Tryptophol	162.0913	184.0733	81.5493	C1=CC=C2C(=C1)C(=CN2)CCO							Pool 6	1.6
Nebularine	253.0932	275.0751	127.0502	C1=C2C(=NC=N1)N(C=N2)C3C(C(C(O3)CO)O)O							BOX2	5.0
Phomoxanthone A	751.2233	773.2052	376.1153	CC1CC(=O)C2=C(C3=C(C=CC(=C3OC2(C1OC(=O)C)COC(=O)C)C4=C5C(=C(C=C4)O)C(=C6C(=O)CC(C(C6(O5)COC(=O)C)OC(=O)C)C)O)O)O	22856	22862					BOX2	10.0
Cytochalasin J	452.2796	474.2615	226.6434	CC1CC=CC2C(C(=C)C(C3C2(C(C=CC(C1)(C)O)O)C(=O)NC3CC4=CC=CC=C4)C)O							BOX2	10.0
Cytochalasin H	494.2901	516.2720	247.6487	CC1CC=CC2C(C(=C)C(C3C2(C(C=CC(C1)(C)O)OC(=O)C)C(=O)NC3CC4=CC=CC=C4)C)O	14984						BOX2	10.0
Becatecarin	669.1878	691.1697	335.0975	CCN(CC)CCN1C(=O)C2=C3C4=C(C(=CC=C4)Cl)NC3=C5C(=C2C1=O)C6=C(N5C7C(C(C(C(O7)CO)OC)O)O)C(=CC=C6)Cl							BOX2	10.0
CJ-21058	388.2483	410.2302	194.6278	CC=CC1C(=CC2CCC(CC2C1(C)C(=C3C(=O)C(N(C3=O)C)CO)O)C)C							BOX2	10.0
Chaetoglobosin F	531.2854	553.2673	266.1463	CC1CC=CC2C3C(O3)(C(C4C2(C(=O)CCC(C(=O)C(=C1)C)O)C(=O)NC4CC5=CNC6=CC=CC=C65)C)C	17322	17623					BOX2	10.0
Chaetoglobosin C	529.2697	551.2516	265.1385	CC1CC=CC2C3C(O3)(C(C4C2(C(=O)CCC(=O)C(=O)C(=C1)C)C(=O)NC4CC5=CNC6=CC=CC=C65)C)C	19601	19589					BOX2	10.0
Diastovaricin I	688.3117	710.2936	344.6595	CC1C=CC=CC=CC(=O)NC2=C(C3=C(C(=C(C(=C3)C)O)C(=O)C(=CC(C(C(C=CC(CC=C(C(=O)CC1O)C)O)C)O)C)C)C(=O)C2=O)O	19035	19034				10988	BOX2	10.0
5-Methylmellein	193.0859	215.0678	97.0466	CC1CC2=C(C=CC(=C2C(=O)O1)O)C							BOX2	10.0
Cochliodone A	639.2436	661.2255	320.1255	CC1CCCC2(O1)CC3=C(C(=O)C(C(=O)C3=CO2)(C)OC(=O)C)C4=C5CC6(CCCC(O6)C)OC=C5C(=O)C(C4=O)(C)OC(=O)C	21044	21017					BOX2	10.0
Albocycline	309.2061	331.1880	155.1067	CC1CCC=C(C(C=CC(C=CC(=O)OC1C)(C)O)OC)C	17715	17706					BOX2	10.0
Antibiotic L-696,474	478.2952	500.2771	239.6513	CC1CC=CC2C(C(=C)C(C3C2(C(C=CC(C1)C)C(=O)OC)C(=O)NC3CC4=CC=CC=C4)C)O							BOX2	10.0
Decoyinine [Angustmycin A]	280.1041	302.0860	140.5557	C=C1C(C(C(O1)(CO)N2C=NC3=C(N=CN=C32)N)O)O							BOX2	10.0
Kirromycin	797.4219	819.4038	399.2146	CCC(C(=O)NCC=CC=C(C)C(C(C)C1C(C(C(O1)C=CC=CC=C(C)C(=O)C2=C(C=CNC2=O)O)O)O)OC)C3(C(C(C(C(O3)C=CC=CC)(C)C)O)O)O							BOX2	10.0
Acetomycin	215.0914	237.0733	108.0494	CC1C(OC(=O)C1(C)C(=O)C)OC(=O)C		7689					BOX2	10.0
Aurofusarin	571.0871	593.0690	286.0472	CC1=CC(=O)C2=C(O1)C=C3C(=C2O)C(=O)C(=C(C3=O)OC)C4=C(C(=O)C5=CC6=C(C(=O)C=C(O6)C)C(=C5C4=O)O)OC							BOX2	10.0
Mensacarcin	421.1493	443.1312	211.0783	CC1C(C23C(=O)C4=C(C(C2(O3)C(C1(C(=O)C5C(O5)C)O)O)OC)C(=CC=C4)OC)O	11451	11363					BOX2	10.0
Roquefortine C	390.1925	412.1744	195.5999	CC(C)(C=C)C12CC3C(=O)NC(=CC4=CN=CN4)C(=O)N3C1NC5=CC=CC=C25							BOX2	10.0
Borrelidin	490.3163	512.2982	245.6618	CC1CC(CC(C(C(=CC=CCC(OC(=O)CC(C(C1)C)O)C2CCCC2C(=O)O)C#N)O)C)C							BOX2	10.0
Bafilomycin A1	623.4154	645.3973	312.2113	CC1CC(=CC=CC(C(OC(=O)C(=CC(=CC(C1O)C)C)OC)C(C)C(C(C)C2(CC(C(C(O2)C(C)C)C)O)O)O)OC)C		23060					BOX2	10.0
gamma-Rubromycin	523.0871	545.0690	262.0472	COC1=CC(=O)C2=C(C1=O)C(=C3C(=C2O)CC4(O3)CCC5=C(O4)C(=C6C(=C5)C=C(OC6=O)C(=O)OC)O)O	20274					11803	BOX2	10.0
Manumycin B	511.2439	533.2258	256.1256	CCCCC(C)C=C(C)C(=O)NC1=CC(C2C(C1=O)O2)(C=CC=CC=CC(=O)NC3=C(CCC3=O)O)O							BOX2	10.0
Aureothin	398.1598	420.1417	199.5836	CC1=C(OC(=C(C1=O)C)OC)C2CC(=CC(=CC3=CC=C(C=C3)[N+](=O)[O-])C)CO2							BOX3	10.0
Aurantimycin A*	857.4615	879.4434	429.2344	CC1C(CCC(O1)(C(C)(C(=O)NC2C(OC(=O)C(N(C(=O)C3CCCNN3C(=O)CNC(=O)C(N(C(=O)C4CCCNN4C2=O)O)COC)O)C)C(C)C)O)O)CC(C)C		21597					BOX3	10.0
Setomimycin [Setomimicin]	581.1806	603.1625	291.0940	CC1=CC(=O)C2=C(C3=C(C=CC=C3O)C(=C2C1C(=O)C)C4=C5C(C(CC(=O)C5=C(C6=C4C=CC=C6O)O)(C)O)C(=O)C)O							BOX3	10.0
Thaxtomin A	439.1612	461.1431	220.0843	CN1C(C(=O)N(C(C1=O)(CC2=CC(=CC=C2)O)O)C)CC3=CNC4=C3C(=CC=C4)[N+](=O)[O-]							BOX3	10.0
Thaxtomin C	393.1558	415.1377	197.0815	CN1C(C(=O)NC(C1=O)CC2=CC=CC=C2)CC3=CNC4=C3C(=CC=C4)[N+](=O)[O-]							BOX3	10.0
Pseurotin A	432.1653	454.1472	216.5863	CCC=CC(C(C1=C(C(=O)C2(O1)C(C(NC2=O)(C(=O)C3=CC=CC=C3)OC)O)C)O)O	10423	10429					BOX3	10.0
Pseurotin D	432.1653	454.1472	216.5863	CCC(C=CC(C1=C(C(=O)C2(O1)C(C(NC2=O)(C(=O)C3=CC=CC=C3)OC)O)C)O)O	9606	9028					BOX3	10.0
Helvolic acid	569.3109	591.2928	285.1591	CC1C2C(C(=O)C3(C(C2(C=CC1=O)C)CCC4C3(CC(C4=C(CCC=C(C)C)C(=O)O)OC(=O)C)C)C)OC(=O)C	20449	20471					BOX3	1.3
Pimprinine	199.0866	221.0685	100.0470	CC1=NC=C(O1)C2=CNC3=CC=CC=C32							BOX3	10.0
Chartreusin	641.1865	663.1684	321.0969	CC1C(C(C(C(O1)OC2=CC=CC3=C2C4=C5C6=C(C=CC(=C6C(=O)O4)C)OC(=O)C5=C3O)OC7C(C(C(C(O7)C)O)OC)O)O)O							BOX3	10.0
Iromycin A	304.2271	326.2090	152.6172	CCCC1=C(NC(=O)C(=C1O)C)CC=C(C)CC=CC(C)C					10383	10404	BOX3	10.0
Mutolide	253.1435	275.1254	127.0754	CC1CCCC=CC(C=CC(C=CC(=O)O1)O)O	9701	9746					BOX3	10.0
Pyrenophorol [Helmidiol]	313.1646	335.1465	157.0859	CC1CCC(C=CC(=O)OC(CCC(C=CC(=O)O1)O)C)O	8735	8331					BOX3	10.0
Culpin	243.1380	265.1199	122.0726	CC(=CCC1=CC(=C(C=C1O)C#CC(=C)C)O)C							BOX3	10.0
Actinomycin D	1255.6358	1277.6177	628.3215	CC1C(C(=O)NC(C(=O)N2CCCC2C(=O)N(CC(=O)N(C(C(=O)O1)C(C)C)C)C)C(C)C)NC(=O)C3=C4C(=C(C=C3)C)OC5=C(C(=O)C(=C(C5=N4)C(=O)NC6C(OC(=O)C(N(C(=O)CN(C(=O)C7CCCN7C(=O)C(NC6=O)C(C)C)C)C)C(C)C)C)N)C							BOX3	10.0
Actinomycin X2	1269.6150	1291.5969	635.3112	CC1C(C(=O)NC(C(=O)N2CCCC2C(=O)N(CC(=O)N(C(C(=O)O1)C(C)C)C)C)C(C)C)NC(=O)C3=C4C(=C(C=C3)C)OC5=C(C(=O)C(=C(C5=N4)C(=O)NC6C(OC(=O)C(N(C(=O)CN(C(=O)C7CC(=O)CN7C(=O)C(NC6=O)C(C)C)C)C)C(C)C)C)N)C				20680			BOX3	2.5
5-Methoxysterigmatocystin	355.0813	377.0632	178.0443	COC1=C2C(=C(C=C1)O)C(=O)C3=C(C=C4C(=C3O2)C5C=COC5O4)OC							BOX3	5.0
Sterigmatocystin	325.0707	347.0526	163.0390	COC1=C2C(=C3C4C=COC4OC3=C1)OC5=CC=CC(=C5C2=O)O							BOX3	10.0
Cephalochromin	519.1286	541.1105	260.0679	CC1CC(=O)C2=C(O1)C=C3C(=C2O)C(=CC(=C3C4=C(C=C(C5=C(C6=C(C=C54)OC(CC6=O)C)O)O)O)O)O							BOX3	10.0
17-AAG	586.3123	608.2942	293.6598	CC1CC(C(C(C=C(C(C(C=CC=C(C(=O)NC2=CC(=O)C(=C(C1)C2=O)NCC=C)C)OC)OC(=O)N)C)C)O)OC	19523	19516					BOX3	10.0
Pyridomycin	541.2293	563.2112	271.1183	CCC(=C1C(=O)OC(C(C(=O)NC(C(C(C(=O)O1)C)O)CC2=CN=CC=C2)NC(=O)C3=C(C=CC=N3)O)C)C					4459	4497	BOX3	10.0
(+)-Brefeldin A	281.1748	303.1567	141.0910	CC1CCCC=CC2CC(CC2C(C=CC(=O)O1)O)O	12081	11933					BOX3	10.0
Asperloxine A	394.1398	416.1217	197.5735	COC1=CC2=C(C=C1)N3C(=NC4=C(C3=O)C=C(C=CO4)OC)C5CCCN5C2=O							BOX3	10.0
Rubiginone A2	337.1071	359.0890	169.0572	CC1CC(=O)C2=C(C1O)C=CC3=C2C(=O)C4=C(C3=O)C(=CC=C4)OC							BOX6	5.0
Alternariol monomethyl ether	273.0758	295.0577	137.0415	CC1=CC(=CC2=C1C3=C(C(=CC(=C3)OC)O)C(=O)O2)O							BOX6	2.5
Petasol	235.1693	257.1512	118.0883	CC1C(CCC2=CC(=O)C(CC12C)C(=C)C)O							BOX6	10.0
Lupallene B	281.1748	303.1567	141.0910	CC(CO)CCC12OC1C(O)CC(C2O)=C=C/C(C)=C([H])\[H]	10761	10473					BOX6	10.0
Strobilurin B	323.1045	345.0864	162.0559	CC(=CC=CC1=CC(=C(C=C1)Cl)OC)C(=COC)C(=O)OC	20584	20608					BOX6	10.0
Trypacidin	345.0969	367.0788	173.0521	CC1=CC2=C(C(=C1)OC)C(=O)C3(O2)C(=CC(=O)C=C3OC)C(=O)OC							BOX6	2.5
5-O-Methylsulochrin	347.1126	369.0945	174.0599	CC1=CC(=C(C(=C1)O)C(=O)C2=C(C=C(C=C2OC)OC)C(=O)OC)O							BOX6	10.0
Mansouramycin A	217.0972	239.0791	109.0522	CC1=C2C(=O)C=C(C(=O)C2=CN=C1C)NC							BOX6	10.0
21-Hydroxy-oligomycin A	807.5253	829.5072	404.2663	CCC1C=CC=CCC(C(C(C(=O)C(C(C(C(=O)C(C(C(C=CC(=O)OC2C(C(CC1O)OC3(C2C)CCC(C(O3)CC(C)O)C)C)C)O)C)C)O)C)(C)O)O)C	22332	22344					Pool 1	8.1
3-Methoxy-5-Methyl-1-Naphthoic Acid	217.0859	239.0679	109.0466	CC1=C2C=C(C=C(C2=CC=C1)C(=O)O)OC							Pool 1	2.2
Abyssomicin C atrop	347.1489	369.1309	174.0781	O=C1OC23C=4OC(C(O)C2C=CC(=O)C(C)CC(C(=O)C14)C)C(C)C3	11770	11998					Pool 1	3.5
Alazopeptin	396.1626	418.1446	198.5849	C=CCNC(CCC(=O)C=[N+]=[N-])C(=O)NC(CCC(=O)C=[N+]=[N-])C(=O)O							Pool 1	4.0
Amethopterin	455.1786	477.1605	228.0929	CN(CC1=CN=C2C(=N1)C(=NC(=N2)N)N)C3=CC=C(C=C3)C(=O)NC(CCC(=O)O)C(=O)O							Pool 1	4.5
Antimycin A	549.2807	571.2626	275.1440	CCCCCCC1C(C(OC(=O)C(C(OC1=O)C)NC(=O)C2=C(C(=CC=C2)NC=O)O)C)OC(=O)CC(C)C							Pool 1	5.5
Arylomycin A4	839.4549	861.4369	420.2311	CC1C(=O)NC(CC2=CC(=C(C=C2)O)C3=C(C=CC(=C3)C(C(=O)N1)N(C)C(=O)CNC(=O)C(C)NC(=O)C(CO)N(C)C(=O)CCCCCCCCCC(C)C)O)C(=O)O					11123		Pool 1	8.4
Bacimethrin-Monoacetate	198.0873	220.0693	99.5473	COC1=NC=C(COC(C)=O)C(N)=N1							Pool 1	2.0
Balhimycin	1446.4218	1468.4038	723.7146	CC1C(=O)C(CC(O1)OC2C3C(=O)NC(C4=C(C(=CC(=C4)O)O)C5=C(C=CC(=C5)C(C(=O)N3)NC(=O)C6C7=CC(=C(C(=C7)OC8=C(C=C2C=C8)Cl)OC9C(C(C(C(O9)CO)O)O)O)OC1=C(C=C(C=C1)C(C(C(=O)NC(C(=O)N6)CC(=O)N)NC(=O)C(CC(C)C)NC)O)Cl)O)C(=O)O)(C)N							Pool 1	14.5
Confertiflorin	307.1540	329.1359	154.0806	CC1CC(C2C(C3(C1CCC3=O)C)OC(=O)C2=C)OC(=O)C	12829	12798					Pool 1	3.1
Cyclophostin	235.0366	257.0185	118.0219	CC1=C2C(COC2=O)COP(=O)(O1)OC	6060	6067					Pool 1	2.3
Diethyl-1,4-Dihydro-2,4,6-Trimethylpyridin-3,5-Dicarboxylate	268.1543	290.1363	134.5808	CCOC(=O)C1=C(C)NC(C)=C(C1C)C(=O)OCC	17298	17324					Pool 1	2.7
Echinoserine	1137.4492	1159.4312	569.2283	CC(C)C(C(=O)O)N(C)C(=O)C(CSC(C(C(=O)N(C)C(C(C)C)C(=O)O)N(C)C(=O)C(C)NC(=O)C(CO)NC(=O)C1=NC2=CC=CC=C2N=C1)SC)N(C)C(=O)C(C)NC(=O)C(CO)NC(=O)C3=NC4=CC=CC=C4N=C3							Pool 1	11.4
epsilon-Rhodomycin	586.2283	618.2102	293.6178	CCC1(CC(C2=C(C1C(=O)OC)C(=C3C(=C2O)C(=O)C4=C(C3=O)C=CC=C4O)O)OC5CC(C(C(O5)C)O)N(C)C)O							Pool 1	4.3
Ferrichrysin	801.2592	823.2411	401.1332	CC(=O)N(CCCC1C(=O)NC(C(=O)NC(C(=O)NC(C(=O)NC(C(=O)NCC(=O)N1)CO)CO)CCCN(C(=O)C)O)CCCN(C(=O)C)O)O							Pool 1	7.4
Filipin	655.4052	677.3871	328.2062	CCCCCC(C1C(CC(CC(CC(CC(CC(CC(C(=CC=CC=CC=CC=CC(C(OC1=O)C)O)C)O)O)O)O)O)O)O)O							Pool 1	6.5
Fluostatin C	325.0707	347.0526	163.0390	CC12C(O1)C(C3=C4C(=C(C=C3C2=O)O)C5=C(C4=O)C=CC=C5O)O	13392						Pool 1	3.2
Fridamycin B	487.1599	509.1418	244.0836	[H]C1(C2=C(C3=C(C(C4=C(C3=O)C=CC(CC(O)(CC(O)=O)C)=C4O)=O)C=C2)O)CC(C(C(O1)C)O)O							Pool 1	4.9
Kaempferol	287.0550	309.0370	144.0312	C1=CC(=CC=C1C2=C(C(=O)C3=C(C=C(C=C3O2)O)O)O)O							Pool 1	2.9
Lactonamycin Z	586.1555	608.1375	293.5814	CC1C(C(CC(O1)OC23COC4(C2(C(=O)C5=C(C3=O)C=C6C=C(C7=C(C6=C5O)CN(C7=O)C)O)OC(=O)C4)OC)O)O							Pool 1	5.9
Naphthgeranine C	373.1282	395.1101	187.0677	CC1(C2CC(C(=CC2C3=C(O1)C(=O)C4=C(C3=O)C=C(C=C4O)O)CO)O)C	10684	10565					Pool 1	3.7
Novobiocin	613.2392	635.2211	307.1232	CC1=C(C=CC2=C1OC(=O)C(=C2O)NC(=O)C3=CC(=C(C=C3)O)CC=C(C)C)OC4C(C(C(C(O4)(C)C)OC)OC(=O)N)O							Pool 1	6.1
3-Methoxyanthranilic acid	168.0655	190.0475	84.5364	COC1=CC=CC(=C1N)C(=O)O							Pool 10	1.7
Cyclothialidine	642.2076	664.1895	321.6074	CC1=C2C(=C(C=C1O)O)CSCC(NC(=O)C(COC2=O)NC(=O)C3C(CCN3C(=O)C(CO)N)O)C(=O)NC(C)C(=O)O					924	925	Pool 10	6.4
Dehydromutactin	285.0757	307.0577	143.0415	CC1=CC(O)=C2C(C=CC=C2O)=C1C3=C([H])C(O)=CC(O3)=O						3658	Pool 10	2.8
Desferrioxamine Et3	607.2933	629.2753	304.1503	C1CC(=O)N(CCOCCNC(=O)CCC(=O)N(CCOCCNC(=O)CCC(=O)N(CCOCCNC1=O)O)O)O					1689		Pool 10	6.1
Dioxolide A	198.0761	220.0580	99.5417	C1C2C(=CC=C1C(=O)N)OC(O2)CO							Pool 10	2.0
Elaiophylin	1025.6043	1047.5863	513.3058	CCC1C(OC(CC1OC2CC(C(C(O2)C)O)O)(C(C)C(C(C)C3C(C=CC=CC(=O)OC(C(C=CC=CC(=O)O3)C)C(C)C(C(C)C4(CC(C(C(O4)C)CC)OC5CC(C(C(O5)C)O)O)O)O)C)O)O)C							Pool 10	10.2
Emetine	481.3061	503.2880	241.1567	CCC1CN2CCC3=CC(=C(C=C3C2CC1CC4C5=CC(=C(C=C5CCN4)OC)OC)OC)OC					1542		Pool 10	4.8
Formycin-A	268.1040	290.0860	134.5557	C1=NC2=C(NN=C2C(=N1)N)C3C(C(C(O3)CO)O)O							Pool 10	2.7
Glycerinopyrin	216.0866	238.0686	108.5470	CC1=CN(C(=C1)C(=O)OCC(CO)O)O							Pool 10	2.2
Hormaomycin*	1129.4756	1151.4575	565.2414	CCC(C)C1C(=O)N2CC(CC2C(=O)OC(C(C(=O)NC(C(=O)NC(C(=O)NC(C(=O)N1)C(C)C3=CC=CC=C3)CC4CC4[N+](=O)[O-])C(C)C5=CC=CC=C5)NC(=O)C(CC6CC6[N+](=O)[O-])NC(=O)C7=CC=C(N7O)Cl)C)C=CC	23442	23439			9546		Pool 10	11.3
Lankamycin	833.4893	855.4713	417.2483	CC1CC(C(C(O1)OC2C(CC(C(=O)C(C(C(C(OC(=O)C(C(C2C)OC3CC(C(C(O3)C)OC(=O)C)(C)OC)C)C(C)C(C)O)C)OC(=O)C)C)(C)O)C)O)OC	18676	18707					Pool 10	8.3
Mycinamicin I	712.4267	734.4086	356.7170	CCC1C(C2C(O2)C=CC(=O)C(CC(C(C(C=CC(=O)O1)C)OC3C(C(CC(O3)C)N(C)C)O)C)C)COC4C(C(C(C(O4)C)O)OC)OC							Pool 10	7.1
Nikkomycin Wz	451.1460	473.1279	226.0766	C1=CC(=CC=C1CC(C(=O)NC(C2C(C(C(O2)N3C=CC(=O)NC3=O)O)O)C(=O)O)N)O						661	Pool 10	4.5
Nikkomycin ZT	510.1831	532.1650	255.5952	O=C(O)C(NC(=O)C(N)C(C)C(O)C1=NC=C(O)C=C1)C2OC(N3C=C(C(=O)NC3=O)C)C(O)C2O					394	327	Pool 10	5.1
Nocardichelin A	744.4906	766.4725	372.7489	CCCCCCCCCCCCCC=CC(=O)N(CCCCCNC(=O)CCC(=O)N(CCCCCNC(=O)C1COC(=N1)C2=CC=CC=C2O)O)O					10362	10348	Pool 10	7.4
Novobiocic acid	396.1442	418.1261	198.5757	O=C1OC2=C(C=CC(O)=C2C)C(O)=C1NC(=O)C3=CC=C(O)C(=C3)CC=C(C)C							Pool 10	4.0
Sakyomicin B	373.0918	395.0737	187.0495	CC1(CC2(C=CC3=C(C2(C(=O)C1O)O)C(=O)C4=C(C3=O)C(=CC=C4)O)O)O							Pool 10	3.7
Salfredin B11	233.0808	255.0628	117.0441	O=C1OCC=2C=C3OC(C=CC3=C(O)C12)(C)C							Pool 10	2.3
Strophanthin	585.2906	607.2725	293.1489	CC1C(C(CC(O1)OC2CCC3(C4CCC5(C(CCC5(C4CCC3(C2)O)O)C6=CC(=O)OC6)C)C=O)OC)OC7C(C(C(C(O7)CO)O)O)O							Pool 10	5.8
Urdamycin E	891.3467	913.3287	446.1770	CC1C(CCC(O1)OC23C(=O)CC(CC2(C(=CC4=C3C(=O)C5=C(C4=O)C(=C(C=C5)C6CC(C(C(O6)C)O)OC7CCC(C(O7)C)OC8CC(C(C(O8)C)O)O)O)SC)O)(C)O)O							Pool 10	8.9
X-14881B	343.1540	365.1359	172.0806	CC1CC2=C(C3C(C4=C(C(C3(C=C2)O)O)C(=CC=C4)OC)O)C(=O)C1							Pool 10	3.4
Aureothin	398.1598	420.1418	199.5836	CC1=C(OC(=C(C1=O)C)OC)C2CC(=CC(=CC3=CC=C(C=C3)[N](=O)[O-])C)CO2							Pool 3	4.0
Caboxamycin	256.0604	278.0424	128.5339	C1=CC=C(C(=C1)C2=NC3=C(C=CC=C3O2)C(=O)O)O							Pool 3	2.6
Cladosporin	293.1384	315.1203	147.0728	CC1CCCC(O1)CC2CC3=C(C(=CC(=C3)O)O)C(=O)O2							Pool 3	2.9
Desferrioxamine X3	615.3712	637.3531	308.1892	C1CCCN(C(=O)CCC(=O)NCCCCCN(C(=O)CCC(=O)NCCCCCN(C(=O)CCC(=O)NCC1)O)O)O					2899	2898	Pool 3	6.1
Desoxy-Concanamycin	850.5311	872.5131	425.7692	CCC1C(O)C(C)C/C(C)=C/C=C/C(OC)C(C(C(O)C(C2(O)CC(OC3CC(O)C(OC(N)=O)C(C)O3)C(C)C(/C=C/C)O2)C)C)OC(/C(OC)=C/C(C)=C\C(C)C1)=O	21886	21877					Pool 3	8.5
Dioxolide B	240.0866	262.0686	120.5470	CC(=O)OCC1OC2CC(=CC=C2O1)C(=O)N							Pool 3	2.4
Epidermin	2164.9588	2186.9407	1082.9830	CCC(C)C1C(=O)NC(CSCC(C(=O)NC(C(=O)NC(C(=O)N1)CC2=CC=CC=C2)CCCCN)NC(=O)C(C)NC(=O)C(C(C)CC)N)C(=O)NC3C(SCC(NC(=O)CNC(=O)C4CCCN4C3=O)C(=O)NC(C)C(=O)NC(CCCCN)C(=O)NC(=CC)C(=O)NCC(=O)NC5CSCC6C(=O)NC=CSCC(C(=O)NC(C(=O)N6)CC7=CC=C(C=C7)O)NC(=O)C(NC(=O)C(NC5=O)CC8=CC=CC=C8)CC(=O)N)C							Pool 3	21.6
gamma-Naphthocyclinone, y-Naphthocyclinone	675.1708	697.1528	338.0891	CC1C2=C(O)C3=C(C4(OC(C)=O)CC(C5=C4C(C6=C(O)C7=C(C(O)=C6C5=O)C(C)OC8C7OC(C8)=O)=O)C3=O)C=C2CC(CC(OC)=O)O1	21067						Pool 3	6.7
Indole-3-propionic acid	190.0863	212.0682	95.5468	C1=CC=C2C(=C1)C(=CN2)CCC(=O)O							Pool 3	1.9
Kanchanamycin C	1054.6421	1076.6241	527.8247	CC1CCC(C(C(CC(C(C=CC=CC(=O)OC(C(C=CC=C(C(CC(CC(CC(CC2CC(C(C(O2)(CC1O)O)O)O)OC(=O)CC(=O)O)O)O)O)C)C)C(C)CCCC=CCCCN=C(N)N)C)O)O)C)O							Pool 3	10.5
Lasalocid	591.3891	613.3711	296.1982	CCC(C1C(CC(O1)(CC)C2CCC(C(O2)C)(CC)O)C)C(=O)C(C)C(C(C)CCC3=C(C(=C(C=C3)C)O)C(=O)O)O	24466						Pool 3	5.9
Milbemycin D	557.3473	579.3292	279.1773	CC1CCC2(CC3CC(O2)CC=C(CC(C=CC=C4COC5C4(C(C=C(C5O)C)C(=O)O3)O)C)C)OC1C(C)C	24318						Pool 3	5.6
Naphthomycin A	720.2934	742.2753	360.6503	CC1C=CC=CC=C(C(=O)NC2=C(C(=O)C3=C(C2=O)C=C(C(=C3C(=O)C(=CC(C(C(C=CC(CC=C(C(=O)CC1O)C)O)C)O)C)C)O)C)Cl)C	19550	19567					Pool 3	7.2
Netropsin	431.2262	453.2082	216.1168	CN1C=C(C=C1C(=O)NC2=CN(C(=C2)C(=O)NCCC(=N)N)C)NC(=O)CN=C(N)N							Pool 3	4.3
Nikkomycin-Sx	315.0823	337.0642	158.0448	C1C(C2C(C(C(O2)N3C=C(NC3=O)C=O)O)OC1C(=O)O)O							Pool 3	3.1
Phenylazabicyclo-(4,2,0)-Octanon	202.1226	224.1046	101.5650	C1CCN2C(C1)C(C2=O)C3=CC=CC=C3							Pool 3	2.0
Sulfomycin-I	1245.3261	1267.3081	623.1667	CC=C1C2=NC(=C(O2)C)C(=O)NC(=C)C(=O)NC(=C)C3=NC(=CO3)C4=C(C=CC(=N4)C(=O)NC(=C)C(=O)NC(=C)C(=O)NC(=C)C(=O)N)C5=NC(=CS5)C(=O)NC(C(=O)NC(=CC(C)O)C6=NC(=C(O6)C)C(=O)NC(C7=NC(=CS7)C(=O)N1)OC)C(C)O							Pool 3	12.4
Tigloside	1159.4803	1181.4623	580.2438	O=C(OCC1OC(OC2OC(COC(=O)C(=CC)C)C(O)C(O)C2OC3OC(CO)C(OC(=O)C(=CC)C)C(OC(=O)C(=CC)C)C3O)C(OC4OC(CO)C(OC(=O)C(=CC)C)C(OC(=O)C(=CC)C)C4O)C(O)C1O)C(=CC)C	20096	20119					Pool 3	11.6
Tirandamycin B	434.1815	456.1634	217.5944	CC1C2C(=O)C3C(O3)(C(O2)(OC1C(C)C=C(C)C=CC(=C4C(=O)CNC4=O)O)C)CO							Pool 3	5.3
WS-79089-A	489.1180	511.1000	245.0626	CC1CC2=CC3=C(C4=C(C(C3)O)C(=C5C(=C4O)C(=O)C6=C(C5=O)C(=CC=C6)O)OC)C(=C2C(=O)O1)O							Pool 3	4.9
3,7-Dihydroxy-3-Methylisocoumarin	193.0495	215.0315	97.0284	O=C1C2=C(C=CC(O)=C2)CC(C)(O)O1							Pool 4	1.9
Aeruginoic acid	222.0219	244.0039	111.5146	C1=CC=C(C(=C1)C2=NC(=CS2)C(=O)O)O							Pool 4	2.2
Amycolachrom	720.3523	742.3342	360.6798	O=C(NC(C(=O)NC(C(=O)NC(C(=O)NC1C(=O)NC(C(=O)NC(C(=O)N(O)CCC1)CCCN(O)C(=O)C)CCCN)CO)CO)CO)C							Pool 4	7.2
Arylomycin A5	853.4706	875.4525	427.2389	CC1C(=O)NC(CC2=CC(=C(C=C2)O)C3=C(C=CC(=C3)C(C(=O)N1)N(C)C(=O)CNC(=O)C(C)NC(=O)C(CO)N(C)C(=O)CCCCCCCCCCC(C)C)O)C(=O)O					11179		Pool 4	8.5
Aspochalasin B	400.2482	422.2302	200.6278	CC1C2C(NC(=O)C23C(C=C(CCC(C(=O)C=CC3=O)O)C)C=C1C)CC(C)C	19665						Pool 4	4.0
Bagremycin A	256.0968	278.0788	128.5521	C=CC1=CC=C(C=C1)OC(=O)C2=CC(=C(C=C2)O)N							Pool 4	2.6
Bagremycin B	298.1074	320.0893	149.5573	CC(=O)NC1=C(C=CC(=C1)C(=O)OC2=CC=C(C=C2)C=C)O	16424	16444				7521	Pool 4	3.0
beta-Naphthocyclinon	677.1865	699.1684	339.0969	CC1C2=C(C3=C(C=C2CC(O1)CC(=O)OC)C4(CC(C3=O)C5=C4C(=O)C6=C(C7=C(C(OC(C7)CC(=O)O)C)C(=C6C5=O)O)O)OC(=O)C)O	20467	20481					Pool 4	6.8
Chromomycin A3	1183.5167	1205.4987	592.2620	CC1C(C(CC(O1)OC2C(CC3=C(C2=O)C(=C4C(=C3)C=C(C(=C4O)C)OC5CC(C(C(O5)C)OC(=O)C)OC6CC(C(C(O6)C)OC)O)O)C(C(=O)C(C(C)O)O)OC)OC7CC(C(C(O7)C)O)OC8CC(C(C(O8)C)OC(=O)C)(C)O)O							Pool 4	11.8
Concanamycin C	823.5202	845.5022	412.2638	CCC1C(C(CC(=CC=CC(C(OC(=O)C(=CC(=CC(C1O)C)C)OC)C(C)C(C(C)C2(CC(C(C(O2)C=CC)C)OC3CC(C(C(O3)C)O)O)O)O)OC)C)C)O		21956					Pool 4	8.2
Dantron	241.0495	263.0315	121.0284	C1=CC2=C(C(=C1)O)C(=O)C3=C(C2=O)C=CC=C3O							Pool 4	2.4
Ferrirhodin	1011.3842	1033.3667	506.1957	O=C1NC2C(=O)NC3C(=O)NC(C(=O)NC(C(=O)NC(C(=O)NC1)CO)CO)CCCN4[O-][Fe+3]56(O=C(C=C(C)CCO)N([O-]5)CCC2)(O=C4C=C(C)CCO)O=C(C=C(C)CCO)N([O-]6)CCC3	8640						Pool 4	9.5
FR-900523	778.4736	800.4555	389.7404	CC1CC(C2C(CC(C(O2)(C(=O)C(=O)N3CCCCC3C(=O)OC(C(C(CC(=O)C(C=C(C1)C)C)O)C)C(=CC4CCC(C(C4)OC)O)C)O)C)OC)OC	21299						Pool 4	7.8
Fridamycin D	597.1967	619.1786	299.1020	CC1C2C(CC(O1)C3=C(C4=C(C=C3)C(=O)C5=C(C4=O)C=CC(=C5O)CC(C)(CC(=O)O)O)O)OC6CC(=O)C(OC6O2)C			19300				Pool 4	6.0
Frigocyclinone	464.2068	486.1887	232.6070	CC1C(CCC(O1)C2=C(C3=C(C=C2)C(=O)C4=C(C3=O)C=CC5=C4C(=O)CC(C5)(C)O)O)N(C)C							Pool 4	4.6
Gallidermin	2164.9588	2186.9407	1082.9830	CCC(C)C(C(=O)NC(C)C(=O)NC1CSCC(NC(=O)C(NC(=O)C(NC(=O)C(NC1=O)CCCCN)CC2=CC=CC=C2)CC(C)C)C(=O)NC3C(SCC(NC(=O)CNC(=O)C4CCCN4C3=O)C(=O)NC(C)C(=O)NC(CCCCN)C(=O)NC(=CC)C(=O)NCC(=O)NC5CSCC6C(=O)NC=CSCC(C(=O)NC(C(=O)N6)CC7=CC=C(C=C7)O)NC(=O)C(NC(=O)C(NC5=O)CC8=CC=CC=C8)CC(=O)N)C)N							Pool 4	21.6
Genistin	433.1129	455.0949	217.0601	C1=CC(=CC=C1C2=COC3=CC(=CC(=C3C2=O)O)OC4C(C(C(C(O4)CO)O)O)O)O							Pool 4	4.3
Glycerinoindole	206.0812	228.0631	103.5442	OCC(O)C(O)C1=CNC2=CC=CC=C21							Pool 4	2.1
Indole-3-acetic acid	176.0706	198.0525	88.5389	C1=CC=C2C(=C1)C(=CN2)CC(=O)O							Pool 4	1.8
Juglomycin B	275.0550	297.0370	138.0312	O=C1C=C(C(=O)C=2C=CC=C(O)C12)C3OC(=O)CC3O							Pool 4	2.7
Kanchanamycin A	1055.6261	1077.6081	528.3167	CC1CCC(C(C(CC(C(C=CC=CC(=O)OC(C(C=CC=C(C(CC(CC(CC(CC2CC(C(C(O2)(CC1O)O)O)O)OC(=O)CC(=O)O)O)O)O)C)C)C(C)CCCC=CCCCNC(=O)N)C)O)O)C)O							Pool 4	10.5
Neopynamin	332.1856	354.1676	166.5965	CC(=CC1C(C1(C)C)C(=O)OCN2C(=O)C3=C(C2=O)CCCC3)C	22438	22460					Pool 4	3.3
Nikkomycin ZH	526.1780	548.1599	263.5926	O=CC1=CN(C2OC(C(C(O)=O)NC(C(C(C(C3=CC=C(C=C3)O)O)C)N([H])[H])=O)C(C2O)O)C(N1)=O					497	447	Pool 4	5.3
Nikkomycin-Bx	495.1722	517.1541	248.0897	O=CC1=CN(C(=O)N1)C2OC(C(O)C2O)C(NC(=O)C(N)C(C)C(O)C3=CC=C(O)C=C3)C(=O)O							Pool 4	4.9
WS 5995C	355.0818	377.0637	178.0445	CC1=CC(=C(C(=C1)OC)C2=C(C3=C(C(=CC=C3)O)C(=O)C2=O)O)C(=O)O							Pool 4	3.6
Actinoviridin A	388.9708	410.9528	194.9891	OC(C1=CC(N=O[Fe]2(O=NC3=C(O2)C=CC(C(O)=O)=C3)O4)=C4C=C1)=O							Pool 5	3.3
Arenaemycin E	277.1071	299.0890	139.0572	CC1C2C=C(C3C2(C=C1C)C4(CO4)C(=O)OC3)C(=O)O							Pool 5	2.8
Arylomycin A2	825.4393	847.4212	413.2233	CC1C(=O)NC(CC2=CC(=C(C=C2)O)C3=C(C=CC(=C3)C(C(=O)N1)N(C)C(=O)CNC(=O)C(C)NC(=O)C(CO)N(C)C(=O)CCCCCCCCC(C)C)O)C(=O)O					13299	13406	Pool 5	8.2
Aurantimycin A*	857.4615	879.4434	429.2344	CC1C(CCC(O1)(C(C)(C(=O)NC2C(OC(=O)C(N(C(=O)C3CCCNN3C(=O)CNC(=O)C(N(C(=O)C4CCCNN4C2=O)O)COC)O)C)C(C)C)O)O)CC(C)C						16751	Pool 5	8.6
Bacimethrin	156.0768	178.0587	78.5420	OCC1=CN=C(N=C1N)OC							Pool 5	1.6
Bhimamycin I	298.1074	320.0893	149.5573	OC1=C2C(C(C3=C(C(C)OCC4)N4C(C)=C3C2=O)=O)=CC=C1							Pool 5	3.0
Dimetilan	241.1295	263.1115	121.0684	CC1=CC(=NN1C(=O)N(C)C)OC(=O)N(C)C							Pool 5	2.4
Enhydrin	465.1755	487.1575	233.0914	CC1C(O1)(C)C(=O)OC2C3C(C4C(O4)(CCC=C(C2OC(=O)C)C(=O)OC)C)OC(=O)C3=C	15601	15586					Pool 5	4.6
Factumycin	779.4477	801.4297	390.2275	CCC(C(=O)NCC=CC=C(C)C(C(C)C(C(C=CC=CC=CC=C(C)C(=O)C1=C(C=CN(C1=O)C)O)O)O)OC)C2(CC(C(C(O2)C=CC=CC)(C)C)O)O							Pool 5	7.8
Ferrirubin	1011.3848	1033.3667	506.1960	CC(=CC(=O)N(CCCC1C(=O)NC(C(=O)NC(C(=O)NC(C(=O)NC(C(=O)NCC(=O)N1)CO)CO)CCCN(C(=O)C=C(C)CCO)O)CCCN(C(=O)C=C(C)CCO)O)O)CCO.[Fe]							Pool 5	9.5
Ferulic acid	195.0652	217.0471	98.0362	COC1=C(C=CC(=C1)C=CC(=O)O)O							Pool 5	1.9
Fusaric acid	180.1019	202.0839	90.5546	CCCCC1=CN=C(C=C1)C(=O)O							Pool 5	1.8
Genoketide A1	259.0965	281.0784	130.0519	CC(=O)CC1=C(C(=C2C(=C1)C=CC=C2O)O)C(=O)C							Pool 5	2.6
Genoketide A2	435.1286	457.1105	218.0679	CC(=O)CC1=C(C(=C2C(=C1)C=CC=C2OC3C(C(C(C(O3)C(=O)O)O)O)O)O)C(=O)C							Pool 5	4.3
Granaticin B	559.1810	581.1629	280.0941	CC1C(CCC(O1)OC2CC3C4=C(C2(C(O3)C)O)C(=C5C(=C4O)C(=O)C6=C(C5=O)C(OC7C6OC(=O)C7)C)O)O		14110					Pool 5	5.6
Herbicolin A	1300.7359	1322.7178	650.8716	CCCCCCCCCCCC(CC(=O)NC(=CC)C(=O)NC1C(OC(=O)C(NC(=O)C(N(C(=O)CNC(=O)C(NC(=O)CNC(=O)C(NC(=O)C(NC1=O)C(C)O)CC(C)C)CCC(=O)N)C)C(C)O)CCCN=C(N)N)C)OC2C(C(C(C(O2)CO)O)O)O							Pool 5	13.0
Ikarugamycin epoxide	495.2853	517.2673	248.1463	CCC1C(CC2C1C3C(O3)C4C2CC5C4CC=CC(=O)NCCCC6C(=O)C(=C(C=C5)O)C(=O)N6)C							Pool 5	4.9
Lobophorin B	1187.6109	1209.5928	594.3091	CC1CC(C(C2C1C3(C(C=C2)C(=CCC(C(=CC4C=C(C(CC45C(=O)C(=C3O)C(=O)O5)C)CO)C)OC6CC(C(C(O6)C)NC(=O)OC)(C)[N+](=O)[O-])C)C)OC7CC(C(C(O7)C)O)OC8CC(C(C(O8)C)OC9CC(C(C(O9)C)OC)O)O)C							Pool 5	11.9
Lysolipin I	598.1111	620.0930	299.5592	CN1C(C(C2=C(C1=O)C(=C3C(=C2)C(C4C5=C3C(=C6C(=C5OCO4)OC7=C(C6=O)C=CC(=C7OC)Cl)O)OC)O)O)OC							Pool 5	6.0
N-(Dihydroxybenzyl)-Glycine	212.0553	234.0373	106.5313	C1=C(C=C(C=C1O)O)C(=O)NCC(=O)O							Pool 5	2.1
Nataxazole	401.1132	423.0951	201.0602	CC1=C(C(=CC=C1)O)C2=NC3=C(C=CC=C3O2)C4=NC5=C(C=CC=C5O4)C(=O)OC							Pool 5	4.0
Nikkomycin I	625.2100	647.1920	313.1087	CC(C(C1=NC=C(C=C1)O)O)C(C(=O)NC(C2C(C(C(O2)N3C=C(NC3=O)C=O)O)O)C(=O)NC(CCC(=O)O)C(=O)O)N					550	485	Pool 5	6.2
Niphithricin A	1058.6734	1080.6554	529.8404	CC1CCC(C(C(CC(C(C=CC(=O)OC(C(C=CC(C(C(CC(CC(CC2CC(C(C(O2)(CC1O)O)O)O)OC(=O)CC(=O)O)O)O)C)O)C)C(C)CC(C)CCCC=CCCCNC(=NC)N)C)O)O)C)O							Pool 5	10.6
SEK-4b	319.0812	341.0632	160.0443	CC1=CC(=CC2=C1C(=O)CC(O2)(CC3=CC(=CC(=O)O3)O)O)O						4520	Pool 5	3.2
(1R,2R)-2-Amino-1-(4-nitrophenyl)-1,3-propanediol	213.0870	235.0689	107.0471	C1=CC(=CC=C1C(C(CO)N)O)[N+](=O)[O-]							Pool 7	2.1
Actinobolin	301.1394	323.1214	151.0734	CC1C(C2C(C(CC(=C2C(=O)O1)O)O)O)NC(=O)C(C)N							Pool 7	3.0
a-Naphthocyclinon	667.1663	689.1482	334.0868	CC1C2=C(C3=C(C=C2CC(O1)CC(=O)OC)C4(CC(C3=O)C5=C4C(=C6C(=C5O)C(=O)C(=O)C(=C6O)CC(CC(=O)O)O)O)OC(=O)C)O	18039	18097					Pool 7	3.1
Ansatrienin A	637.3483	659.3303	319.1778	CC1C(CC=CC=CC=CC(CC(=O)NC2=CC(=O)C=C(C2=O)CCC=C(C1O)C)OC)OC(=O)C(C)NC(=O)C3CCCCC3							Pool 7	6.4
Arthrofactin	1354.8080	1376.7899	677.9076	CCCCCCCC1CC(=O)NC(C(=O)NC(C(=O)NC(C(=O)NC(C(=O)NC(C(=O)NC(C(=O)NC(C(=O)NC(C(=O)NC(C(=O)NC(C(=O)NC(C(=O)O1)CC(=O)O)C(C)CC)C(C)CC)CO)CC(C)C)CO)CC(C)C)CC(C)C)C(C)O)CC(=O)O)CC(C)C							Pool 7	13.5
Chlorobiocin	697.2159	719.1978	349.1116	CC1=CC=C(N1)C(=O)OC2C(C(OC(C2OC)(C)C)OC3=C(C4=C(C=C3)C(=C(C(=O)O4)NC(=O)C5=CC(=C(C=C5)O)CC=C(C)C)O)Cl)O							Pool 7	7.0
Dehydrodioxolide A	196.0604	218.0424	98.5339	C1=CC2=C(C=C1C(=O)N)OC(O2)CO							Pool 7	2.0
Desferrioxamine-X1	573.3243	595.3062	287.1658	C1CCNC(=O)CCC(=O)N(CCCCNC(=O)CCC(=O)N(CCCCNC(=O)CCC(=O)N(CC1)O)O)O					3470	3471	Pool 7	5.7
Juglomycin F	247.0601	269.0420	124.0337	O=C1C(O)=C(C(=O)C=2C=CC=C(O)C12)CC(=O)C			8070				Pool 7	2.5
Kanchanamycin D	1069.6418	1091.6237	535.3245	CC1CCC(C(C(CC(C(C=CC=CC(=O)OC(C(C=CC=C(C(CC(CC(CC(CC2CC(C(C(O2)(CC1O)OC)O)O)OC(=O)CC(=O)O)O)O)O)C)C)C(C)CCCC=CCCCNC(=O)N)C)O)O)C)O							Pool 7	10.7
Naphthgeranine D	389.1231	411.1050	195.0652	CC1(C2C(C=C(C(C2O)O)CO)C3=C(O1)C(=O)C4=C(C3=O)C=C(C=C4O)O)C	9092	8863					Pool 7	3.9
Naphthgeranine E	369.0969	391.0788	185.0521	CC1(C2=C(C=C(C(=C2)O)CO)C3=C(O1)C(=O)C4=C(C3=O)C=C(C=C4O)O)C							Pool 7	3.7
Niddamycin B	784.4478	806.4297	392.7275	O=CCC1CC(C(=O)C=CC=CCC(OC(=O)CC(O)C(OC)C1OC2OC(C)C(OC3OC(C)C(OC(=O)CC(C)C)C(O)(C)C3)C(N(C)C)C2O)C)C			11349				Pool 7	7.8
Nikkomycin M	417.1252	439.1072	209.0663	C1=C(NC(=O)N1C2C(C(C(O2)C(C(=O)NC(CCC(=O)O)C(=O)O)N)O)O)C=O							Pool 7	4.2
Sepedonin	225.0757	247.0577	113.0415	CC1(CC2=C(CO1)C(=CC(=O)C(=C2)O)O)O							Pool 7	2.2
SS-228R	321.0757	343.0577	161.0415	CC1=CC2=CC3=C(C(=C2C(=C1)O)O)C(=O)C4=C(C3=O)C(=CC=C4)O							Pool 7	3.2
Streptovaricin	828.3437	850.3257	414.6755	CC1C=CC=C(C(=O)NC2=C(C(=C3C(=C2O)C(=O)C(=C4C3=C(C(=CC(C(C(C(C(C(C(C1O)C)O)C(=O)OC)O)C)O)(C)O)C)OCO4)C)OC(=O)C)C)C							Pool 7	8.3
Tetracenomycin D1	337.0707	359.0526	169.0390	CC1=CC(=CC2=CC3=C(C(=C12)O)C(=O)C4=C(C3=O)C=C(C=C4O)O)O							Pool 7	3.4
7-alpha-Hydroxy-3-Deoxy-Zaluzanin C	247.1329	269.1148	124.0701	C=C1CCC2(C(C3C1CCC3=C)OC(=O)C2=C)O	16015	16161					Pool 8	2.5
Avilamycin B	1375.4396	1397.4215	688.2234	CC1C(C(CC(O1)OC2C(OC3(CC2O)OC4C(OC(CC4(O3)C)OC5C(C(OC(C5OC)C)OC6C(OC(C(C6O)OC)OC7C(C8C(CO7)OC9(O8)C1C(C(C(O9)C)(C(=O)C)O)OCO1)OC(=O)C)COC)O)C)C)O)OC(=O)C1=C(C(=C(C(=C1OC)Cl)O)Cl)C							Pool 8	13.7
Burrodin	265.1434	287.1254	133.0754	O=C(/C1=C([H])\[H])OC(C2C/3CC/C2=C([H])\[H])C1(O)CCC3=C([H])\[H]	9184	9164					Pool 8	2.6
Cochliodinol	507.2278	529.2098	254.1176	CC(=CCC1=CC2=C(C=C1)NC=C2C3=C(C(=O)C(=C(C3=O)O)C4=CNC5=C4C=C(C=C5)CC=C(C)C)O)C	23248						Pool 8	5.1
Compactin	391.2479	413.2298	196.1276	CCC(C)C(=O)OC1CCC=C2C1C(C(C=C2)C)CCC3CC(CC(=O)O3)O							Pool 8	3.9
Coumermycin A1	1110.3826	1132.3646	555.6950	CC1=CC=C(N1)C(=O)OC2C(C(OC(C2OC)(C)C)OC3=C(C4=C(C=C3)C(=C(C(=O)O4)NC(=O)C5=CNC(=C5C)C(=O)NC6=C(C7=C(C(=C(C=C7)OC8C(C(C(C(O8)(C)C)OC)OC(=O)C9=CC=C(N9)C)O)C)OC6=O)O)O)C)O							Pool 8	11.1
Desferrioxamine Et1	603.3348	625.3168	302.1711	C1CCNC(=O)CCC(=O)N(CCOCCNC(=O)CCC(=O)N(CCCCCNC(=O)CCC(=O)N(CC1)O)O)O					3654		Pool 8	6.0
Desoxyrabelomycin	323.0914	345.0733	162.0493	CC1CC2=CC(=C3C(=C2C(=O)C1)C(=O)C4=C(C3=O)C(=CC=C4)O)O							Pool 8	3.2
Enniatin-B	640.4168	662.3987	320.7120	CC(C)C1C(=O)OC(C(=O)N(C(C(=O)OC(C(=O)N(C(C(=O)OC(C(=O)N1C)C(C)C)C(C)C)C)C(C)C)C(C)C)C)C(C)C							Pool 8	6.4
Galtamycinon	451.1387	473.1207	226.0730	CC1C(C(CC(O1)C2=C(C3=C(C=C2)C(=O)C4=C(C3=O)C=C5C(=CC(=CC5=C4O)C)O)O)O)O							Pool 8	4.5
Germicidin B	197.1172	219.0992	99.0623	CCC1=C(C=C(OC1=O)C(C)C)O							Pool 8	2.0
Grecoketide A	477.1755	499.1575	239.0914	CC1C(CCC(O1)OC2CCC(OC2C)C3=C(C4=C(C=C3)C(=O)C(=O)C(=C4O)CC(=O)O)O)O							Pool 8	4.8
Holomycin	214.9943	236.9763	108.0008	CC(=O)NC1=C2C(=CSS2)NC1=O							Pool 8	2.1
Leukomycin A3, Josamycin	828.4740	850.4559	414.7406	CC1CC=CC=CC(C(CC(C(C(C(CC(=O)O1)OC(=O)C)OC)OC2C(C(C(C(O2)C)OC3CC(C(C(O3)C)OC(=O)CC(C)C)(C)O)N(C)C)O)CC=O)C)O			10206				Pool 8	8.3
Methidathion	302.9691	324.9511	151.9882	COC1=NN(C(=O)S1)CSP(=S)(OC)OC	16976	16964					Pool 8	3.0
Mycinamicin II	728.4216	750.4035	364.7144	CCC1C(C2C(O2)C=CC(=O)C(CC(C(C(C=CC(=O)O1)C)OC3C(C(CC(O3)C)N(C)C)O)C)C)(COC4C(C(C(C(O4)C)O)OC)OC)O							Pool 8	7.3
Naphthgeranine F	369.0969	391.0788	185.0521	CC1(C2=C(C=C(C=C2)CO)C3=C(O1)C(=O)C4=C(C3=O)C=C(C=C4O)O)CO	11910	11894					Pool 8	3.7
Naphthomycin B	706.2777	728.2597	353.6425	CC1C=CC=CC=CC(=O)NC2=C(C(=O)C3=C(C2=O)C=C(C(=C3C(=O)C(=CC(C(C(C=CC(CC=C(C(=O)CC1O)C)O)C)O)C)C)O)C)Cl		18556					Pool 8	7.1
Nikkomycin D	227.1026	249.0846	114.0550	CC(C(C1=NC=C(C=C1)O)O)C(C(=O)O)N							Pool 8	2.3
p-Coumaric acid	165.0546	187.0366	83.0310	C1=CC(=CC=C1C=CC(=O)O)O							Pool 8	1.6
Pyridomycin	541.2293	563.2112	271.1183	CCC(=C1C(=O)OC(C(C(=O)NC(C(C(C(=O)O1)C)O)CC2=CN=CC=C2)NC(=O)C3=C(C=CC=N3)O)C)C							Pool 8	5.4
Tirandamycin A	418.1860	440.1680	209.5967	CC1C2C(=O)C3C(O3)(C(O2)(OC1C(C)C=C(C)C=CC(=C4C(=O)CNC4=O)O)C)C	18374	18370					Pool 8	4.2
Aranciamycin*	545.1654	567.1473	273.0863	CC1C(C(C(C(O1)OC2C(C(C(=O)C3=CC4=C(C(=C23)O)C(=O)C5=C(C4=O)C=CC=C5O)(C)O)OC)OC)O)O	13288	13282					Pool 9	5.4
Avilamycin C	1405.4865	1427.4684	703.2469	CC1C(C(CC(O1)OC2C(OC3(CC2O)OC4C(OC(CC4(O3)C)OC5C(C(OC(C5OC)C)OC6C(OC(C(C6O)OC)OC7C(C8C(CO7)OC9(O8)C1C(C(C(O9)C)(C(C)O)O)OCO1)OC(=O)C(C)C)COC)O)C)C)O)OC(=O)C1=C(C(=C(C(=C1OC)Cl)O)Cl)C							Pool 9	14.0
Berninamycin-D	1008.3053	1030.2873	504.6563	O=C(NC(C(NC(C1=NC(C(NC(C(NC(C2=NC(C3=C4C=CC(C(N)=O)=N3)=CO2)=C)=O)=C)=O)=C(O1)C)=C)=O)C(C)(O)C)C(NC(C5=C(OC(/C(NC(C(NC(C6=CSC4=N6)=O)C(O)C)=O)=C\C)=N5)C)=O)=C							Pool 9	10.1
Chartreusin	641.1865	663.1684	321.0969	CC1C(C(C(C(O1)OC2=CC=CC3=C2C4=C5C6=C(C=CC(=C6C(=O)O4)C)OC(=O)C5=C3O)OC7C(C(C(C(O7)C)O)OC)O)O)O							Pool 9	6.4
Damsin	249.1485	271.1305	125.0779	CC1CCC2C(C3(C1CCC3=O)C)OC(=O)C2=C	13954	13859					Pool 9	2.5
Desferrioxamine Et2	605.3141	627.2960	303.1607	C1CCNC(=O)CCC(=O)N(CCOCCNC(=O)CCC(=O)N(CCOCCNC(=O)CCC(=O)N(CC1)O)O)O					3046		Pool 9	6.0
FK-506	804.4893	826.4712	402.7483	CC1CC(C2C(CC(C(O2)(C(=O)C(=O)N3CCCCC3C(=O)OC(C(C(CC(=O)C(C=C(C1)C)CC=C)O)C)C(=CC4CCC(C(C4)OC)O)C)O)C)OC)OC	21232	21390					Pool 9	8.0
Germicidin	183.1016	205.0835	92.0544	CCC1=C(C=C(OC1=O)C(C)CC)O							Pool 9	1.8
Griseorhodin A	509.0715	531.0534	255.0394	CC1=CC2=CC3=C(C(=C2C(=O)O1)O)OC4(C5C3O5)C(C6=C(C7=C(C(=C6O4)O)C(=O)C(=CC7=O)OC)O)O							Pool 9	5.1
Hydroxyacyl-caprazol A	830.4393	852.4213	415.7233	O=C(OC1CN(C)C(C(OC2C(O)C(O)C(CN)O2)C3C(O)C(O)C(N4C=CC(NC4=O)=O)O3)C([NH+](C)C1C(O)=O)=O)CC(O)CCCCCCCCCCCCC					9748	9749	Pool 9	8.3
Melampodin A	421.1493	443.1313	211.0783	CC1C(O1)(C)C(=O)OC2C3C(C=C(C4C(O4)C=C(C2O)C(=O)OC)C)OC(=O)C3=C	12147	119894					Pool 9	4.2
Rabelomycin	339.0863	361.0683	170.0468	CC1(CC2=CC(=C3C(=C2C(=O)C1)C(=O)C4=C(C3=O)C(=CC=C4)O)O)O							Pool 9	3.4
Tetracenomycin B3	395.0761	417.0581	198.0417	CC1=C(C(=CC2=CC3=C(C(=C12)O)C(=O)C4=C(C3=O)C=C(C=C4O)OC)O)C(=O)O							Pool 9	3.9
Tetrangomycin	323.0914	345.0733	162.0493	CC1(CC2=C(C(=O)C1)C3=C(C=C2)C(=O)C4=C(C3=O)C=CC=C4O)O							Pool 9	3.2
Thiolutin	229.0100	250.9919	115.0086	CC(=O)NC1=C2C(=CSS2)N(C1=O)C							Pool 9	2.3
Thiotetronic acid	268.1002	290.0821	134.5537	C1C(=O)CSC1=O							Pool 9	2.7
(R)-Semivioxanthin	275.0915	297.0734	138.0494	CC1CC2=CC3=CC(=CC(=C3C(=C2C(=O)O1)O)O)OC							BOX1	5.0
Xanthomegnin	575.1092	597.0911	288.0582	CC1CC2=CC3=C(C(=C2C(=O)O1)O)C(=O)C(=C(C3=O)OC)C4=C(C(=O)C5=C(C4=O)C(=C6C(=C5)CC(OC6=O)C)O)OC							BOX1	5.0
Aranciamycin*	545.1654	567.1473	273.0863	CC1C(C(C(C(O1)OC2C(C(C(=O)C3=CC4=C(C(=C23)O)C(=O)C5=C(C4=O)C=CC=C5O)(C)O)OC)OC)O)O	13288	13282					BOX1	5.0
Chetomin	711.1183	733.1002	356.0628	CN1C(=O)C2(N(C(=O)C1(SS2)CC3=CN(C4=CC=CC=C43)C56CC78C(=O)N(C(C(=O)N7C5NC9=CC=CC=C69)(SS8)CO)C)C)CO							BOX1	5.0
Pikromycin	526.3375	548.3194	263.6724	CCC1C(C=CC(=O)C(CC(C(C(C(=O)C(C(=O)O1)C)C)OC2C(C(CC(O2)C)N(C)C)O)C)C)(C)O							BOX1	10.0
(S)-(+)-Ascochin	235.0598	257.0417	118.0335	CC1C(=C)OC(=O)C2=C(C=C(C(=C12)C=O)O)O							BOX1	10.0
Oxyplicacetin	534.2559	556.2378	267.6316	CC1C(C(CC(O1)N2C=CC(=NC2=O)NC(=O)C3=CC=C(C=C3)N)O)OC4CC(C(C(C4O)O)N(C)C)O							BOX1	10.0
Aureothricin	243.0257	265.0076	122.0165	CCC(=O)NC1=C2C(=CSS2)N(C1=O)C							BOX1	10.0
(+)-Aphidicolin	339.2507	361.2326	170.1290	CC12CCC(C(C1CCC3C24CCC(C(C3)C4)(CO)O)(C)CO)O							BOX1	10.0
Papyracillic acid A	227.0914	249.0733	114.0493	CC1C(=C)C2(C(=CC(=O)O2)OC)OC1(C)O	6327	6203					BOX1	10.0
Hypothemycin	379.1388	401.1207	190.0730	COC1=CC(O)=C(C(C2C([H])(CC(O)C3O)O2)=C1)C(OC(C)C/C=C\C3=O)=O	13434	13461					BOX1	10.0
Concanamycin A	866.5261	888.5080	433.7667	CCC1C(C(CC(=CC=CC(C(OC(=O)C(=CC(=CC(C1O)C)C)OC)C(C)C(C(C)C2(CC(C(C(O2)C=CC)C)OC3CC(C(C(O3)C)OC(=O)N)O)O)O)OC)C)C)O		21837					BOX1	10.0
Chaetoviridin A	433.1455	455.1274	217.0764	CCC(C)C=CC1=CC2=C(C(=O)C3(C(=C(C(=O)O3)C(=O)C(C)C(C)O)C2=CO1)C)Cl							BOX1	10.0
Elmycin B	343.1176	365.0995	172.0624	CC1CC2=C(C3C(=O)C4=C(C(C3(C5C2O5)O)O)C(=CC=C4)O)C(=O)C1	8260	8515				3185	BOX1	10.0
Bafilomycin Cl	721.4158	743.3977	361.2115	CC1CC(=CC=CC(C(OC(=O)C(=CC(=CC(C1O)C)C)OC)C(C)C(C(C)C2(CC(C(C(O2)C(C)C)C)OC(=O)C=CC(=O)O)O)O)OC)C		24125					BOX4	10.0
Agistatin D	211.0965	233.0784	106.0519	CCC1CC=C2C(C1O)(C(=O)C=CO2)O							BOX4	10.0
Agistatin E	229.1071	251.0890	115.0572	CCC1CCC2(C3(C1OC(O2)CC3=O)O)O			4964				BOX4	10.0
Isofusidienol A	301.0707	323.0526	151.0390	CC1=CC(=C2C(=C1)OC3=C(C2=O)C(=COC=C3)C(=O)OC)O							BOX4	10.0
Echinomycin	1101.4281	1123.4100	551.2177	CC1C(=O)N(C2CSC(C(C(=O)N(C(C(=O)OCC(C(=O)N1)NC(=O)C3=NC4=CC=CC=C4N=C3)C(C)C)C)N(C(=O)C(NC(=O)C(COC(=O)C(N(C2=O)C)C(C)C)NC(=O)C5=NC6=CC=CC=C6N=C5)C)C)SC)C							BOX4	5.0
Sarcophine	317.2111	339.1930	159.1092	CC1=CCCC2(C(O2)CCC(=CC3C(=C(C(=O)O3)C)CC1)C)C	19193	19246					BOX4	10.0
Polyketomycin	865.2914	887.2733	433.1493	CC1C(CCC(O1)OC2C(=O)C(=C(C3(C2(CC4=C(C5=C(C(=O)C=C(C5=O)OC)C(=C4C3=O)O)C)O)O)O)C(=O)C)OC6CC(C(C(O6)C)OC(=O)C7=C(C=CC(=C7O)C)C)(C)O	22619						BOX4	10.0
MM 47755	337.1071	359.0890	169.0572	CC1(CC2=C(C(=O)C1)C3=C(C=C2)C(=O)C4=C(C3=O)C=CC=C4OC)O							BOX4	10.0
Decarestrictine D	217.1071	239.0890	109.0572	CC1CC(C=CC(C(CC(=O)O1)O)O)O							BOX4	10.0
17-DMAG	617.3545	639.3364	309.1809	CC1CC(C(C(C=C(C(C(C=CC=C(C(=O)NC2=CC(=O)C(=C(C1)C2=O)NCCN(C)C)C)OC)OC(=O)N)C)C)O)OC							BOX4	10.0
Curvulin	239.0914	261.0733	120.0494	CCOC(=O)CC1=C(C(=CC(=C1)O)O)C(=O)C						3458	BOX4	10.0
Obscurolide A1	292.1180	314.0999	146.5626	CC(C=CC1C(CC(=O)O1)NC2=CC=C(C=C2)C(=O)O)O							BOX4	10.0
Fumigaclavine A	299.1754	321.1573	150.0914	CC1CN(C2CC3=CNC4=CC=CC(=C34)C2C1OC(=O)C)C							BOX4	10.0
Antibiotic PF 1052	430.2952	452.2771	215.6513	CCC(C)C1C(=O)C(=C(C2C(C=CC3C2C(CC(C3)C)C)C4(C(O4)C)C)O)C(=O)N1C							BOX4	10.0
Chaetoglobosin A	529.2697	551.2516	265.1385	CC1CC=CC2C3C(O3)(C(C4C2(C(=O)C=CC(=O)C(C(=C1)C)O)C(=O)NC4CC5=CNC6=CC=CC=C65)C)C	18144	18132					BOX4	10.0
Cladospirone bisepoxide	367.0813	389.0632	184.0443	C1=CC2=C3C(=C1)OC4(C5C(O5)C(C67C4(O6)C(=O)C=CC7O)O)OC3=CC=C2	12138	12196					BOX4	10.0
Geldanamycin	561.2807	583.2626	281.1440	CC1CC(C(C(C=C(C(C(C=CC=C(C(=O)NC2=CC(=O)C(=C(C1)C2=O)OC)C)OC)OC(=O)N)C)C)O)OC		18253					BOX4	2.5
Elaiophylin	1025.6044	1047.5863	513.3058	CCC1C(OC(CC1OC2CC(C(C(O2)C)O)O)(C(C)C(C(C)C3C(C=CC=CC(=O)OC(C(C=CC=CC(=O)O3)C)C(C)C(C(C)C4(CC(C(C(O4)C)CC)OC5CC(C(C(O5)C)O)O)O)O)C)O)O)C							BOX4	10.0
Eremofortin A	307.1540	329.1359	154.0807	CC1C(C2C(O2)C3=CC(=O)C4(CC13C)C(O4)(C)C)OC(=O)C	13317	13786					BOX4	10.0
Eremofortin B	249.1485	271.1304	125.0779	CC1C(C2C(O2)C3=CC(=O)C(CC13C)C(=C)C)O							BOX4	10.0
Elasnin	393.3000	415.2819	197.1536	CCCCCC(=O)C(CCCC)C1=C(C(=C(C(=O)O1)CCCC)O)CCCC	23619	23664					BOX4	10.0
Fridamycin E	357.0969	379.0788	179.0521	CC(CC1=C(C2=C(C=C1)C(=O)C3=C(C2=O)C=CC=C3O)O)(CC(=O)O)O							BOX5	10.0
Lysolipin I	598.1111	620.0930	299.5592	CN1C(C(C2=C(C1=O)C(=C3C(=C2)C(C4C5=C3C(=C6C(=C5OCO4)OC7=C(C6=O)C=CC(=C7OC)Cl)O)OC)O)O)OC							BOX5	1.3
Pyrrolcarbonyltaloside	258.0972	280.0791	129.5523	CC1C(C(C(C(O1)OC(=O)C2=CC=CN2)O)O)O	6250	6238					BOX5	10.0
Luisol A	323.1126	345.0945	162.0599	CC1C2(C(C3=C(C=CC=C3O)C(C24CC(O1)CC(=O)O4)O)O)O		5747					BOX5	10.0
Tenuazonic acid	198.1125	220.0944	99.5599	CCC(C)C1C(=C(C(=O)N1)C(=O)C)O							BOX5	10.0
Hexacyclinic acid	491.2276	513.2095	246.1174	CC1C(C2C(C1OC(=O)C)C=C(C3C2C4C(C3)C5(CCC6C(C(C4C(=O)O6)(O5)O)C)C)C(=O)O)O							BOX5	10.0
Asperlactone	185.0809	207.0628	93.0441	CC1C(C2=C([H])C(C(O)C)OC2=O)O1	4251	4274					BOX5	10.0
Rubrofusarin	273.0758	295.0577	137.0415	CC1=CC(=O)C2=C(C3=C(C=C(C=C3C=C2O1)OC)O)O							BOX5	1.3
Isatropolone A	457.1493	479.1312	229.0783	CCCC(=O)C1=C2C=C(OC3=C2C(=CC(=O)C4=C3OC5C4(C(C(C(O5)C)OC)O)O)C1=O)C							BOX5	2.5
Violacein	344.1030	366.0849	172.5551	C1=CC2=C(C(=O)N=C2C=C1)C3=C(NC(=C3)C4=CNC5=C4C=C(C=C5)O)O							BOX5	10.0
Chrysomycin A	509.1806	531.1625	255.0940	CC1C(C(C(C(O1)C2=C3C(=C(C=C2)O)C(=CC4=C3OC(=O)C5=C4C(=CC(=C5)C=C)OC)OC)O)(C)O)O							BOX5	2.5
Chrysomycin B	497.1806	519.1625	249.0940	CC1C(C(C(C(O1)C2=C3C(=C(C=C2)O)C(=CC4=C3OC(=O)C5=C4C(=CC(=C5)C)OC)OC)O)(C)O)O							BOX5	10.0
Nargenicin A1	516.2592	538.2411	258.6333	CC1C=C(C23C(CC(C(=O)OC1C(C)O)OC)C=CC4C2C(C(C(C4O3)OC(=O)C5=CC=CN5)C)O)C							BOX5	10.0
Piperafizine B	291.1128	313.0947	146.0601	C1=CC=C(C=C1)C=C2C(=O)NC(=CC3=CC=CC=C3)C(=O)N2							BOX5	1.3
Bacimethrin	156.0768	178.0587	78.5420	COC1=NC=C(C(=N1)N)CO							BOX5	10.0
Terrein	155.0703	177.0522	78.0388	CC=CC1=CC(=O)C(C1O)O							BOX5	10.0
Butyrolactone I	425.1595	447.1414	213.0834	CC(=CCC1=C(C=CC(=C1)CC2(C(=C(C(=O)O2)O)C3=CC=C(C=C3)O)C(=O)OC)O)C	17352	17240				10775	BOX5	10.0
Zearalenone	319.1540	341.1359	160.0807	CC1CCCC(=O)CCCC=CC2=C(C(=CC(=C2)O)O)C(=O)O1	17591	17646					BOX5	10.0
Venturicidin A	750.4787	772.4606	375.7430	CCC(=O)C(C)C(C(C)CC(C)C1C(CC(C=CC(CCCC=C(C2C(=CCC(O2)(CC(=O)O1)O)C)C)OC3CC(C(C(O3)C)O)OC(=O)N)C)C)O		22398					BOX5	10.0
Reticulol	223.0601	245.0420	112.0337	CC1=CC2=CC(=C(C(=C2C(=O)O1)O)OC)O							BOX5	5.0
UK-1	387.0976	409.0795	194.0524	COC(=O)C1=C2C(=CC=C1)OC(=N2)C3=C4C(=CC=C3)OC(=N4)C5=CC=CC=C5O							BOX5	2.5
Rubiginone D2	353.1020	375.0839	177.0546	CC1C(C2=C(C(=O)C1O)C3=C(C=C2)C(=O)C4=C(C3=O)C=CC=C4OC)O							BOX5	10.0
Telithromycin	812.4804	834.4623	406.7439	CCC1C2(C(C(C(=O)C(CC(C(C(C(=O)C(C(=O)O1)C)C)OC3C(C(CC(O3)C)N(C)C)O)(C)OC)C)C)N(C(=O)O2)CCCCN4C=C(N=C4)C5=CN=CC=C5)C							BOX7	10.0
Manumycin*	551.2752	573.2571	276.1412	CCCCC(C)C=C(C)C=C(C)C(=O)NC1=CC(C2C(C1=O)O2)(C=CC=CC=CC(=O)NC3=C(CCC3=O)O)O							BOX7	10.0
Luteoreticulin	342.1336	364.1155	171.5705	CC1=C(C([H])=C(OC1=O)/C(C)=C/C(C)=C/C2=CC=C(C=C2)[N+]([O-])=O)OC	19782	19776					BOX7	10.0
Simocyclinone D4	898.2553	920.2372	449.6313	CC1C(C(CC(O1)C2=C(C3=C(C=C2)C(=O)C45C(C3O)(O4)C(CC6(C5(C(=O)C=C(C6)C)O)O)O)O)OC(=O)C=CC=CC=CC=CC(=O)NC7=C(C8=C(C=C(C=C8)O)OC7=O)O)OC(=O)C							BOX7	10.0
Ikarugamycin	479.2905	501.2724	240.1489	CCC1C(CC2C1C=CC3C2CC4C3CC=CC(=O)NCCCC5C(=O)C(=C(C=C4)O)C(=O)N5)C							BOX7	10.0
Aspinolide B	285.1333	307.1152	143.0703	CC=CC(=O)OC1C=CC(C(CCC(=O)OC1C)O)O	10298	10280					BOX7	10.0
Hormaomycin*	1129.4756	1151.4575	565.2415	CCC(C)C1C(=O)N2CC(CC2C(=O)OC(C(C(=O)NC(C(=O)NC(C(=O)NC(C(=O)N1)C(C)C3=CC=CC=C3)CC4CC4[N+](=O)[O-])C(C)C5=CC=CC=C5)NC(=O)C(CC6CC6[N+](=O)[O-])NC(=O)C7=CC=C(N7O)Cl)C)C=CC	23442	23439			16510		BOX7	5.0
Cystargolide A	371.2176	393.1995	186.1124	CCC(C)C(C(=O)O)NC(=O)C(C(C)C)NC(=O)C1C(C(=O)O1)C(C)C	13921	14045					cystargolide ext.
kanamycin	485.24534	507.22728	243.12627	C1C(C(C(C(C1N)OC2C(C(C(C(O2)CN)O)O)O)O)OC3C(C(C(C(O3)CO)O)N)O)N				151	135	115	32mix	0.1-50
cephalexin	348.10126	370.08320	174.55423	CC1=C(N2C(C(C2=O)NC(=O)C(C3=CC=CC=C3)N)SC1)C(=O)O					569	566	32mix	0.1-50
doxorubicin	544.18136	566.16330	272.59428	CC1C(C(CC(O1)OC2CC(CC3=C2C(=C4C(=C3O)C(=O)C5=C(C4=O)C(=CC=C5)OC)O)(C(=O)CO)O)N)O				1677		1697	32mix	0.1-50
emamectin	886.53112	908.51306	443.76916	CCC(C)C1C(C=CC2(O1)CC3CC(O2)CC=C(C(C(C=CC=C4COC5C4(C(C=C(C5O)C)C(=O)O3)O)C)OC6CC(C(C(O6)C)OC7CC(C(C(O7)C)NC)OC)OC)C)C				3145		3198	32mix	0.1-50
vancomycin	1448.43748	1470.41942	724.72234	CC1C(C(CC(O1)OC2C(C(C(OC2OC3=C4C=C5C=C3OC6=C(C=C(C=C6)C(C(C(=O)NC(C(=O)NC5C(=O)NC7C8=CC(=C(C=C8)O)C9=C(C=C(C=C9O)O)C(NC(=O)C(C(C1=CC(=C(O4)C=C1)Cl)O)NC7=O)C(=O)O)CC(=O)N)NC(=O)C(CC(C)C)NC)O)Cl)CO)O)O)(C)N)O							32mix	0.1-50
spiramycin	843.52129	865.50323	422.26425	CC1CC=CC=CC(C(CC(C(C(C(CC(=O)O1)O)OC)OC2C(C(C(C(O2)C)OC3CC(C(C(O3)C)O)(C)O)N(C)C)O)CC=O)C)OC4CCC(C(O4)C)N(C)C			343				32mix	0.1-50
kitasamycin	772.44779	794.42973	386.72750	CCCC(=O)OC1C(OC(CC1(C)O)OC2C(OC(C(C2N(C)C)O)OC3C(CC(C(C=CC=CCC(OC(=O)CC(C3OC)O)C)O)C)CC=O)C)C			572				32mix	0.1-50
rotenone	395.14892	417.13086	198.07806	CC(=C)C1CC2=C(O1)C=CC3=C2OC4COC5=CC(=C(C=C5C4C3=O)OC)OC	1021	1012					32mix	0.1-50
griseofulvin	353.07865	375.06059	177.04293	CC1CC(=O)C=C(C12C(=O)C3=C(O2)C(=C(C=C3OC)OC)Cl)OC	817	808					32mix	0.1-50
forskolin	411.23773	433.21967	206.12247	CC(=O)OC1C(C2C(CCC(C2(C3(C1(OC(CC3=O)(C)C=C)C)O)C)O)(C)C)O	944	959					32mix	0.1-50
carfilzomib	720.43308	742.41502	360.72014	CC(C)CC(C(=O)C1(CO1)C)NC(=O)C(CC2=CC=CC=C2)NC(=O)C(CC(C)C)NC(=O)C(CCC3=CC=CC=C3)NC(=O)CN4CCOCC4							32mix	0.1-50
tetracycline HCl	445.16055	467.14249	223.08388	CC1(C2CC3C(C(=O)C(=C(C3(C(=O)C2=C(C4=C1C=CC=C4O)O)O)O)C(=O)N)N(C)C)O							32mix	0.1-50
genistein	271.06010	293.04204	136.03365	C1=CC(=CC=C1C2=COC3=CC(=CC(=C3C2=O)O)O)O							32mix	0.1-50
erythromycin	734.46852	756.45046	367.73786	CCC1C(C(C(C(=O)C(CC(C(C(C(C(C(=O)O1)C)OC2CC(C(C(O2)C)O)(C)OC)C)OC3C(C(CC(O3)C)N(C)C)O)(C)O)C)C)O)(C)O							32mix	0.1-50
marinopyrrole	508.96248	530.94442	254.98484	C1=CC=C(C(=C1)C(=O)C2=CC(=C(N2C3=C(NC(=C3Cl)Cl)C(=O)C4=CC=CC=C4O)Cl)Cl)O							32mix	0.1-50
parthenolide	249.14852	271.13046	125.07786	CC1=CCCC2(C(O2)C3C(CC1)C(=C)C(=O)O3)C	840	842					32mix	0.1-50
andrographolide	351.21660	373.19854	176.11190	CC12CCC(C(C1CCC(=C)C2CC=C3C(COC3=O)O)(C)CO)O	616	628					32mix	0.1-50
salinosporamide	314.11537	336.09731	157.56129	CC12C(C(=O)NC1(C(=O)O2)C(C3CCCC=C3)O)CCCl	785	786					32mix	0.1-50
gibberelic acid	347.14892	369.13086	174.07806	CC12C(C=CC3(C1C(C45C3CCC(C4)(C(=C)C5)O)C(=O)O)OC2=O)O	424	419					32mix	0.1-50
monensin Na salt	671.43649	693.41843	336.22185	CCC1(CCC(O1)C2(CCC3(O2)CC(C(C(O3)C(C)C(C(C)C(=O)O)OC)C)O)C)C4C(CC(O4)C5C(CC(C(O5)(CO)O)C)C)C							32mix	0.1-50
yohimbine HCl	355.20162	377.18356	178.10441	COC(=O)C1C(CCC2C1CC3C4=C(CCN3C2)C5=CC=CC=C5N4)O							32mix	0.1-50
abamectin	873.49949	895.48143	437.25335	CCC(C)C1C(C=CC2(O1)CC3CC(O2)CC=C(C(C(C=CC=C4COC5C4(C(C=C(C5O)C)C(=O)O3)O)C)OC6CC(C(C(O6)C)OC7CC(C(C(O7)C)O)OC)OC)C)C.CC1C=CC=C2COC3C2(C(C=C(C3O)C)C(=O)OC4CC(CC=C(C1OC5CC(C(C(O5)C)OC6CC(C(C(O6)C)O)OC)OC)C)OC7(C4)C=CC(C(O7)C(C)C)C)O							32mix	0.1-50
paclitaxel	854.33824	876.32018	427.67272	CC1=C2C(C(=O)C3(C(CC4C(C3C(C(C2(C)C)(CC1OC(=O)C(C(C5=CC=CC=C5)NC(=O)C6=CC=CC=C6)O)O)OC(=O)C7=CC=CC=C7)(CO4)OC(=O)C)O)C)OC(=O)C	993						32mix	0.1-50
catharanthine	337.19106	359.17300	169.09913	CCC1=CC2CC3(C1N(C2)CCC4=C3NC5=CC=CC=C45)C(=O)OC							32mix	0.1-50
harmaline	215.11789	237.09983	108.06255	CC1=NCCC2=C1NC3=C2C=CC(=C3)OC							32mix	0.1-50
quinine	325.19106	347.17300	163.09913	COC1=CC2=C(C=CN=C2C=C1)C(C3CC4CCN3CC4C=C)O							32mix	0.1-50
vinblastine sulfate	811.42766	833.40960	406.21743	CCC1(CC2CC(C3=C(CCN(C2)C1)C4=CC=CC=C4N3)(C5=C(C=C6C(=C5)C78CCN9C7C(C=CC9)(C(C(C8N6C)(C(=O)OC)O)OC(=O)C)CC)OC)C(=O)OC)O							32mix	0.1-50
etoposide	589.19157	611.17351	295.09939	CC1OCC2C(O1)C(C(C(O2)OC3C4COC(=O)C4C(C5=CC6=C(C=C35)OCO6)C7=CC(=C(C(=C7)OC)O)OC)O)O	649	646					32mix	0.1-50
fidaxomicin	1057.43250	1079.41444	529.21985	CCC1C=C(C(CC=CC=C(C(=O)OC(CC=C(C=C(C1OC2C(C(C(C(O2)(C)C)OC(=O)C(C)C)O)O)C)C)C(C)O)COC3C(C(C(C(O3)C)OC(=O)C4=C(C(=C(C(=C4O)Cl)O)Cl)CC)O)OC)O)C		1035					32mix	0.1-50
mifepristone	430.27406	452.25600	215.64063	CC#CC1(CCC2C1(CC(C3=C4CCC(=O)C=C4CCC23)C5=CC=C(C=C5)N(C)C)C)O							32mix	0.1-50
terbinafine HCl	292.20598	314.18792	146.60659	CC(C)(C)C#CC=CCN(C)CC1=CC=CC2=CC=CC=C21							32mix	0.1-50
bacitracin	1422.75622	1444.73816	711.88171	CCC(C)C1C(=O)NC(C(=O)NC(C(=O)NC(C(=O)NC(C(=O)NCCCCC(C(=O)NC(C(=O)N1)CCCN)NC(=O)C(C(C)CC)NC(=O)C(CCC(=O)O)NC(=O)C(CC(C)C)NC(=O)C2CSC(=N2)C(C(C)CC)N)CC(=O)N)CC(=O)O)CC3=CN=CN3)CC4=CC=CC=C4				1603		1635	32mix	0.1-50
