# Supplementary material for: Enhancing tandem mass spectrometry-based metabolite annotation with online chemical labeling
Source: Nat Commun. 2025 Jul 26;16:6911. doi: 10.1038/s41467-025-61240-z (PMC12297239; doi:10.1038/s41467-025-61240-z)
Supplement: Supplementary file 4 — Supplementary Data 2 [file 41467_2025_61240_MOESM4_ESM.csv]

Substructure ID	REACTION	Functional Group	SMARTS	delta_mz
1	cysteine	Terminal Alkene	[C]([#1])([#1])=[C]([C,#1])[#6]	121.01975
2	cysteine	b-lactone	O=C1OCC1	121.01975
3	cysteine	MS-Ketone/amide	[#6,N]C(C([C,#1,N,O])=C([C,#1,O])[#6,#1,N,O])=O	121.01975
4	cysteine	MS-ester	O=C(O[#6])C([C,#1,N,O])=C([#6,#1,N,O])[#6,#1,O]	121.01975
5	cysteine	MS-g-lactone	O=C1C=CCO1	121.01975
6	cysteine	napthoquinone	O=C(C=C1)c2ccccc2C1=O	121.01975
7	cysteine	epoxyketone	O=C([#6])C1C([#6])O1	121.01975
8	cysteine	2H-pyran-2-one	O=c1cccco1	121.01975
9	cysteine	macrocyclic ester	[#6R][C](=O)[O][CR]	121.01975
10	hydroxylamine	Aldheides	O=[C]([#1])[C]([#1])([#1])C	15.0109
11	hydroxylamine	Ketones	[C][CX3](=O)[C]	15.0109
12	AQC	phenols	[OX2H][cX3]:[c]	170.0481
13	AQC	alcohols	[#6X4][OX2H]	170.0481
14	AQC	amines (no amides)	[NX3;H2,H1;!$(NC=O)]	170.0481
15	AQC	N-hydroxy	CC(=O)N(O([#1]))C	170.0481
16	AQC	N-hydroxy pyrrole	O([#1])n1cccc1	170.0481
