# Supplementary material for: Enhancing tandem mass spectrometry-based metabolite annotation with online chemical labeling
Source: Nat Commun. 2025 Jul 26;16:6911. doi: 10.1038/s41467-025-61240-z (PMC12297239; doi:10.1038/s41467-025-61240-z)
Supplement: Supplementary file 7 — Source Data [file 41467_2025_61240_MOESM7_ESM.xlsx]

## Sheet: Source Data Figure 3 SIRIUS
	compoundName	featureId	reactiontype	sample	dataset	adduct	rankFrom	rankTo	filteredFrom	filteredTo	found	filteredFound	fgs
0	Aranciamycin*	13288	cysteine	NPboxes_cysteine_SIRIUS	NPBoxes	[M+H]+	4	4	0	0	yes	no
1	etoposide	646	cysteine	32mix_cysteine_SIRIUS	NPBoxes	[M+Na]+	5	5	2	2	yes	yes	9
2	Enhydrin	15586	cysteine	NPboxes_cysteine_SIRIUS	NPBoxes	[M+Na]+	14	14	2	2	yes	yes	1, 4, 9
3	Manumycin*	22875	cysteine	NPboxes_cysteine_SIRIUS	NPBoxes	[M+Na]+	0	0	0	0	no	no	3, 7
4	Elloramycin A	16828	cysteine	NPboxes_cysteine_SIRIUS	NPBoxes	[M+H]+	3	3	2	2	yes	yes	3
5	Polyketomycin	22619	cysteine	NPboxes_cysteine_SIRIUS	NPBoxes	[M+H]+	2	2	2	2	yes	yes	3, 6
6	Desferrioxamine Et1	3654	AQC	Pool8_AQC_SIRIUS	NPBoxes	[M+H]+	1	1	1	1	yes	yes	15
7	FR-900523	21299	cysteine	NPboxes_cysteine_SIRIUS	NPBoxes	[M+H]+	1	1	1	1	yes	yes	9
8	Pyridomycin	4497	AQC	BOX3_AQC_SIRIUS	NPBoxes	[M+Na]+	14	14	14	14	yes	yes	12, 13
9	Granaticin A	11641	cysteine	NPboxes_cysteine_SIRIUS	NPBoxes	[M+H]+	3	3	3	3	yes	yes	6, 9
10	Phomoxanthone A	22856	cysteine	NPboxes_cysteine_SIRIUS	NPBoxes	[M+H]+	2	2	2	2	yes	yes	3
11	Mensacarcin	11363	cysteine	NPboxes_cysteine_SIRIUS	NPBoxes	[M+Na]+	76	76	20	20	yes	yes	7
12	Aranciamycin*	13282	cysteine:	NPboxes_cysteine_SIRIUS	NPBoxes	[M+Na]+	6	6	0	0	yes	no
13	Helvolic acid	20449	cysteine	NPboxes_cysteine_SIRIUS	NPBoxes	[M+H]+	2	2	2	2	yes	yes	3
14	Arylomycin A5	11179	AQC	Pool4_AQC_SIRIUS	NPBoxes	[M+H]+	1	1	1	1	yes	yes	12, 13
15	Neopynamin	22460	cysteine	NPboxes_cysteine_SIRIUS	NPBoxes	[M+Na]+	5	5	2	2	yes	yes	3
16	Damsin	13859	cysteine	NPboxes_cysteine_SIRIUS	NPBoxes	[M+?]+	203	203	203	203	yes	yes	1, 4, 9
17	Naphthgeranine C	10684	cysteine	NPboxes_cysteine_SIRIUS	NPBoxes	[M+H]+	9	9	5	5	yes	yes	6
18	Naphthgeranine F	11910	cysteine	NPboxes_cysteine_SIRIUS	NPBoxes	[M+H]+	15	15	11	11	yes	yes	6
19	Naphthgeranine C	10565	cysteine	NPboxes_cysteine_SIRIUS	NPBoxes	[M+Na]+	0	0	0	0	no	no	6
20	Luteoreticulin	19776	cysteine	NPboxes_cysteine_SIRIUS	NPBoxes	[M+Na]+	5	5	4	4	yes	yes	8
21	Nikkomycin ZH	497	AQC	Pool4_AQC_SIRIUS	NPBoxes	[M+H]+	7	7	6	6	yes	yes	12, 13, 14
22	Desferrioxamine D2	3168	AQC	Pool2_AQC_SIRIUS	NPBoxes	[M+H]+	1	1	1	1	yes	yes	15
23	Lupallene B	10473	cysteine	NPboxes_cysteine_SIRIUS	NPBoxes	[M+Na]+	0	0	0	0	no	no	1
24	Cyclothialidine	925	AQC	Pool10_AQC_SIRIUS	NPBoxes	[M+Na]+	1	1	1	1	yes	yes	12, 13, 14
25	17-AAG	19523	cysteine	NPboxes_cysteine_SIRIUS	NPBoxes	[M+H]+	8	8	3	3	yes	yes	1, 3
26	Granaticin B	14110	cysteine	NPboxes_cysteine_SIRIUS	NPBoxes	[M+?]+	1	1	1	1	yes	yes	6, 9
27	a-Naphthocyclinon	18097	cysteine	NPboxes_cysteine_SIRIUS	NPBoxes	[M+Na]+	1	1	1	1	yes	yes	3
28	Sarcophine	19246	cysteine	NPboxes_cysteine_SIRIUS	NPBoxes	[M+Na]+	4	4	4	4	yes	yes	5, 9
29	Arylomycin A4	11123	AQC	Pool1_AQC_SIRIUS	NPBoxes	[M+H]+	1	1	1	1	yes	yes	12, 13
30	Cochliodinol	23248	cysteine	NPboxes_cysteine_SIRIUS	NPBoxes	[M+H]+	1	1	1	1	yes	yes	3
31	Methidathion	16976	cysteine	NPboxes_cysteine_SIRIUS	NPBoxes	[M+H]+	1	1	0	0	yes	no
32	Cystargolide A	13921	cysteine	NPboxes_cysteine_SIRIUS	NPBoxes	[M+H]+	1	1	1	1	yes	yes	2
33	Tirandamycin A	18374	cysteine	NPboxes_cysteine_SIRIUS	NPBoxes	[M+H]+	3	3	3	3	yes	yes	3, 7
34	Butyrolactone I	17352	cysteine	NPboxes_cysteine_SIRIUS	NPBoxes	[M+H]+	25	25	8	8	yes	yes	5, 9
35	Desferrioxamine X3	2898	AQC	Pool3_AQC_SIRIUS	NPBoxes	[M+Na]+	1	1	1	1	yes	yes	15
36	Butyrolactone I	10775	AQC	BOX5_AQC_SIRIUS	NPBoxes	[M+H]+	31	31	15	15	yes	yes	12
37	kitasamycin	572	hydroxylamine	32mix_hydroxylamine_SIRIUS	NPBoxes	[M+H]+	0	0	0	0	no	no	10
38	Hormaomycin*	16510	AQC	BOX7_AQC_SIRIUS	NPBoxes	[M+H]+	1	1	1	1	yes	yes	16
39	Iromycin A	10383	AQC	BOX3_AQC_SIRIUS	NPBoxes	[M+H]+	23	23	5	5	yes	yes	12
40	Pseurotin A	10423	cysteine	NPboxes_cysteine_SIRIUS	NPBoxes	[M+H]+	34	34	6	6	yes	yes	3
41	Chaetoglobosin C	19601	cysteine	NPboxes_cysteine_SIRIUS	NPBoxes	[M+H]+	38	38	30	30	yes	yes	3
42	17-AAG	19516	cysteine	NPboxes_cysteine_SIRIUS	NPBoxes	[M+Na]+	3	3	2	2	yes	yes	1, 3
43	etoposide	649	cysteine	32mix_cysteine_SIRIUS	NPBoxes	[M+H]+	4	4	2	2	yes	yes	9
44	Elasnin	23664	cysteine	NPboxes_cysteine_SIRIUS	NPBoxes	[M+Na]+	32	32	9	9	yes	yes	8
45	Luisol A	5747	cysteine	NPboxes_cysteine_SIRIUS	NPBoxes	[M+Na]+	45	45	14	14	yes	yes	9
46	Concanamycin C	21956	cysteine	NPboxes_cysteine_SIRIUS	NPBoxes	[M+?]+	1	1	1	1	yes	yes	4, 9
47	Warkmycin	15486	cysteine	NPboxes_cysteine_SIRIUS	NPBoxes	[M+?]+	1	1	1	1	yes	yes	6
48	21-Hydroxy-oligomycin A	22332	cysteine	NPboxes_cysteine_SIRIUS	NPBoxes	[M+H]+	1	1	1	1	yes	yes	4, 9
49	Desferrioxamine X3	2899	AQC	Pool3_AQC_SIRIUS	NPBoxes	[M+H]+	1	1	1	1	yes	yes	15
50	Lankacidin C	11108	cysteine	NPboxes_cysteine_SIRIUS	NPBoxes	[M+H]+	33	33	6	6	yes	yes	9
51	gamma-Naphthocyclinone, y-Naphthocyclinone	21067	cysteine	NPboxes_cysteine_SIRIUS	NPBoxes	[M+H]+	0	0	0	0	no	no	6, 9
52	Pyrenophorol [Helmidiol]	8331	cysteine	NPboxes_cysteine_SIRIUS	NPBoxes	[M+Na]+	0	0	0	0	no	no	4, 9
53	Desferrioxamine-X1	3470	AQC	Pool7_AQC_SIRIUS	NPBoxes	[M+H]+	1	1	1	1	yes	yes	15
54	Manumycin*	22803	cysteine	NPboxes_cysteine_SIRIUS	NPBoxes	[M+H]+	12	12	7	7	yes	yes	3, 7
55	fidaxomicin	1035	cysteine	32mix_cysteine_SIRIUS	NPBoxes	[M+?]+	7	7	4	4	yes	yes	4, 9
56	forskolin	959	cysteine	32mix_cysteine_SIRIUS	NPBoxes	[M+Na]+	20	20	8	8	yes	yes	1
57	Fluostatin C	13392	cysteine	NPboxes_cysteine_SIRIUS	NPBoxes	[M+H]+	26	26	10	10	yes	yes	7
58	Juglomycin F	5189	hydroxylamine	NPboxes_hydroxylamine_SIRIUS	NPBoxes	[M+H]+	0	0	0	0	no	no	11
59	Desferrioxamine X5	3882	AQC	Pool6_AQC_SIRIUS	NPBoxes	[M+H]+	0	0	0	0	no	no	15
60	Cyclophostin	6060	cysteine	NPboxes_cysteine_SIRIUS	NPBoxes	[M+H]+	12	12	3	3	yes	yes	4, 9
61	Cladospirone bisepoxide	12196	cysteine	NPboxes_cysteine_SIRIUS	NPBoxes	[M+Na]+	45	45	23	23	yes	yes	3, 7
62	21-Hydroxy-oligomycin A	22344	cysteine	NPboxes_cysteine_SIRIUS	NPBoxes	[M+Na]+	1	1	1	1	yes	yes	4, 9
63	Diastovaricin I	10988	AQC	BOX2_AQC_SIRIUS	NPBoxes	[M+H]+	1	1	1	1	yes	yes	12, 13
64	Naphthgeranine D	9092	cysteine	NPboxes_cysteine_SIRIUS	NPBoxes	[M+H]+	66	66	12	12	yes	yes	6
65	Nikkomycin ZH	447	AQC	Pool4_AQC_SIRIUS	NPBoxes	[M+H]+	7	7	6	6	yes	yes	12, 13, 14
66	Tirandamycin A	18370	cysteine	NPboxes_cysteine_SIRIUS	NPBoxes	[M+Na]+	4	4	4	4	yes	yes	3, 7
67	Aspochalasin B	19665	cysteine	NPboxes_cysteine_SIRIUS	NPBoxes	[M+?]+	1	1	1	1	yes	yes	3
68	Aspinolide B	10280	cysteine	NPboxes_cysteine_SIRIUS	NPBoxes	[M+Na]+	6	6	3	3	yes	yes	4, 9
69	Hormaomycin*	23442	cysteine	NPboxes_cysteine_SIRIUS	NPBoxes	[M+H]+	1	1	1	1	yes	yes	9
70	Damsin	13954	cysteine	NPboxes_cysteine_SIRIUS	NPBoxes	[M+2H]+2	95	95	95	95	yes	yes	1, 4, 9
71	andrographolide	628	cysteine	32mix_cysteine_SIRIUS	NPBoxes	[M+Na]+	0	0	0	0	no	no	1, 4, 9
72	Bafilomycin A1	23060	cysteine	NPboxes_cysteine_SIRIUS	NPBoxes	[M+?]+	2	2	2	2	yes	yes	4, 9
73	Pyrrolcarbonyltaloside	6250	cysteine	NPboxes_cysteine_SIRIUS	NPBoxes	[M+H]+	8	8	2	2	yes	yes
74	Helvolic acid	20471	cysteine	NPboxes_cysteine_SIRIUS	NPBoxes	[M+Na]+	16	16	3	3	yes	yes	3
75	spiramycin	343	hydroxylamine	32mix_hydroxylamine_SIRIUS	NPBoxes	[M+2H]+2	0	0	0	0	no	no	10
76	Milbemycin D	24318	cysteine	NPboxes_cysteine_SIRIUS	NPBoxes	[M+H]+	2	2	2	2	yes	yes	9
77	Diastovaricin I	19035	cysteine	NPboxes_cysteine_SIRIUS	NPBoxes	[M+H]+	1	1	1	1	yes	yes	3
78	Hypothemycin	13461	cysteine	NPboxes_cysteine_SIRIUS	NPBoxes	[M+Na]+	56	56	33	33	yes	yes	3
79	Lasalocid	24466	cysteine	NPboxes_cysteine_SIRIUS	NPBoxes	[M+H]+	7	7	0	0	yes	no
80	Actinomycin X2	13858	hydroxylamine	NPboxes_hydroxylamine_SIRIUS	NPBoxes	[M+2H]+2	0	0	0	0	no	no	11
81	Chaetoglobosin F	17623	cysteine	NPboxes_cysteine_SIRIUS	NPBoxes	[M+Na]+	14	14	8	8	yes	yes	3
82	Eremofortin A	13317	cysteine	NPboxes_cysteine_SIRIUS	NPBoxes	[M+H]+	65	65	65	65	yes	yes	3, 7
83	Hormaomycin*	9546	AQC	Pool10_AQC_SIRIUS	NPBoxes	[M+H]+	1	1	1	1	yes	yes	16
84	forskolin	944	cysteine	32mix_cysteine_SIRIUS	NPBoxes	[M+H]+	33	33	23	23	yes	yes	1
85	Strobilurin B	20584	cysteine	NPboxes_cysteine_SIRIUS	NPBoxes	[M+H]+	1	1	1	1	yes	yes	4
86	FK-506	21232	cysteine	NPboxes_cysteine_SIRIUS	NPBoxes	[M+H]+	1	1	1	1	yes	yes	1, 9
87	Concanamycin A	21837	cysteine	NPboxes_cysteine_SIRIUS	NPBoxes	[M+?]+	2	2	2	2	yes	yes	4, 9
88	Diethyl-1,4-Dihydro-2,4,6-Trimethylpyridin-3,5-Dicarboxylate	17324	cysteine	NPboxes_cysteine_SIRIUS	NPBoxes	[M+Na]+	7	7	1	1	yes	yes	4
89	Luteoreticulin	19782	cysteine	NPboxes_cysteine_SIRIUS	NPBoxes	[M+H]+	6	6	3	3	yes	yes	8
90	Burrodin	9164	cysteine	NPboxes_cysteine_SIRIUS	NPBoxes	[M+Na]+	0	0	0	0	no	no	1, 4
91	Nikkomycin ZT	394	AQC	Pool10_AQC_SIRIUS	NPBoxes	[M+H]+	0	0	0	0	no	no	12, 13, 14
92	Enhydrin	15601	cysteine	NPboxes_cysteine_SIRIUS	NPBoxes	[M+H]+	11	11	1	1	yes	yes	1, 4, 9
93	Venturicidin A	22398	cysteine	NPboxes_cysteine_SIRIUS	NPBoxes	[M+?]+	2	2	1	1	yes	yes	9
94	7-alpha-Hydroxy-3-Deoxy-Zaluzanin C	16161	cysteine	NPboxes_cysteine_SIRIUS	NPBoxes	[M+Na]+	58	58	58	58	yes	yes	1, 3, 9
95	Abyssomicin C atrop	11770	cysteine	NPboxes_cysteine_SIRIUS	NPBoxes	[M+H]+	109	109	90	90	yes	yes	5, 9
96	Naphthomycin A	19567	cysteine	NPboxes_cysteine_SIRIUS	NPBoxes	[M+Na]+	0	0	0	0	no	no	3, 6
97	Lankamycin	18707	cysteine	NPboxes_cysteine_SIRIUS	NPBoxes	[M+Na]+	1	1	1	1	yes	yes	9
98	Pseurotin A	10429	cysteine	NPboxes_cysteine_SIRIUS	NPBoxes	[M+Na]+	32	32	6	6	yes	yes	3
99	Cochliodone A	21044	cysteine	NPboxes_cysteine_SIRIUS	NPBoxes	[M+H]+	3	3	2	2	yes	yes	3
100	Elasnin	23619	cysteine	NPboxes_cysteine_SIRIUS	NPBoxes	[M+H]+	5	5	5	5	yes	yes	8
101	Elmycin B	7727	cysteine	NPboxes_cysteine_SIRIUS	NPBoxes	[M+Na]+	230	230	84	84	yes	yes	3
102	Butyrolactone I	17240	cysteine	NPboxes_cysteine_SIRIUS	NPBoxes	[M+Na]+	25	25	10	10	yes	yes	5, 9
103	Aspinolide B	10298	cysteine	NPboxes_cysteine_SIRIUS	NPBoxes	[M+H]+	6	6	3	3	yes	yes	4, 9
104	Lupallene B	10761	cysteine	NPboxes_cysteine_SIRIUS	NPBoxes	[M+H]+	0	0	0	0	no	no	1
105	Melampodin A	12147	cysteine	NPboxes_cysteine_SIRIUS	NPBoxes	[M+H]+	2	2	2	2	yes	yes	1, 4
106	Fridamycin D	12907	hydroxylamine	NPboxes_hydroxylamine_SIRIUS	NPBoxes	[M+H]+	13	13	4	4	yes	yes	11
107	doxorubicin	1677	AQC	32mix_AQC_SIRIUS	NPBoxes	[M+H]+	1	1	1	1	yes	yes	12, 13, 14
108	Naphthgeranine F	11894	cysteine	NPboxes_cysteine_SIRIUS	NPBoxes	[M+Na]+	0	0	0	0	no	no	6
109	Diethyl-1,4-Dihydro-2,4,6-Trimethylpyridin-3,5-Dicarboxylate	17298	cysteine	NPboxes_cysteine_SIRIUS	NPBoxes	[M+H]+	20	20	1	1	yes	yes	4
110	Angolamycin	5604	hydroxylamine	NPboxes_hydroxylamine_SIRIUS	NPBoxes	[M+H]+	2	2	2	2	yes	yes	10, 11
111	Strobilurin B	20608	cysteine	NPboxes_cysteine_SIRIUS	NPBoxes	[M+Na]+	0	0	0	0	no	no	4
112	Asperlactone	4251	cysteine	NPboxes_cysteine_SIRIUS	NPBoxes	[M+H]+	47	47	23	23	yes	yes	5
113	(+)-Brefeldin A	12081	cysteine	NPboxes_cysteine_SIRIUS	NPBoxes	[M+H]+	97	97	40	40	yes	yes	4, 9
114	Hypothemycin	13434	cysteine	NPboxes_cysteine_SIRIUS	NPBoxes	[M+H]+	87	87	36	36	yes	yes	3
115	Nikkomycin Z	494	AQC	Pool6_AQC_SIRIUS	NPBoxes	[M+H]+	1	1	1	1	yes	yes	12, 13, 14
116	Geldanamycin	18253	cysteine	NPboxes_cysteine_SIRIUS	NPBoxes	[M+?]+	1	1	1	1	yes	yes	3
117	Zearalenone	17591	cysteine	NPboxes_cysteine_SIRIUS	NPBoxes	[M+H]+	88	88	52	52	yes	yes	9
118	Papyracillic acid A	6327	cysteine	NPboxes_cysteine_SIRIUS	NPBoxes	[M+H]+	37	37	19	19	yes	yes	1, 5, 9
119	beta-Naphthocyclinon	20467	cysteine	NPboxes_cysteine_SIRIUS	NPBoxes	[M+H]+	0	0	0	0	no	no	6
120	Cystargolide A	14045	cysteine	NPboxes_cysteine_SIRIUS	NPBoxes	[M+Na]+	1	1	1	1	yes	yes	2
121	Nikkomycin I	485	AQC	Pool5_AQC_SIRIUS	NPBoxes	[M+H]+	2	2	2	2	yes	yes	12, 13, 14
122	Nocardichelin B	17644	AQC	Pool2_AQC_SIRIUS	NPBoxes	[M+H]+	1	1	1	1	yes	yes	12, 15
123	Elmycin B	3185	AQC	BOX1_AQC_SIRIUS	NPBoxes	[M+Na]+	205	205	119	119	yes	yes	12, 13
124	7-alpha-Hydroxy-3-Deoxy-Zaluzanin C	16015	cysteine	NPboxes_cysteine_SIRIUS	NPBoxes	[M+H]+	63	63	63	63	yes	yes	1, 3, 9
125	paclitaxel	993	cysteine	32mix_cysteine_SIRIUS	NPBoxes	[M+H]+	1	1	1	1	yes	yes
126	Aurantimycin A*	21597	cysteine	NPboxes_cysteine_SIRIUS	NPBoxes	[M+?]+	13	13	5	5	yes	yes	9
127	Pyrrolcarbonyltaloside	6238	cysteine:	NPboxes_cysteine_SIRIUS	NPBoxes	[M+Na]+	11	11	1	1	yes	yes
128	gamma-Rubromycin	11803	AQC	BOX2_AQC_SIRIUS	NPBoxes	[M+Na]+	2	2	2	2	yes	yes	12
129	Desferrioxamine-X1	3471	AQC	Pool7_AQC_SIRIUS	NPBoxes	[M+H]+	1	1	1	1	yes	yes	15
130	Confertiflorin	12829	cysteine	NPboxes_cysteine_SIRIUS	NPBoxes	[M+H]+	22	22	22	22	yes	yes	1, 4, 9
131	Albocycline	17706	cysteine	NPboxes_cysteine_SIRIUS	NPBoxes	[M+Na]+	0	0	0	0	no	no	4, 9
132	Avermectin B1b	22729	cysteine	NPboxes_cysteine_SIRIUS	NPBoxes	[M+Na]+	1	1	1	1	yes	yes	9
133	Naphthgeranine D	8863	cysteine	NPboxes_cysteine_SIRIUS	NPBoxes	[M+Na]+	23	23	7	7	yes	yes	6
134	Sarcophine	19193	cysteine	NPboxes_cysteine_SIRIUS	NPBoxes	[M+H]+	168	168	144	144	yes	yes	5, 9
135	(+)-Brefeldin A	11933	cysteine	NPboxes_cysteine_SIRIUS	NPBoxes	[M+Na]+	102	102	39	39	yes	yes	4, 9
136	Nikkomycin ZT	327	AQC	Pool10_AQC_SIRIUS	NPBoxes	[M+Na]+	0	0	0	0	no	no	12, 13, 14
137	Elmycin B	8260	cysteine	NPboxes_cysteine_SIRIUS	NPBoxes	[M+H]+	206	206	80	80	yes	yes	3
138	Pyridomycin	4459	AQC	BOX3_AQC_SIRIUS	NPBoxes	[M+H]+	4	4	4	4	yes	yes	12, 13
139	Agistatin E	3090	hydroxylamine	NPboxes_hydroxylamine_SIRIUS	NPBoxes	[M+H]+	0	0	0	0	no	no	11
140	Bagremycin B	7521	AQC	Pool4_AQC_SIRIUS	NPBoxes	[M+Na]+	3	3	1	1	yes	yes	12
141	Cochliodone A	21017	cysteine	NPboxes_cysteine_SIRIUS	NPBoxes	[M+Na]+	2	2	2	2	yes	yes	3
142	kanamycin	135	AQC	32mix_AQC_SIRIUS	NPBoxes	[M+Na]+	2	2	2	2	yes	yes	13, 14
143	Bafilomycin Cl	24125	cysteine	NPboxes_cysteine_SIRIUS	NPBoxes	[M+?]+	1	1	1	1	yes	yes	4, 9
144	Mensacarcin	11451	cysteine	NPboxes_cysteine_SIRIUS	NPBoxes	[M+H]+	0	0	0	0	no	no	7
145	Desferrioxamine Et3	1689	AQC	Pool10_AQC_SIRIUS	NPBoxes	[M+H]+	0	0	0	0	no	no	15
146	Chaetoglobosin F	17322	cysteine	NPboxes_cysteine_SIRIUS	NPBoxes	[M+H]+	6	6	5	5	yes	yes	3
147	Emetine	1542	AQC	Pool10_AQC_SIRIUS	NPBoxes	[M+H]+	1	1	1	1	yes	yes	14
148	Papyracillic acid A	6203	cysteine	NPboxes_cysteine_SIRIUS	NPBoxes	[M+Na]+	8	8	8	8	yes	yes	1, 5, 9
149	SEK-4b	4520	AQC	Pool5_AQC_SIRIUS	NPBoxes	[M+Na]+	78	78	75	75	yes	yes	12, 13
150	Naphthomycin B	18556	cysteine	NPboxes_cysteine_SIRIUS	NPBoxes	[M+Na]+	2	2	2	2	yes	yes	3, 6
151	parthenolide	842	cysteine	32mix_cysteine_SIRIUS	NPBoxes	[M+Na]+	509	509	437	437	yes	yes	1, 9
152	Desferrioxamine X2	2727	AQC	Pool6_AQC_SIRIUS	NPBoxes	[M+H]+	1	1	1	1	yes	yes	15
153	Eremofortin A	13786	cysteine	NPboxes_cysteine_SIRIUS	NPBoxes	[M+Na]+	151	151	145	145	yes	yes	3, 7
154	bacitracin	1603	AQC	32mix_AQC_SIRIUS	NPBoxes	[M+H]+	1	1	1	1	yes	yes	14
155	Pseurotin D	9606	cysteine	NPboxes_cysteine_SIRIUS	NPBoxes	[M+H]+	36	36	7	7	yes	yes	3
156	Bagremycin B	16444	cysteine	NPboxes_cysteine_SIRIUS	NPBoxes	[M+Na]+	0	0	0	0	no	no	1
157	Nikkomycin I	550	AQC	Pool5_AQC_SIRIUS	NPBoxes	[M+H]+	3	3	3	3	yes	yes	12, 13, 14
158	Naphthomycin A	19550	cysteine	NPboxes_cysteine_SIRIUS	NPBoxes	[M+H]+	1	1	1	1	yes	yes	3, 6
159	Nocardichelin A	10362	AQC	Pool10_AQC_SIRIUS	NPBoxes	[M+H]+	2	2	2	2	yes	yes	12, 15
160	Abyssomicin C atrop	11998	cysteine	NPboxes_cysteine_SIRIUS	NPBoxes	[M+Na]+	228	228	118	118	yes	yes	5, 9
161	Cyclophostin	6067	cysteine	NPboxes_cysteine_SIRIUS	NPBoxes	[M+Na]+	0	0	0	0	no	no	4, 9
162	gamma-Rubromycin	20274	cysteine	NPboxes_cysteine_SIRIUS	NPBoxes	[M+?]+	2	2	1	1	yes	yes	6
163	cephalexin	1067	AQC	32mix_AQC_SIRIUS	NPBoxes	[M+?]+	28	28	28	28	yes	yes	14
164	gibberelic acid	419	cysteine	32mix_cysteine_SIRIUS	NPBoxes	[M+Na]+	0	0	0	0	no	no	1, 9
165	Bagremycin B	16424	cysteine	NPboxes_cysteine_SIRIUS	NPBoxes	[M+H]+	14	14	2	2	yes	yes	1
166	kanamycin	151	AQC	32mix_AQC_SIRIUS	NPBoxes	[M+H]+	2	2	2	2	yes	yes	13, 14
167	Pseurotin D	9028	cysteine	NPboxes_cysteine_SIRIUS	NPBoxes	[M+Na]+	33	33	7	7	yes	yes	3
168	parthenolide	840	cysteine	32mix_cysteine_SIRIUS	NPBoxes	[M+H]+	461	461	402	402	yes	yes	1, 9
169	Neopynamin	22438	cysteine	NPboxes_cysteine_SIRIUS	NPBoxes	[M+H]+	7	7	4	4	yes	yes	3
170	Burrodin	9184	cysteine	NPboxes_cysteine_SIRIUS	NPBoxes	[M+H]+	9	9	9	9	yes	yes	1, 4
171	Desoxy-Concanamycin	21877	cysteine	NPboxes_cysteine_SIRIUS	NPBoxes	[M+Na]+	0	0	0	0	no	no	4, 9
172	FK-506	21390	cysteine	NPboxes_cysteine_SIRIUS	NPBoxes	[M+Na]+	1	1	1	1	yes	yes	1, 9
173	Confertiflorin	12798	cysteine	NPboxes_cysteine_SIRIUS	NPBoxes	[M+Na]+	132	132	132	132	yes	yes	1, 4, 9
174	Methidathion	16964	cysteine:	NPboxes_cysteine_SIRIUS	NPBoxes	[M+Na]+	1	1	0	0	yes	no
175	Mutolide	9701	cysteine	NPboxes_cysteine_SIRIUS	NPBoxes	[M+H]+	45	45	30	30	yes	yes	4, 9
176	Nocardichelin A	10348	AQC	Pool10_AQC_SIRIUS	NPBoxes	[M+Na]+	0	0	0	0	no	no	12, 15
177	a-Naphthocyclinon	18039	cysteine	NPboxes_cysteine_SIRIUS	NPBoxes	[M+H]+	1	1	1	1	yes	yes	3
178	Cytochalasin H	14984	cysteine	NPboxes_cysteine_SIRIUS	NPBoxes	[M+H]+	6	6	3	3	yes	yes	1
179	Elmycin B	8515	cysteine	NPboxes_cysteine_SIRIUS	NPBoxes	[M+Na]+	210	210	82	82	yes	yes	3
180	Aurantimycin A*	16751	AQC	Pool5_AQC_SIRIUS	NPBoxes	[M+H]+	3	3	3	3	yes	yes	13, 14
181	Arylomycin A2	13299	AQC	Pool5_AQC_SIRIUS	NPBoxes	[M+H]+	3	3	3	3	yes	yes	12, 13
182	Arylomycin A2	13406	AQC	Pool5_AQC_SIRIUS	NPBoxes	[M+Na]+	3	3	3	3	yes	yes	12, 13
183	Diastovaricin I	19034	cysteine	NPboxes_cysteine_SIRIUS	NPBoxes	[M+Na]+	1	1	1	1	yes	yes	3
184	Mutolide	9746	cysteine	NPboxes_cysteine_SIRIUS	NPBoxes	[M+Na]+	52	52	30	30	yes	yes	4, 9
185	Hormaomycin*	23439	cysteine	NPboxes_cysteine_SIRIUS	NPBoxes	[M+Na]+	1	1	1	1	yes	yes	9
186	Desferrioxamine X5	3899	AQC	Pool6_AQC_SIRIUS	NPBoxes	[M+Na]+	1	1	1	1	yes	yes	15
187	Niddamycin B	7419	hydroxylamine	NPboxes_hydroxylamine_SIRIUS	NPBoxes	[M+H]+	1	1	1	1	yes	yes	10, 11
188	Daunomycin	5031	AQC	Pool6_AQC_SIRIUS	NPBoxes	[M+H]+	1	1	1	1	yes	yes	12, 13, 14
189	Chaetoglobosin A	18144	cysteine	NPboxes_cysteine_SIRIUS	NPBoxes	[M+H]+	22	22	16	16	yes	yes	3
190	Pyrenophorol [Helmidiol]	8735	cysteine	NPboxes_cysteine_SIRIUS	NPBoxes	[M+H]+	7	7	5	5	yes	yes	4, 9
191	Phomoxanthone A	22862	cysteine	NPboxes_cysteine_SIRIUS	NPBoxes	[M+Na]+	2	2	2	2	yes	yes	3
192	Acetomycin	7689	cysteine	NPboxes_cysteine_SIRIUS	NPBoxes	[M+?]+	22	22	15	15	yes	yes	9
193	Chaetoglobosin A	18132	cysteine	NPboxes_cysteine_SIRIUS	NPBoxes	[M+Na]+	21	21	16	16	yes	yes	3
194	Mensacarcin	11984	cysteine	NPboxes_cysteine_SIRIUS	NPBoxes	[M+Na]+	85	85	22	22	yes	yes	7
195	Chaetoglobosin C	19589	cysteine	NPboxes_cysteine_SIRIUS	NPBoxes	[M+Na]+	0	0	0	0	no	no	3
196	Curvulin	3458	AQC	BOX4_AQC_SIRIUS	NPBoxes	[M+Na]+	109	109	65	65	yes	yes	12
197	Lankamycin	18676	cysteine	NPboxes_cysteine_SIRIUS	NPBoxes	[M+H]+	1	1	1	1	yes	yes	9
198	Albocycline	17715	cysteine	NPboxes_cysteine_SIRIUS	NPBoxes	[M+H]+	40	40	23	23	yes	yes	4, 9
199	Cyclothialidine	924	AQC	Pool10_AQC_SIRIUS	NPBoxes	[M+H]+	1	1	1	1	yes	yes	12, 13, 14
200	Elloramycin A	16813	cysteine	NPboxes_cysteine_SIRIUS	NPBoxes	[M+Na]+	3	3	2	2	yes	yes	3
201	Ferrirhodin	8640	cysteine	NPboxes_cysteine_SIRIUS	NPBoxes	[M+?]+	0	0	0	0	no	no	3
202	beta-Naphthocyclinon	20481	cysteine	NPboxes_cysteine_SIRIUS	NPBoxes	[M+Na]+	0	0	0	0	no	no	6
203	emamectin	3145	AQC	32mix_AQC_SIRIUS	NPBoxes	[M+?]+	2	2	2	2	yes	yes	13, 14
204	Echinosporin	3858	cysteine	NPboxes_cysteine_SIRIUS	NPBoxes	[M+2H]+2	27	27	3	3	yes	yes	3, 9
205	Asperlactone	4274	cysteine	NPboxes_cysteine_SIRIUS	NPBoxes	[M+Na]+	49	49	24	24	yes	yes	5
206	Cladospirone bisepoxide	12138	cysteine	NPboxes_cysteine_SIRIUS	NPBoxes	[M+H]+	14	14	6	6	yes	yes	3, 7
207	Leukomycin A3, Josamycin	6623	hydroxylamine	NPboxes_hydroxylamine_SIRIUS	NPBoxes	[M+H]+	1	1	1	1	yes	yes	10
208	Streptonolid A	8078	cysteine	NPboxes_cysteine_SIRIUS	NPBoxes	[M+Na]+	41	41	23	23	yes	yes	3, 5
209	cephalexin	569	AQC	32mix_AQC_SIRIUS	NPBoxes	[M+Na]+	14	14	9	9	yes	yes	14
210	Streptonolid A	9060	cysteine	NPboxes_cysteine_SIRIUS	NPBoxes	[M+H]+	17	17	12	12	yes	yes	3, 5

## Sheet: Source Data Figure 3 CANOPUS
	compoundName	featureId	reactiontype	sample	dataset	adduct	rankFrom	rankTo	filteredFrom	filteredTo	found	filteredFound	fgs
0	MLS001159956-01!	CCMSLIB00000079433	all	CANOPUS (GNPS+MoNA)	GNPS	[M + H]+	15	15	15	15	yes	yes	{7}
1	BEZ-M	mona_1380	all	CANOPUS (GNPS+MoNA)	MoNA	[M + H]+	1	1	1	1	yes	yes	set()
2	MoxifloxacinHCl M+H	CCMSLIB00000006190	all	CANOPUS (GNPS+MoNA)	GNPS	[M + H]+	1	1	1	1	yes	yes	{13}
3	Etravirine (TMC125)	mona_918	all	CANOPUS (GNPS+MoNA)	MoNA	[M + H]+	1	1	1	1	yes	yes	{13}
4	NCGC00380576-01_C22H32O5_2-Pentenoic acid, 3-[(acetyloxy)methyl]-5-[(1S,4aR,8aR)-2-formyl-1,4,4a,5,6,7,8,8a-octahydro-5,5,8a-trimethyl-1-naphthalenyl]-, (2E)- M+H	CCMSLIB00000854090	all	CANOPUS (GNPS+MoNA)	GNPS	[M + H]+	65	65	65	65	yes	yes	set()
5	MLS000728624-01!	CCMSLIB00000080393	all	CANOPUS (GNPS+MoNA)	GNPS	[M + H]+	85	85	85	85	yes	yes	set()
6	NCGC00160264-01!6,7-Dimethoxy-quinazoline-2,4-diol	CCMSLIB00000078756	all	CANOPUS (GNPS+MoNA)	GNPS	[M + H]+	1	1	1	1	yes	yes	set()
7	NCGC00160310-01!1-(4-Methoxy-6-methyl-5,6,7,8-tetrahydro-[1,3]dioxolo[4,5-g]isoquinolin-9-yl)-4-methyl-5-phenyl-penta-2,4-dien-1-one	CCMSLIB00000078817	all	CANOPUS (GNPS+MoNA)	GNPS	[M + H]+	5	5	4	4	yes	yes	{2}
8	acetoacetyl CoA M+H	CCMSLIB00000478636	all	CANOPUS (GNPS+MoNA)	GNPS	[M + H]+	2	2	1	1	yes	yes	{10, 12, 13}
9	NCGC00180317-02!1,7-bis(3,4-dihydroxyphenyl)heptan-3-yl acetate M+NH4	CCMSLIB00000847078	all	CANOPUS (GNPS+MoNA)	GNPS	[M + H3N + H]+	1	1	1	1	yes	yes	{11}
10	Mosapride citrate	CCMSLIB00000078128	all	CANOPUS (GNPS+MoNA)	GNPS	[M + H]+	1	1	1	1	yes	yes	{13}
11	Telaprevir (VX-950)	mona_804	all	CANOPUS (GNPS+MoNA)	MoNA	[M + H]+	1	1	1	1	yes	yes	{10}
12	Homovanillic acid	mona_1926	all	CANOPUS (GNPS+MoNA)	MoNA	[M + H]+	113	113	88	88	yes	yes	{11}
13	"(3R,5R,6S,9S,10R,13R,17R)-17-((R)-5-ethoxy-5-oxopentan-2-yl)-10,13-dimethylhexadecahydro-1H-cyclopenta[a]phenanthrene-3,6-diyl diacetate" M+Na	CCMSLIB00005465485	all	CANOPUS (GNPS+MoNA)	GNPS	[M + Na]+	69	69	69	69	yes	yes	set()
14	FusarinC M+Na	CCMSLIB00000074973	all	CANOPUS (GNPS+MoNA)	GNPS	[M + Na]+	8	8	5	5	yes	yes	{2, 3, 6, 10, 12}
15	"(2R,3R,6R)-3-hydroxy-2-methyl-6-((3R,5S,7R,8R,9S,10S,12S,13R,14S,17R)-3,7,12-trihydroxy-10,13-dimethylhexadecahydro-1H-cyclopenta[a]phenanthren-17-yl)heptanoic acid" M+Na	CCMSLIB00005465795	all	CANOPUS (GNPS+MoNA)	GNPS	[M + Na]+	3	3	2	2	yes	yes	{12}
16	NCGC00347827-02_C20H20O4_6H-Benzofuro[3,2-c][1]benzopyran-3,9-diol, 6a,11a-dihydro-2-(3-methyl-2-buten-1-yl)-, (6aR,11aR)- M+H	CCMSLIB00000850410	all	CANOPUS (GNPS+MoNA)	GNPS	[M + H]+	2	2	2	2	yes	yes	{11}
17	MLS001141321-01!(2S)-2-[[2-(4-butyl-2-oxochromen-7-yl)oxyacetyl]amino]-3-phenylpropanoic acid	CCMSLIB00000080369	all	CANOPUS (GNPS+MoNA)	GNPS	[M + H]+	1	1	1	1	yes	yes	{7}
18	MLS002154158-01!Rifabutin72559-06-9 M+H	CCMSLIB00000085226	all	CANOPUS (GNPS+MoNA)	GNPS	[M + H]+	4	4	4	4	yes	yes	{2, 11, 12}
19	ipb_0046	ipb_0046	all	CANOPUS (GNPS+MoNA)	MassBank	[M + H]+	5	5	5	5	yes	yes	set()
20	MLS001141056-01!	CCMSLIB00000080405	all	CANOPUS (GNPS+MoNA)	GNPS	[M + H]+	3	3	3	3	yes	yes	set()
21	DG(16:0/20:4/0:0); [M+NH4]+ C39H72N1O5 M+NH4	CCMSLIB00003131501	all	CANOPUS (GNPS+MoNA)	GNPS	[M + H3N + H]+	8	8	8	8	yes	yes	{12}
22	eawag_0544	eawag_0544	all	CANOPUS (GNPS+MoNA)	MassBank	[M + H]+	4	4	3	3	yes	yes	{2}
23	MLS001075063-01!	CCMSLIB00000079366	all	CANOPUS (GNPS+MoNA)	GNPS	[M + H]+	2	2	2	2	yes	yes	set()
24	MMV687243 M+H	CCMSLIB00004722044	all	CANOPUS (GNPS+MoNA)	GNPS	[M + H]+	1	1	1	1	yes	yes	set()
25	ipb_0143	ipb_0143	all	CANOPUS (GNPS+MoNA)	MassBank	[M + H]+	22	22	19	19	yes	yes	{2, 11, 12}
26	Spectral Match to 1,2-Di-(9Z-octadecenoyl)-sn-glycero-3-phosphoethanolamine from NIST14 M+Na	CCMSLIB00003137357	all	CANOPUS (GNPS+MoNA)	GNPS	[M + Na]+	48	48	43	43	yes	yes	{13}
27	MLS002207182-01!2'-Hydroxy-4',6'-dimethoxyacetophenone90-24-4	CCMSLIB00000085613	all	CANOPUS (GNPS+MoNA)	GNPS	[M + H]+	8	8	6	6	yes	yes	{11}
28	NCGC00347704-02_C24H32O7_2H-Oxireno[1,10a]phenanthro[3,2-b]furan-10(11bH)-one, 5,7-bis(acetyloxy)-3,3a,4,5,6,7,7a,7b,8,8a-decahydro-4,4,7a,11-tetramethyl-, (1aS,3aR,5S,7S,7aR,7bS,8aR,11bR)- M+NH4	CCMSLIB00000853050	all	CANOPUS (GNPS+MoNA)	GNPS	[M + H3N + H]+	13	13	13	13	yes	yes	{8, 4}
29	"((4R)-4-((3R,5S,7R,9S,10S,12S,13R,14S,17R)-3,7,12-trihydroxy-10,13-dimethylhexadecahydro-1H-cyclopenta[a]phenanthren-17-yl)pentanoyl)valine" M-2H2O+H	CCMSLIB00005465535	all	CANOPUS (GNPS+MoNA)	GNPS	[M - H4O2 + H]+	1	1	1	1	yes	yes	{12}
30	MLS000028683-01!PROCATEROL HYDROCHLORIDE M+H	CCMSLIB00000084805	all	CANOPUS (GNPS+MoNA)	GNPS	[M + H]+	12	12	5	5	yes	yes	{11, 12, 13}
31	_130049 M+H-H2O	CCMSLIB00000478482	all	CANOPUS (GNPS+MoNA)	GNPS	[M - H2O + H]+	14	14	2	2	yes	yes	{0, 11, 12}
32	MLS000028566-01!Minoxidil M+H	CCMSLIB00000085945	all	CANOPUS (GNPS+MoNA)	GNPS	[M + H]+	5	5	5	5	yes	yes	{13}
33	Pesticide4_Oxadixyl_C14H18N2O4_ M+H	CCMSLIB00001058439	all	CANOPUS (GNPS+MoNA)	GNPS	[M + H]+	29	29	29	29	yes	yes	set()
34	ufz_0230	ufz_0230	all	CANOPUS (GNPS+MoNA)	MassBank	[M + H]+	1	1	1	1	yes	yes	{13}
35	5-AMINOPENTANOATE M-H2O+H	CCMSLIB00005463928	all	CANOPUS (GNPS+MoNA)	GNPS	[M - H2O + H]+	10	10	10	10	yes	yes	{13}
36	Spectral Match to Lys-Ile from NIST14 M+H	CCMSLIB00003137550	all	CANOPUS (GNPS+MoNA)	GNPS	[M + H]+	4	4	4	4	yes	yes	{13}
37	Etamycin	CCMSLIB00000001631	all	CANOPUS (GNPS+MoNA)	GNPS	[M + H]+	1	1	1	1	yes	yes	{8, 11, 12}
38	NCGC00381067-01!methyl 3,5-dimethoxy-2-[5-methoxy-6-(2-methoxypropyl)-4-oxopyran-3-carbonyl]benzoate M+H	CCMSLIB00000848091	all	CANOPUS (GNPS+MoNA)	GNPS	[M + H]+	58	58	58	58	yes	yes	set()
39	5-Nonyloxytryptamine	CCMSLIB00000079219	all	CANOPUS (GNPS+MoNA)	GNPS	[M + H]+	1	1	1	1	yes	yes	{13}
40	NCGC00384823-01_C25H32O11_ M+H	CCMSLIB00000849961	all	CANOPUS (GNPS+MoNA)	GNPS	[M + H]+	10	10	3	3	yes	yes	{11, 3, 12}
41	NCGC00385378-01_C31H42O10_7aH,13aH-Cyclopenta[7,8]phenanthro[2,3-b]pyrano[3,2-e][1,4]dioxin-13a-carboxaldehyde, 11-(acetyloxy)-1-(2,5-dihydro-5-oxo-3-furanyl)eicosahydro-3a,11a-dihydroxy-9,15a-dimethyl-, (1R,3aS,3bR,6aR,7aS,9R,11S,11aS,12aR,13aR,15aR)- M-H2O+H	CCMSLIB00000850716	all	CANOPUS (GNPS+MoNA)	GNPS	[M - H2O + H]+	4	4	1	1	yes	yes	{8, 4, 12}
42	Okaramine B_120148 M+H	CCMSLIB00000478068	all	CANOPUS (GNPS+MoNA)	GNPS	[M + H]+	11	11	2	2	yes	yes	{2, 12}
43	Spectral Match to Guanosine 3',5'-cyclic monophosphate from NIST14 M+H	CCMSLIB00003136759	all	CANOPUS (GNPS+MoNA)	GNPS	[M + H]+	2	2	2	2	yes	yes	{12, 13}
44	NCGC00385669-01!(E)-3-(acetyloxymethyl)-5-(2-formyl-4-hydroxy-5,5,8a-trimethyl-1,4,4a,6,7,8-hexahydronaphthalen-1-yl)pent-2-enoic acid M+NH4	CCMSLIB00000845031	all	CANOPUS (GNPS+MoNA)	GNPS	[M + H3N + H]+	83	83	74	74	yes	yes	{12}
45	MLS001075527-01!	CCMSLIB00000079559	all	CANOPUS (GNPS+MoNA)	GNPS	[M + H]+	7	7	1	1	yes	yes	{11}
46	NCGC00380399-01!5-chloro-2,4-dihydroxy-6-methyl-3-[(2E,4E)-3-methyl-5-(1,2,6-trimethyl-5-oxocyclohex-3-en-1-yl)penta-2,4-dienyl]benzaldehyde M+NH4	CCMSLIB00000845695	all	CANOPUS (GNPS+MoNA)	GNPS	[M + H3N + H]+	6	6	3	3	yes	yes	{10, 2, 11}
47	Desferrioxamine E	CCMSLIB00000001621	all	CANOPUS (GNPS+MoNA)	GNPS	[M + H]+	1	1	1	1	yes	yes	{14}
48	Ambiguine I isonitrile M+H	CCMSLIB00000424905	all	CANOPUS (GNPS+MoNA)	GNPS	[M + H]+	4	4	2	2	yes	yes	{0, 12}
49	NCGC00380926-01![5-[4-(3,4-dihydroxyphenyl)-2,3-dimethylbutyl]-2-hydroxyphenyl] 4-hydroxybenzoate M+NH4	CCMSLIB00000847535	all	CANOPUS (GNPS+MoNA)	GNPS	[M + H3N + H]+	147	147	140	140	yes	yes	{11}
50	MLS001140670-01!	CCMSLIB00000080424	all	CANOPUS (GNPS+MoNA)	GNPS	[M + H]+	2	2	2	2	yes	yes	set()
51	MLS001077359-01! M+H	CCMSLIB00000085733	all	CANOPUS (GNPS+MoNA)	GNPS	[M + H]+	1	1	1	1	yes	yes	set()
52	MLS001140389-01!1-[2-(4-butyl-7-methyl-2-oxochromen-5-yl)oxyacetyl]piperidine-4-carboxamide	CCMSLIB00000079477	all	CANOPUS (GNPS+MoNA)	GNPS	[M + H]+	2	2	2	2	yes	yes	{7}
53	Pesticide4_Doramectin_C50H74O14_Dectomax M+H	CCMSLIB00001058640	all	CANOPUS (GNPS+MoNA)	GNPS	[M + H]+	1	1	1	1	yes	yes	{8, 12}
54	NCGC00169683-02_C42H64O17_2(5H)-Furanone, 4-[3-[[O-beta-D-glucopyranosyl-(1->6)-O-beta-D-glucopyranosyl-(1->4)-2,6-dideoxy-3-O-methyl-D-lyxo-hexopyranosyl]oxy]tetradecahydro-10,12b-dimethyl-13-oxo-1H-6a,10-methanocycloocta[a]naphthalen-9-yl]- M+H	CCMSLIB00000854082	all	CANOPUS (GNPS+MoNA)	GNPS	[M + H]+	13	13	1	1	yes	yes	{8, 10, 4, 12}
55	benzoyl CoA M+H	CCMSLIB00000478638	all	CANOPUS (GNPS+MoNA)	GNPS	[M + H]+	1	1	1	1	yes	yes	{12, 13}
56	NCGC00161642-03_C30H48O5_Urs-12-en-28-oic acid, 2,3,23-trihydroxy-, (2alpha,3beta,5xi,9xi,18xi)- M-H2O+H	CCMSLIB00000850005	all	CANOPUS (GNPS+MoNA)	GNPS	[M - H2O + H]+	27	27	27	27	yes	yes	{12}
57	Lipopeptide_NO_56362_dereplictor_pv_1.44974e-28 M+H	CCMSLIB00000577545	all	CANOPUS (GNPS+MoNA)	GNPS	[M + H]+	2	2	2	2	yes	yes	{8}
58	Pesticide3_Metobromuron_C9H11BrN2O2_Urea, N'-(4-bromophenyl)-N-methoxy-N-methyl- M+H	CCMSLIB00001058404	all	CANOPUS (GNPS+MoNA)	GNPS	[M + H]+	2	2	2	2	yes	yes	set()
59	Spectral Match to 6''-O-Malonylglycitin from NIST14 M+H	CCMSLIB00003137752	all	CANOPUS (GNPS+MoNA)	GNPS	[M + H]+	13	13	13	13	yes	yes	{11, 12}
60	fiocruz_0085	fiocruz_0085	all	CANOPUS (GNPS+MoNA)	MassBank	[M + H]+	2	2	2	2	yes	yes	{0, 11}
61	MLS002153292-01!R(+)-7-Hydroxy-DPAT hydrobromide159795-63-8	CCMSLIB00000086118	all	CANOPUS (GNPS+MoNA)	GNPS	[M + H]+	2	2	2	2	yes	yes	{11}
62	ufz_0028	ufz_0028	all	CANOPUS (GNPS+MoNA)	MassBank	[M + H]+	1	1	1	1	yes	yes	{13}
63	Tobramycin rings B and C	mona_1660	all	CANOPUS (GNPS+MoNA)	MoNA	[M + H]+	4	4	4	4	yes	yes	{12, 13}
64	Perospirone	mona_1871	all	CANOPUS (GNPS+MoNA)	MoNA	[M + H]+	11	11	11	11	yes	yes	set()
65	N-Acetyl Mesalazine M+H	CCMSLIB00000579593	all	CANOPUS (GNPS+MoNA)	GNPS	[M + H]+	6	6	6	6	yes	yes	{11}
66	NCGC00381269-01!2-(7-methoxy-2-oxochromen-8-yl)-3-methylbut-2-enal M+H	CCMSLIB00000847910	all	CANOPUS (GNPS+MoNA)	GNPS	[M + H]+	6	6	6	6	yes	yes	{7}
67	NCGC00380579-01_C33H42O17_4-(beta-D-Glucopyranosyloxy)benzyl 3-(beta-D-glucopyranosyloxy)-2-{[(2Z)-3-(4-hydroxyphenyl)-2-propenoyl]oxy}-3-methylbutanoate M+Na	CCMSLIB00000854100	all	CANOPUS (GNPS+MoNA)	GNPS	[M + Na]+	7	7	7	7	yes	yes	{11, 3, 12}
68	MLS001142796-01!	CCMSLIB00000080455	all	CANOPUS (GNPS+MoNA)	GNPS	[M + H]+	1	1	1	1	yes	yes	set()
69	NCGC00381074-01![1,3-dihydroxy-1-(7-methoxy-2-oxochromen-6-yl)-3-methylbutan-2-yl] 3-methylbut-2-enoate M+H	CCMSLIB00000847764	all	CANOPUS (GNPS+MoNA)	GNPS	[M + H]+	213	213	149	149	yes	yes	{3, 12, 7}
70	Actephilol B	mona_2861	all	CANOPUS (GNPS+MoNA)	MoNA	[M + H]+	2	2	1	1	yes	yes	{10, 11}
71	Spectral Match to Pterostilbene from NIST14 M+H	CCMSLIB00003134910	all	CANOPUS (GNPS+MoNA)	GNPS	[M + H]+	45	45	26	26	yes	yes	{11}
72	MLS001140950-01!4-[[2-(6-chloro-4-ethyl-2-oxochromen-7-yl)oxypropanoylamino]methyl]cyclohexane-1-carboxylic acid	CCMSLIB00000080185	all	CANOPUS (GNPS+MoNA)	GNPS	[M + H]+	1	1	1	1	yes	yes	{7}
73	NCGC00380163-01!2-methylidene-3-(6-oxalooxyhexyl)butanedioic acid M+NH4	CCMSLIB00000845196	all	CANOPUS (GNPS+MoNA)	GNPS	[M + H3N + H]+	2	2	1	1	yes	yes	{0}
74	MLS001140990-01!4-[[2-(4-butyl-6-chloro-2-oxochromen-7-yl)oxypropanoylamino]methyl]cyclohexane-1-carboxylic acid	CCMSLIB00000080221	all	CANOPUS (GNPS+MoNA)	GNPS	[M + H]+	1	1	1	1	yes	yes	{7}
75	Shearinine F_120146 M+H	CCMSLIB00000478066	all	CANOPUS (GNPS+MoNA)	GNPS	[M + H]+	1	1	1	1	yes	yes	{2, 10, 12}
76	NCGC00386065-01_C19H20O7_Methyl 4,6'-dihydroxy-6-methyl-3-oxo-3'-(2-oxopropyl)-3H-spiro[1-benzofuran-2,1'-cyclohex[4]ene]-2'-carboxylate M+H	CCMSLIB00000853987	all	CANOPUS (GNPS+MoNA)	GNPS	[M + H]+	105	105	17	17	yes	yes	{10, 11, 12}
77	(1S,3R,6R,7S,8S,9R,10S,13S,16S,17R)-8-tert-butyl-6,9,12,17-tetrahydroxy-16-methyl-2,4,14,19-tetraoxahexacyclo[8.7.2.0Â¹,Â¹Â¹.0Â³,â·.0â·,Â¹Â¹.0Â¹Â³,Â¹â·]nonadecane-5,15,18-trione	mona_1021	all	CANOPUS (GNPS+MoNA)	MoNA	[M + Na]+	6	6	4	4	yes	yes	{8, 12}
78	NCGC00381230-01_C34H42O11_7,11-Methano-2H-cycloocta[3,4]benzo[1,2-c]pyran-8-acetic acid, alpha-(acetyloxy)-4-(3-furanyl)-1,4,4a,5,6,6a,7,8,9,10,11,12-dodecahydro-11-hydroxy-4a,7,9,9-tetramethyl-10-[[(2E)-2-methyl-1-oxo-2-buten-1-yl]oxy]-2,13-dioxo-, methyl ester M+NH4	CCMSLIB00000851879	all	CANOPUS (GNPS+MoNA)	GNPS	[M + H3N + H]+	5	5	4	4	yes	yes	{8, 10, 3, 12}
79	NCGC00163589-02!2-(3,4-dihydroxyphenyl)-5-hydroxy-7-[(2S,3R,4S,5S,6R)-3,4,5-trihydroxy-6-(hydroxymethyl)oxan-2-yl]oxychromen-4-one M+H	CCMSLIB00000848861	all	CANOPUS (GNPS+MoNA)	GNPS	[M + H]+	11	11	11	11	yes	yes	{11, 12}
80	NCGC00385291-01_C19H30O8_3-Buten-2-one, 4-[4-(beta-D-glucopyranosyloxy)-2-hydroxy-2,6,6-trimethylcyclohexylidene]- M+H	CCMSLIB00000855504	all	CANOPUS (GNPS+MoNA)	GNPS	[M + H]+	6	6	6	6	yes	yes	{10, 12}
81	Spectral Match to Palmitoleoyl ethanolamide from NIST14 M+H	CCMSLIB00003136693	all	CANOPUS (GNPS+MoNA)	GNPS	[M + H]+	1	1	1	1	yes	yes	{12}
82	Spectral Match to PyroGlu-Phe from NIST14 M+H	CCMSLIB00003135167	all	CANOPUS (GNPS+MoNA)	GNPS	[M + H]+	6	6	6	6	yes	yes	set()
83	univ_0185	univ_0185	all	CANOPUS (GNPS+MoNA)	MassBank	[M + H]+	3	3	3	3	yes	yes	set()
84	riken_1243	riken_1243	all	CANOPUS (GNPS+MoNA)	MassBank	[M + H]+	7	7	7	7	yes	yes	{11, 12}
85	(8S,11R,13S,14S,17S)-11-(4-(dimethylamino)phenyl)-17-hydroxy-13-methyl-17-(prop-1-yn-1-yl)-6,7,8,11,12,13,14,15,16,17-decahydro-1H-cyclopenta[a]phenanthren-3(2H)-one	CCMSLIB00000079244	all	CANOPUS (GNPS+MoNA)	GNPS	[M + H]+	1	1	1	1	yes	yes	{2, 10, 12}
86	NCGC00180492-02![2-[(2S,3R,4S,5S,6R)-3,4,5-trihydroxy-6-(hydroxymethyl)oxan-2-yl]oxyphenyl]methyl 2-hydroxy-6-[(2S,3R,4S,5S,6R)-3,4,5-trihydroxy-6-(hydroxymethyl)oxan-2-yl]oxybenzoate M+H	CCMSLIB00000848429	all	CANOPUS (GNPS+MoNA)	GNPS	[M + H]+	9	9	9	9	yes	yes	{11, 12}
87	_130055 M+Na	CCMSLIB00000478487	all	CANOPUS (GNPS+MoNA)	GNPS	[M + Na]+	63	63	11	11	yes	yes	{12}
88	MLS001142934-01!(2S)-1-[2-(3-hexyl-4,8-dimethyl-2-oxochromen-7-yl)oxyacetyl]pyrrolidine-2-carboxylic acid	CCMSLIB00000080607	all	CANOPUS (GNPS+MoNA)	GNPS	[M + H]+	1	1	1	1	yes	yes	{7}
89	"2-((R)-4-((3R,5S,7R,8R,9S,10S,12S,13R,14S,17R)-3,7,12-trihydroxy-10,13-dimethylhexadecahydro-1H-cyclopenta[a]phenanthren-17-yl)pent-2-enamido)ethane-1-sulfonic acid" M+H	CCMSLIB00005464847	all	CANOPUS (GNPS+MoNA)	GNPS	[M + H]+	7	7	1	1	yes	yes	{2, 12}
90	1,4-Chrysenequinone	mona_1396	all	CANOPUS (GNPS+MoNA)	MoNA	[M + H]+	3	3	1	1	yes	yes	{2, 5}
91	NCGC00169854-03!4,4-bis(6,8-dihydroxy-3-methyl-1-oxoisochromen-7-yl)-2-methoxybutanoic acid M+H	CCMSLIB00000848743	all	CANOPUS (GNPS+MoNA)	GNPS	[M + H]+	2	2	2	2	yes	yes	{11, 7}
92	MLS001140680-01!(2S)-1-[(2S)-2-[[(2S)-2-(2,4-dioxo-1H-quinazolin-3-yl)-3-phenylpropanoyl]amino]-4-methylsulfanylbutanoyl]pyrrolidine-2-carboxylic acid	CCMSLIB00000079887	all	CANOPUS (GNPS+MoNA)	GNPS	[M + H]+	3	3	3	3	yes	yes	set()
93	Pesticide2_Methabenzthiazuron_C10H11N3OS_1-(1,3-Benzothiazol-2-yl)-1,3-dimethylurea M+H	CCMSLIB00001058569	all	CANOPUS (GNPS+MoNA)	GNPS	[M + H]+	3	3	3	3	yes	yes	set()
94	NCGC00385283-01_C21H28O9_1-O-{[(3aS,6Z,10E,11aR)-10-Methyl-3-methylene-2-oxo-2,3,3a,4,5,8,9,11a-octahydrocyclodeca[b]furan-6-yl]carbonyl}-beta-D-glucopyranose M+Na	CCMSLIB00000851437	all	CANOPUS (GNPS+MoNA)	GNPS	[M + Na]+	12	12	12	12	yes	yes	{8, 0, 3, 12}
95	MLS001158456-01!methyl 2-[[(2S)-1-(4,5-dimethoxy-3-oxo-1H-2-benzofuran-1-yl)-5-oxopyrrolidine-2-carbonyl]amino]benzoate	CCMSLIB00000080583	all	CANOPUS (GNPS+MoNA)	GNPS	[M + H]+	8	8	4	4	yes	yes	{8}
96	NCGC00386099-01! M+H	CCMSLIB00000845952	all	CANOPUS (GNPS+MoNA)	GNPS	[M + H]+	34	34	17	17	yes	yes	{11, 12}
97	5,9-dihydroxy-7-(hydroxymethyl)-5,7-dimethyl-4,5a,6,8,8a,9-hexahydro-1H-azuleno[5,6-c]furan-3-one	mona_1984	all	CANOPUS (GNPS+MoNA)	MoNA	[M + Na]+	146	146	106	106	yes	yes	{8, 4, 12}
98	N-ACETYLLEUCINE M-H2O+H	CCMSLIB00005463560	all	CANOPUS (GNPS+MoNA)	GNPS	[M - H2O + H]+	23	23	23	23	yes	yes	set()
99	Pesticide6_Fenarimol_C17H12Cl2N2O_(2-Chlorophenyl)(4-chlorophenyl)5-pyrimidinylmethanol M+H	CCMSLIB00001059034	all	CANOPUS (GNPS+MoNA)	GNPS	[M + H]+	2	2	2	2	yes	yes	{12}
100	5-[(Z)-14-(3,5-dihydroxyphenyl)tetradec-8-enyl]benzene-1,3-diol	mona_2011	all	CANOPUS (GNPS+MoNA)	MoNA	[M + Na]+	5	5	2	2	yes	yes	{11}
101	Juarezic Acid	mona_2360	all	CANOPUS (GNPS+MoNA)	MoNA	[M + H]+	4	4	4	4	yes	yes	set()
102	Ciprofloxacin (Cipro)	CCMSLIB00000078397	all	CANOPUS (GNPS+MoNA)	GNPS	[M + H]+	2	2	1	1	yes	yes	{13}
103	NCGC00384740-01_C21H34O9_2(1H)-Azulenone, 6-(beta-D-glucopyranosyloxy)-4,5,6,7,8,8a-hexahydro-5-hydroxy-5-(1-hydroxy-1-methylethyl)-3,8-dimethyl- M+H	CCMSLIB00000854577	all	CANOPUS (GNPS+MoNA)	GNPS	[M + H]+	12	12	1	1	yes	yes	{2, 10, 12}
104	NCGC00381406-01!2-heptyl-3,6-dihydroxy-5-(3-methylbut-2-enyl)benzaldehyde M+H	CCMSLIB00000847971	all	CANOPUS (GNPS+MoNA)	GNPS	[M + H]+	73	73	54	54	yes	yes	{11}
105	eawag_0464	eawag_0464	all	CANOPUS (GNPS+MoNA)	MassBank	[M + H]+	2	2	2	2	yes	yes	set()
106	methyl (2R)-2-(acetyloxy)-2-[(1S,3S,7R,8R,9R,12S,13R)-13-(furan-3-yl)-6,6,8,12-tetramethyl-17-methylidene-5,15-dioxo-2,14-dioxatetracyclo[7.7.1.0Â¹,Â¹Â².0Â³,â¸]heptadecan-7-yl]acetate	mona_666	all	CANOPUS (GNPS+MoNA)	MoNA	[M + H]+	11	11	8	8	yes	yes	{8, 0, 10}
107	ufz_0304	ufz_0304	all	CANOPUS (GNPS+MoNA)	MassBank	[M + H]+	222	222	222	222	yes	yes	set()
108	MLS001142710-01!	CCMSLIB00000080068	all	CANOPUS (GNPS+MoNA)	GNPS	[M + H]+	3	3	3	3	yes	yes	set()
109	NCGC00384714-01!(2S,3R,4R,5R,6S)-2-[(2S,3R,4S,5S,6R)-4,5-dihydroxy-2-[4-[3-(4-hydroxy-3,5-dimethoxyphenyl)-1,3,3a,4,6,6a-hexahydrofuro[3,4-c]furan-6-yl]-2,6-dimethoxyphenoxy]-6-(hydroxymethyl)oxan-3-yl]oxy-6-methyloxane-3,4,5-triol M+NH4	CCMSLIB00000846294	all	CANOPUS (GNPS+MoNA)	GNPS	[M + H3N + H]+	1	1	1	1	yes	yes	{11, 12}
110	Scan Number: 1	CCMSLIB00004680083	all	CANOPUS (GNPS+MoNA)	GNPS	[M + H]+	106	106	106	106	yes	yes	set()
111	NCGC00168846-02!(2R,3S)-2-[(3,4-dihydroxyphenyl)methyl]-3-[(E)-3-(3,4-dihydroxyphenyl)prop-2-enoyl]oxy-2-hydroxybutanedioic acid M+NH4	CCMSLIB00000847451	all	CANOPUS (GNPS+MoNA)	GNPS	[M + H3N + H]+	31	31	2	2	yes	yes	{11, 3, 12}
112	Man4GlcNAc-II	mona_75	all	CANOPUS (GNPS+MoNA)	MoNA	[M + H]+	31	31	31	31	yes	yes	{12}
113	"2-((4R)-4-((3R,5S,9S,10S,13R,14S,17R)-3-hydroxy-10,13-dimethyl-7-oxohexadecahydro-1H-cyclopenta[a]phenanthren-17-yl)pentanamido)ethane-1-sulfonic acid" M+Na	CCMSLIB00005465563	all	CANOPUS (GNPS+MoNA)	GNPS	[M + Na]+	1	1	1	1	yes	yes	{10, 12}
114	Pesticide6_Diclobutrazol_C15H19Cl2N3O_1-(2,4-Dichlorophenyl)-4,4-dimethyl-2-(1H-1,2,4-triazol-1-yl)-3-pentanol M+H	CCMSLIB00001059039	all	CANOPUS (GNPS+MoNA)	GNPS	[M + H]+	2	2	1	1	yes	yes	{12}
115	Dehydroxyaquayamycin	mona_1257	all	CANOPUS (GNPS+MoNA)	MoNA	[M + H]+	30	30	26	26	yes	yes	{11, 12}
116	"7_,15_-O-diacetoxy-5_-O-benzoyloxy-3_-propanoyloxy-17,13-oxy-14-oxopremyrsinol "	mona_1234	all	CANOPUS (GNPS+MoNA)	MoNA	[M + Na]+	10	10	6	6	yes	yes	{8, 10}
117	riken_1219	riken_1219	all	CANOPUS (GNPS+MoNA)	MassBank	[M + H]+	1	1	1	1	yes	yes	{11, 12}
118	MLS001141310-01!1-[2-(4,8-dimethyl-2-oxochromen-7-yl)oxyacetyl]-4-phenylpiperidine-4-carboxylic acid	CCMSLIB00000080179	all	CANOPUS (GNPS+MoNA)	GNPS	[M + H]+	8	8	8	8	yes	yes	{7}
119	HXGXA	mona_355	all	CANOPUS (GNPS+MoNA)	MoNA	[M + H]+	0	0	0	0	no	no	{13}
120	MLS002638354-01!	CCMSLIB00000080065	all	CANOPUS (GNPS+MoNA)	GNPS	[M + H]+	25	25	17	17	yes	yes	{11}
121	MLS001158240-01!N-(2-hydroxy-2-phenylethyl)-2-(2-oxo-4-phenylchromen-7-yl)oxyacetamide	CCMSLIB00000079595	all	CANOPUS (GNPS+MoNA)	GNPS	[M + H]+	6	6	2	2	yes	yes	{12, 7}
122	MLS001141084-01!N-[(2S)-3-methyl-1-[(4-methylphenyl)methylamino]-1-oxobutan-2-yl]-1-[(2S)-pyrrolidine-2-carbonyl]piperidine-4-carboxamide	CCMSLIB00000080382	all	CANOPUS (GNPS+MoNA)	GNPS	[M + H]+	1	1	1	1	yes	yes	{13}
123	NCGC00380269-01!6-[(8a-carboxy-4,4,6a,6b,11,11,14b-heptamethyl-1,2,3,4a,5,6,7,8,9,10,12,12a,14,14a-tetradecahydropicen-3-yl)oxy]-5-[3,5-dihydroxy-6-(hydroxymethyl)-4-(3,4,5-trihydroxy-6-methyloxan-2-yl)oxyoxan-2-yl]oxy-3,4-dihydroxyoxane-2-carboxylic acid M+NH4	CCMSLIB00000848769	all	CANOPUS (GNPS+MoNA)	GNPS	[M + H3N + H]+	10	10	10	10	yes	yes	{12}
124	Flubendazole (Flutelmium)	CCMSLIB00000078310	all	CANOPUS (GNPS+MoNA)	GNPS	[M + H]+	1	1	1	1	yes	yes	set()
125	Loxapine	CCMSLIB00000079149	all	CANOPUS (GNPS+MoNA)	GNPS	[M + H]+	2	2	2	2	yes	yes	set()
126	NCGC00169113-03!2-[(2R,4aS,8S,8aS)-8-[2-[(4aS,7R,8aR)-7-(1-carboxyethenyl)-1-hydroxy-4a-methyl-2-oxo-6,7,8,8a-tetrahydro-5H-naphthalen-1-yl]ethyl]-4a-methyl-7-oxo-1,2,3,4,8,8a-hexahydronaphthalen-2-yl]prop-2-enoic acid M+H	CCMSLIB00000845466	all	CANOPUS (GNPS+MoNA)	GNPS	[M + H]+	12	12	4	4	yes	yes	{0, 2, 10, 12}
127	MLS001142920-01!	CCMSLIB00000080160	all	CANOPUS (GNPS+MoNA)	GNPS	[M + H]+	9	9	9	9	yes	yes	set()
128	MLS001160043-01!N-[2-(5-methoxy-1H-indol-3-yl)ethyl]-2-(2-oxochromen-7-yl)oxyacetamide	CCMSLIB00000079866	all	CANOPUS (GNPS+MoNA)	GNPS	[M + H]+	1	1	1	1	yes	yes	{7}
129	NCGC00385228-01!(2S,3S,4S,5R,6S)-3,4,5-trihydroxy-6-[5-hydroxy-2-(2-hydroxyphenyl)-6-methoxy-4-oxochromen-7-yl]oxyoxane-2-carboxylic acid M+H	CCMSLIB00000848639	all	CANOPUS (GNPS+MoNA)	GNPS	[M + H]+	14	14	14	14	yes	yes	{11, 12}
130	Germerin	mona_1509	all	CANOPUS (GNPS+MoNA)	MoNA	[M + H]+	1	2	1	2	yes	yes	{12}
131	Spectral Match to .gamma.-L-Glu-.epsilon.-L-Lys from NIST14 M+H	CCMSLIB00003138642	all	CANOPUS (GNPS+MoNA)	GNPS	[M + H]+	3	3	3	3	yes	yes	{13}
132	NCGC00347359-02!2-(7-oxo-2,3-dihydrofuro[3,2-g]chromen-2-yl)propan-2-yl 3-methylbut-2-enoate M+H	CCMSLIB00000845197	all	CANOPUS (GNPS+MoNA)	GNPS	[M + H]+	102	102	48	48	yes	yes	{3, 7}
133	arthrobactin	mona_1933	all	CANOPUS (GNPS+MoNA)	MoNA	[M + Na]+	1	1	1	1	yes	yes	{12, 14}
134	Pesticide4_Doramectin_C50H74O14_Dectomax M+Na	CCMSLIB00001058646	all	CANOPUS (GNPS+MoNA)	GNPS	[M + Na]+	1	1	1	1	yes	yes	{8, 12}
135	washington_0846	washington_0846	all	CANOPUS (GNPS+MoNA)	MassBank	[M + H]+	3	3	2	2	yes	yes	{12}
136	Perondroprilat	mona_1731	all	CANOPUS (GNPS+MoNA)	MoNA	[M + H]+	1	1	1	1	yes	yes	{13}
137	Argatroban	mona_851	all	CANOPUS (GNPS+MoNA)	MoNA	[M + H]+	1	1	1	1	yes	yes	{13}
138	ufz_0150	ufz_0150	all	CANOPUS (GNPS+MoNA)	MassBank	[M + H]+	1	1	1	1	yes	yes	set()
139	NCGC00381044-01!3,6-diphenylcyclohexane-1,2-diol M+NH4	CCMSLIB00000845865	all	CANOPUS (GNPS+MoNA)	GNPS	[M + H3N + H]+	1	1	1	1	yes	yes	{12}
140	NCGC00381015-01!2-(3,5-dichloro-2-hydroxy-6-methoxy-4-methylbenzoyl)-3,5-dihydroxybenzoic acid M+H	CCMSLIB00000848028	all	CANOPUS (GNPS+MoNA)	GNPS	[M + H]+	1	1	1	1	yes	yes	{11}
141	Spectral Match to Quercitrin from NIST14 M+H	CCMSLIB00003140223	all	CANOPUS (GNPS+MoNA)	GNPS	[M + H]+	1	1	1	1	yes	yes	{11, 12}
142	MMV676386	mona_2598	all	CANOPUS (GNPS+MoNA)	MoNA	[M + H]+	0	0	0	0	no	no	set()
143	MLS000876982-01!5,7-dihydroxy-2-[4-methoxy-3,5-bis(3-methylbut-2-enyl)phenyl]-2,3-dihydrochromen-4-one	CCMSLIB00000080443	all	CANOPUS (GNPS+MoNA)	GNPS	[M + H]+	16	16	14	14	yes	yes	{11}
144	NCGC00385132-01_C23H28O7_1-Phenanthrenecarboxylic acid, 10-(acetyloxy)-1,2,4a,9,10,10a-hexahydro-5,9-dihydroxy-1,4a-dimethyl-7-(1-methylethyl)-2-oxo-, methyl ester, (1R,4aS,9S,10S)- M-H2O+H	CCMSLIB00000853392	all	CANOPUS (GNPS+MoNA)	GNPS	[M - H2O + H]+	112	112	14	14	yes	yes	{10, 2, 11, 12}
145	Artemisinin	CCMSLIB00000078082	all	CANOPUS (GNPS+MoNA)	GNPS	[M + H]+	105	105	79	79	yes	yes	{8}
146	1,3-Dimethylurate	mona_421	all	CANOPUS (GNPS+MoNA)	MoNA	[M + H]+	7	7	7	7	yes	yes	set()
147	NCGC00347654-02_C24H32O6_(1S,3R,3aS,4S,8aR)-1-Acetoxy-3-hydroxy-3-isopropyl-6,8a-dimethyl-1,2,3,3a,4,5,8,8a-octahydro-4-azulenyl 4-hydroxybenzoate M-H2O+H	CCMSLIB00000851839	all	CANOPUS (GNPS+MoNA)	GNPS	[M - H2O + H]+	91	91	56	56	yes	yes	{8, 11, 12}
148	Teraspiridole A_130090 M+H	CCMSLIB00000478509	all	CANOPUS (GNPS+MoNA)	GNPS	[M + H]+	5	5	2	2	yes	yes	{8, 3, 13}
149	Spectral Match to Ser-Ile from NIST14 M+H	CCMSLIB00003135329	all	CANOPUS (GNPS+MoNA)	GNPS	[M + H]+	34	34	18	18	yes	yes	{12, 13}
150	Spectral Match to His-Leu from NIST14 M+H	CCMSLIB00003136317	all	CANOPUS (GNPS+MoNA)	GNPS	[M + H]+	2	2	2	2	yes	yes	{13}
151	NCGC00386044-01!6-[(2,3-dihydroxyphenyl)methyl]-5,7-dihydroxy-2-phenyl-2,3-dihydrochromen-4-one M+H	CCMSLIB00000847461	all	CANOPUS (GNPS+MoNA)	GNPS	[M + H]+	63	63	19	19	yes	yes	{11}
152	Racecadotril (Acetorphan)	CCMSLIB00000078496	all	CANOPUS (GNPS+MoNA)	GNPS	[M + H]+	1	1	1	1	yes	yes	set()
153	Hapalindole D	mona_1057	all	CANOPUS (GNPS+MoNA)	MoNA	[M + H]+	1	1	1	1	yes	yes	{0}
154	S-CARBOXYMETHYL-L-CYSTEINE M+H	CCMSLIB00000578023	all	CANOPUS (GNPS+MoNA)	GNPS	[M + H]+	1	1	1	1	yes	yes	{13}
155	Spectral Match to Gallic acid from NIST14 M+H	CCMSLIB00003137074	all	CANOPUS (GNPS+MoNA)	GNPS	[M + H]+	1	1	1	1	yes	yes	{11}
156	MLS001077282-01!	CCMSLIB00000084755	all	CANOPUS (GNPS+MoNA)	GNPS	[M + H]+	3	3	2	2	yes	yes	{13}
157	10-DAB (10-Deacetylbaccatin)	CCMSLIB00000078467	all	CANOPUS (GNPS+MoNA)	GNPS	[M + H]+	4	4	4	4	yes	yes	{8, 10, 12}
158	NCGC00380946-01_C16H18O8_(1S,3R,4S,5R)-1,3,5-Trihydroxy-4-{[(2E)-3-(4-hydroxyphenyl)-2-propenoyl]oxy}cyclohexanecarboxylic acid M+H	CCMSLIB00000854975	all	CANOPUS (GNPS+MoNA)	GNPS	[M + H]+	4	4	4	4	yes	yes	{11, 3, 12}
159	"methyl (4R)-4-((3R,5S,7R,9S,10S,13R,15R,17R)-3,7,15-trihydroxy-10,13-dimethylhexadecahydro-1H-cyclopenta[a]phenanthren-17-yl)pentanoate" M+Na	CCMSLIB00005465338	all	CANOPUS (GNPS+MoNA)	GNPS	[M + Na]+	7	7	7	7	yes	yes	{12}
160	Spectral Match to Adenosine 5'-diphosphate from NIST14 M+H	CCMSLIB00003136368	all	CANOPUS (GNPS+MoNA)	GNPS	[M + H]+	4	4	4	4	yes	yes	{12, 13}
161	taurohyocholic acid M+H	CCMSLIB00005435574	all	CANOPUS (GNPS+MoNA)	GNPS	[M + H]+	2	2	2	2	yes	yes	{12}
162	Phthalic acid	mona_1875	all	CANOPUS (GNPS+MoNA)	MoNA	[M + H]+	32	32	32	32	yes	yes	set()
163	MLS001148397-01!PHENOLPHTHALEIN77-09-8	CCMSLIB00000085119	all	CANOPUS (GNPS+MoNA)	GNPS	[M + H]+	1	1	1	1	yes	yes	{8, 11}
164	MLS001335956-01!Naringin10236-47-2	CCMSLIB00000084948	all	CANOPUS (GNPS+MoNA)	GNPS	[M + H]+	3	3	3	3	yes	yes	{11, 12}
165	Spectral Match to 7,3',4'-Trihydroxyisoflavone from NIST14 M+H	CCMSLIB00003137735	all	CANOPUS (GNPS+MoNA)	GNPS	[M + H]+	4	4	4	4	yes	yes	{11}
166	"((4R)-4-((3R,5S,7R,10S,13R,14S)-3,7-dihydroxy-10,13-dimethylhexadecahydro-1H-cyclopenta[a]phenanthren-17-yl)pentanoyl)cysteine" M-2H2O+H	CCMSLIB00005464648	all	CANOPUS (GNPS+MoNA)	GNPS	[M - H4O2 + H]+	1	1	1	1	yes	yes	{12}
167	NCGC00385688-01!3-[(2S,3R,4S,5S,6R)-3-[(2S,3R,4R)-3,4-dihydroxy-4-(hydroxymethyl)oxolan-2-yl]oxy-4,5-dihydroxy-6-(hydroxymethyl)oxan-2-yl]oxy-5-hydroxy-2-(4-hydroxyphenyl)-7-[(2S,3R,4R,5R,6S)-3,4,5-trihydroxy-6-methyloxan-2-yl]oxychromen-4-one M+Na	CCMSLIB00000847440	all	CANOPUS (GNPS+MoNA)	GNPS	[M + Na]+	3	3	3	3	yes	yes	{11, 12}
168	2-[2-hydroxy-1-(4-methoxyphenyl)propoxy]-6-(hydroxymethyl)oxane-3,4,5-triol	mona_1961	all	CANOPUS (GNPS+MoNA)	MoNA	[M + Na]+	39	39	39	39	yes	yes	{12}
169	Spectral Match to Phe-Met from NIST14 M+H	CCMSLIB00003137489	all	CANOPUS (GNPS+MoNA)	GNPS	[M + H]+	8	8	2	2	yes	yes	{13}
170	Cysteine conjugated cholic acid M-H2O+H	CCMSLIB00005465909	all	CANOPUS (GNPS+MoNA)	GNPS	[M - H2O + H]+	1	1	1	1	yes	yes	{12}
171	NCGC00384699-01!(2E,6E,10E)-3,7,11,15,19,23,27,31,35-nonamethylhexatriaconta-2,6,10,34-tetraene-1,15,19,23,27,31-hexol M+H	CCMSLIB00000847470	all	CANOPUS (GNPS+MoNA)	GNPS	[M + H]+	5	5	2	2	yes	yes	{12}
172	Spectral Match to 5,7-Dimethoxy-3-hydroxyflavone from NIST14 M+H	CCMSLIB00003136935	all	CANOPUS (GNPS+MoNA)	GNPS	[M + H]+	26	26	26	26	yes	yes	{11}
173	Hoiamide B	CCMSLIB00000070258	all	CANOPUS (GNPS+MoNA)	GNPS	[M + H]+	1	1	1	1	yes	yes	{8, 12}
174	Spectral Match to R-Palmitoyl-(1-methyl) ethanolamide from NIST14 M+H	CCMSLIB00003134586	all	CANOPUS (GNPS+MoNA)	GNPS	[M + H]+	3	3	3	3	yes	yes	{12}
175	Spectral Match to Gossypin from NIST14 M+H	CCMSLIB00003137147	all	CANOPUS (GNPS+MoNA)	GNPS	[M + H]+	11	11	11	11	yes	yes	{11, 12}
176	NCGC00385434-01!8-[4,5-dihydroxy-6-(hydroxymethyl)-3-[3,4,5-trihydroxy-6-(hydroxymethyl)oxan-2-yl]oxyoxan-2-yl]-5,7-dihydroxy-2-(4-hydroxyphenyl)chromen-4-one M+H	CCMSLIB00000848530	all	CANOPUS (GNPS+MoNA)	GNPS	[M + H]+	89	89	89	89	yes	yes	{11, 12}
177	MMV688958	mona_2557	all	CANOPUS (GNPS+MoNA)	MoNA	[M + H]+	0	0	0	0	no	no	set()
178	NCGC00381360-01_C15H20O4_(9E)-11a-Hydroxy-3,6,10-trimethyl-7,8,11,11a-tetrahydrocyclodeca[b]furan-2,5(4H,6H)-dione M+H	CCMSLIB00000852170	all	CANOPUS (GNPS+MoNA)	GNPS	[M + H]+	40	40	13	13	yes	yes	{8, 10, 4, 12}
179	eawag_0651	eawag_0651	all	CANOPUS (GNPS+MoNA)	MassBank	[M + H]+	1	1	1	1	yes	yes	{13}
180	"(3R,5R,7R,8R,9S,10S,12S,13R,14S,17R)-17-((R)-7-acetoxy-6-(acetoxymethyl)heptan-2-yl)-12-hydroxy-10,13-dimethylhexadecahydro-1H-cyclopenta[a]phenanthrene-3,7-diyl diacetate" M+H	CCMSLIB00005465392	all	CANOPUS (GNPS+MoNA)	GNPS	[M + H]+	29	29	29	29	yes	yes	{12}
181	NCGC00347732-02!methyl 3-[3,4-dihydroxy-5-(3-methylbut-2-enyl)phenyl]-2-[[4-hydroxy-3-(3-methylbut-2-enyl)phenyl]methyl]-4-methoxy-5-oxofuran-2-carboxylate M+NH4	CCMSLIB00000845235	all	CANOPUS (GNPS+MoNA)	GNPS	[M + H3N + H]+	23	23	6	6	yes	yes	{8, 11, 4}
182	MMV084603	mona_2527	all	CANOPUS (GNPS+MoNA)	MoNA	[M + H]+	0	0	0	0	no	no	set()
183	WIN-66306_36062_dereplictor_pv_2.42268e-11 M+H	CCMSLIB00000577836	all	CANOPUS (GNPS+MoNA)	GNPS	[M + H]+	2	2	2	2	yes	yes	{11, 12}
184	MMV676526 M+H	CCMSLIB00004722003	all	CANOPUS (GNPS+MoNA)	GNPS	[M + H]+	1	1	1	1	yes	yes	set()
185	MLS001159952-01!	CCMSLIB00000080213	all	CANOPUS (GNPS+MoNA)	GNPS	[M + H]+	58	58	58	58	yes	yes	set()
186	4,20-dideoxyphorbol diester from Euphorbia M+Na	CCMSLIB00000531513	all	CANOPUS (GNPS+MoNA)	GNPS	[M + Na]+	7	7	5	5	yes	yes	{10, 2, 3, 12}
187	MLS002473170-01!3-hydroxy-9-methoxy-6-oxo-8-pentanoyl-1-pentylbenzo[b][1,4]benzodioxepine-2-carboxylic acid	CCMSLIB00000080282	all	CANOPUS (GNPS+MoNA)	GNPS	[M + H]+	18	18	12	12	yes	yes	{11}
188	Spectral Match to .alpha.-L-Asp-L-Phe from NIST14 M+H	CCMSLIB00003136757	all	CANOPUS (GNPS+MoNA)	GNPS	[M + H]+	1	1	1	1	yes	yes	{13}
189	NCGC00381326-01_C21H22O7_Benzoic acid, 2,4-dihydroxy-6-methyl-, 6,7,8,8a-tetrahydro-7-hydroxy-7-methyl-6-oxo-3-[(1E)-1-propen-1-yl]-1H-2-benzopyran-8-yl ester M+H	CCMSLIB00000855645	all	CANOPUS (GNPS+MoNA)	GNPS	[M + H]+	116	116	11	11	yes	yes	{2, 8, 10, 11, 12}
190	NCGC00347410-03_C40H62O14_Ergosta-5,24-dien-26-one, 22,26-epoxy-3-[(6-O-hexopyranosylhexopyranosyl)oxy]-1-hydroxy- M+NH4	CCMSLIB00000852657	all	CANOPUS (GNPS+MoNA)	GNPS	[M + H3N + H]+	1	1	1	1	yes	yes	{8, 3, 12}
191	NCGC00384847-01_C26H34O12_ M-H2O+H	CCMSLIB00000855325	all	CANOPUS (GNPS+MoNA)	GNPS	[M - H2O + H]+	5	6	5	6	yes	yes	{11, 12}
192	Pesticide4_Tebufenozide_C22H28N2O2_Benzoic acid, 3,5-dimethyl-, 1-(1,1-dimethylethyl)-2-(4-ethylbenzoyl)hydrazide M+Na	CCMSLIB00001058963	all	CANOPUS (GNPS+MoNA)	GNPS	[M + Na]+	6	6	6	6	yes	yes	set()
193	MMV676470 M+H	CCMSLIB00004722087	all	CANOPUS (GNPS+MoNA)	GNPS	[M + H]+	5	5	5	5	yes	yes	set()
194	Pesticide4_Spiroxamine Isomer 1*_C18H35NO2_N-Ethyl-N-{[8-(2-methyl-2-propanyl)-1,4-dioxaspiro[4.5]dec-2-yl]methyl}-1-propanamine M+H	CCMSLIB00001058934	all	CANOPUS (GNPS+MoNA)	GNPS	[M + H]+	7	7	7	7	yes	yes	set()
195	NCGC00179722-03_C26H30N2O8_Oxayohimban-21-one, 19,20-didehydro-16-ethenyl-17-(beta-D-glucopyranosyloxy)-, (16alpha)- M+H	CCMSLIB00000856089	all	CANOPUS (GNPS+MoNA)	GNPS	[M + H]+	2	2	1	1	yes	yes	{0, 2, 12}
196	riken_0695	riken_0695	all	CANOPUS (GNPS+MoNA)	MassBank	[M + H]+	2	2	2	2	yes	yes	set()
197	ipb_0045	ipb_0045	all	CANOPUS (GNPS+MoNA)	MassBank	[M + H]+	2	2	2	2	yes	yes	set()
198	eawag_0225	eawag_0225	all	CANOPUS (GNPS+MoNA)	MassBank	[M + H]+	1	1	1	1	yes	yes	set()
199	NCGC00385511-01!3-[(2R,3S)-5-hydroxy-2,3,8,8-tetramethyl-4-oxo-2,3-dihydropyrano[2,3-h]chromen-6-yl]hexanoic acid M+H	CCMSLIB00000846728	all	CANOPUS (GNPS+MoNA)	GNPS	[M + H]+	4	4	3	3	yes	yes	{11}
200	MLS001157954-01!(2S)-1-[2-[[(2Z)-2-[(3,4-dimethoxyphenyl)methylidene]-3-oxo-1-benzofuran-6-yl]oxy]acetyl]pyrrolidine-2-carboxylic acid	CCMSLIB00000080262	all	CANOPUS (GNPS+MoNA)	GNPS	[M + H]+	11	11	2	2	yes	yes	{2}
201	NCGC00380546-01_C35H54O14_ M+Na	CCMSLIB00000850531	all	CANOPUS (GNPS+MoNA)	GNPS	[M + Na]+	21	21	21	21	yes	yes	{8, 12}
202	riken_1237	riken_1237	all	CANOPUS (GNPS+MoNA)	MassBank	[M + H]+	36	36	36	36	yes	yes	set()
203	CREATINE M+Na	CCMSLIB00005463967	all	CANOPUS (GNPS+MoNA)	GNPS	[M + Na]+	9	9	9	9	yes	yes	{13}
204	Gly-Tyr-Ala	mona_1830	all	CANOPUS (GNPS+MoNA)	MoNA	[M + H]+	4	4	4	4	yes	yes	{11, 13}
205	NCGC00381292-01_C42H66O19_Cardanolide, 18,20-epoxy-3-[[O-hexopyranosyl-(1->4)-O-hexopyranosyl-(1->4)-6-deoxy-3-O-methyl-alpha-L-mannopyranosyl]oxy]-14-hydroxy-, (3beta,8xi,9xi,14xi,17xi,20xi)- M+H	CCMSLIB00000851931	all	CANOPUS (GNPS+MoNA)	GNPS	[M + H]+	8	8	8	8	yes	yes	{8, 12}
206	MLS000697739-01!(2R,3S,3aR,5R)-2-(3,4-dimethoxyphenyl)-5-methoxy-3-methyl-3a-prop-2-enyl-2,3,4,5-tetrahydro-1-benzofuran-6-one	CCMSLIB00000080257	all	CANOPUS (GNPS+MoNA)	GNPS	[M + H]+	23	23	6	6	yes	yes	{0, 2, 10}
207	NCGC00384489-01!2-phenylfuro[2,3-h]chromen-4-one M+H	CCMSLIB00000848798	all	CANOPUS (GNPS+MoNA)	GNPS	[M + H]+	2	2	2	2	yes	yes	set()
208	MLS000541593-01!	CCMSLIB00000080271	all	CANOPUS (GNPS+MoNA)	GNPS	[M + H]+	4	4	4	4	yes	yes	set()
209	PE(P-16:0/18:1); [M+H]+ C39H77N1O7P1 M+H	CCMSLIB00003100230	all	CANOPUS (GNPS+MoNA)	GNPS	[M + H]+	2	2	2	2	yes	yes	{13}
210	NCGC00180873-02!(2R,3S,4S,5R,6S)-2-(hydroxymethyl)-6-[4-[(E)-3-hydroxyprop-1-enyl]-2,6-dimethoxyphenoxy]oxane-3,4,5-triol M+NH4	CCMSLIB00000848081	all	CANOPUS (GNPS+MoNA)	GNPS	[M + H3N + H]+	6	6	6	6	yes	yes	{12}
211	washington_0532	washington_0532	all	CANOPUS (GNPS+MoNA)	MassBank	[M + H]+	7	7	7	7	yes	yes	set()
212	glycoursodeoxycholic acid M+H	CCMSLIB00005435536	all	CANOPUS (GNPS+MoNA)	GNPS	[M + H]+	1	1	1	1	yes	yes	{12}
213	Pesticide6_Triticonazole_C17H20ClN3O_(5E)-5-(4-Chlorobenzylidene)-2,2-dimethyl-1-(1H-1,2,4-triazol-1-ylmethyl)cyclopentanol M+H	CCMSLIB00001059036	all	CANOPUS (GNPS+MoNA)	GNPS	[M + H]+	13	13	6	6	yes	yes	{12}
214	NCGC00347566-02_C34H59N3O9_1,7,13-Trioxa-4,10,16-triazacyclooctadecane-2,5,8,11,14,17-hexone, 4,10,16-trimethyl-3,6,9,12,18-pentakis(1-methylethyl)-15-[(1S)-1-methylpropyl]-, (3S,6R,9S,12R,15S,18R)- M+Na	CCMSLIB00000855157	all	CANOPUS (GNPS+MoNA)	GNPS	[M + Na]+	3	3	3	3	yes	yes	{8}
215	"(3R,5S,7R,8R,9S,10S,12S,13R,14S,17R)-17-((R)-5-hydroxypentan-2-yl)-10,13-dimethylhexadecahydro-1H-cyclopenta[a]phenanthrene-3,7,12-triol" M-H2O+H	CCMSLIB00005464940	all	CANOPUS (GNPS+MoNA)	GNPS	[M - H2O + H]+	1	1	1	1	yes	yes	{12}
216	NCGC00385953-01_C15H20O3_(9E)-3,6,10-Trimethyl-7,8,11,11a-tetrahydrocyclodeca[b]furan-2,5(4H,6H)-dione M+H	CCMSLIB00000852805	all	CANOPUS (GNPS+MoNA)	GNPS	[M + H]+	92	92	14	14	yes	yes	{8, 10, 4}
217	NCGC00381323-01_C31H42O17_Methyl (2S,3Z,4S)-3-ethylidene-2-[(6-O-hexopyranosylhexopyranosyl)oxy]-4-{2-[2-(4-hydroxyphenyl)ethoxy]-2-oxoethyl}-3,4-dihydro-2H-pyran-5-carboxylate M+NH4	CCMSLIB00000855641	all	CANOPUS (GNPS+MoNA)	GNPS	[M + H3N + H]+	2	2	2	2	yes	yes	{11, 3, 12}
218	NCGC00385598-01!(2R,3R)-2-(3,4-dihydroxyphenyl)-5,7-dihydroxy-3-[(2S,3R,4S,5S,6R)-3,4,5-trihydroxy-6-(hydroxymethyl)oxan-2-yl]oxy-2,3-dihydrochromen-4-one M+H	CCMSLIB00000848712	all	CANOPUS (GNPS+MoNA)	GNPS	[M + H]+	3	3	3	3	yes	yes	{11, 12}
219	NCGC00384484-01_C36H44N8O8_Cyclo(glycyltryptophylprolylglycylvalylglycyltyrosyl) M+H	CCMSLIB00000853364	all	CANOPUS (GNPS+MoNA)	GNPS	[M + H]+	1	1	1	1	yes	yes	{11}
220	1-Methyltryptophan	mona_1758	all	CANOPUS (GNPS+MoNA)	MoNA	[M + H]+	6	6	6	6	yes	yes	{13}
221	NCGC00380235-01_C32H48O9_beta-D-Xylopyranoside, 3,17-dihydroxyspirosta-5,25(27)-dien-1-yl M+H	CCMSLIB00000855796	all	CANOPUS (GNPS+MoNA)	GNPS	[M + H]+	4	4	1	1	yes	yes	{0, 12}
222	NCGC00179704-04_C15H24O3_2-Naphthaleneacetic acid, decahydro-8-hydroxy-4a,8-dimethyl-alpha-methylene- M-H2O+H	CCMSLIB00000855685	all	CANOPUS (GNPS+MoNA)	GNPS	[M - H2O + H]+	25	25	7	7	yes	yes	{0, 12}
223	NCGC00386011-01_C35H44O12_(1S,2S,3aR,4S,5R,6E,10R,11S,13R,13aR)-4,10,11,13-Tetraacetoxy-3a-hydroxy-2,5,8,8-tetramethyl-12-methylene-9-oxo-2,3,3a,4,5,8,9,10,11,12,13,13a-dodecahydro-1H-cyclopenta[12]annulen-1-yl benzoate M+NH4	CCMSLIB00000853659	all	CANOPUS (GNPS+MoNA)	GNPS	[M + H3N + H]+	14	14	14	14	yes	yes	{8, 0, 10, 12}
224	Verabenzoamine	mona_1575	all	CANOPUS (GNPS+MoNA)	MoNA	[M + H]+	1	1	1	1	yes	yes	{8, 12}
225	NCGC00380675-01![(2R,3S,4S,5R,6R)-6-[1,7-bis(3,4-dihydroxyphenyl)-5-oxoheptan-3-yl]oxy-3,4,5-trihydroxyoxan-2-yl]methyl (E)-3-(3,4-dimethoxyphenyl)prop-2-enoate M+H	CCMSLIB00000845858	all	CANOPUS (GNPS+MoNA)	GNPS	[M + H]+	3	3	1	1	yes	yes	{11, 10, 3, 12}
226	NCGC00380757-01_C22H28O13_3-[6-({6-O-[(2R,3R,4R)-3,4-Dihydroxy-4-(hydroxymethyl)tetrahydro-2-furanyl]-beta-D-glucopyranosyl}oxy)-1-benzofuran-5-yl]propanoic acid M+NH4	CCMSLIB00000849795	all	CANOPUS (GNPS+MoNA)	GNPS	[M + H3N + H]+	15	15	15	15	yes	yes	{12}
227	Spectral Match to Octapropylene glycol from NIST14 M+H	CCMSLIB00003134951	all	CANOPUS (GNPS+MoNA)	GNPS	[M + H]+	1	1	1	1	yes	yes	{12}
228	(2R,3R,4S,6R)-2-((5-hydroxy-2,2-dimethyl-3,4-dihydro-2H-benzo[h]chromen-6-yl)oxy)-6-(hydroxymethyl)tetrahydro-2H-pyran-3,4,5-triol M+H	CCMSLIB00000081257	all	CANOPUS (GNPS+MoNA)	GNPS	[M + H]+	78	78	58	58	yes	yes	{11, 12}
229	Diphenylsulfoxide M+H	CCMSLIB00000579665	all	CANOPUS (GNPS+MoNA)	GNPS	[M + H]+	1	1	1	1	yes	yes	set()
230	TOCAINIDE	CCMSLIB00000078994	all	CANOPUS (GNPS+MoNA)	GNPS	[M + H]+	1	1	1	1	yes	yes	{13}
231	Vinorelbine (Navelbine)	CCMSLIB00000078180	all	CANOPUS (GNPS+MoNA)	GNPS	[M + H]+	1	1	1	1	yes	yes	{12}
232	NCGC00380261-01!7-hydroxy-8-[(2S,3R,4S,5S,6R)-3,4,5-trihydroxy-6-(hydroxymethyl)oxan-2-yl]oxychromen-2-one M+NH4	CCMSLIB00000848729	all	CANOPUS (GNPS+MoNA)	GNPS	[M + H3N + H]+	1	1	1	1	yes	yes	{11, 12, 7}
233	Symplocosin	mona_1942	all	CANOPUS (GNPS+MoNA)	MoNA	[M + Na]+	2	2	2	2	yes	yes	{11, 12}
234	NCGC00381068-01_C20H27NO11_{[2-O-(6-Deoxy-alpha-L-mannopyranosyl)-beta-D-glucopyranosyl]oxy}(4-hydroxyphenyl)acetonitrile M+Na	CCMSLIB00000851694	all	CANOPUS (GNPS+MoNA)	GNPS	[M + Na]+	6	6	6	6	yes	yes	{11, 12}
235	"((4R)-4-((3R,5S,7R,9S,10S,13R,14S,17R)-3,7-dihydroxy-10,13-dimethylhexadecahydro-1H-cyclopenta[a]phenanthren-17-yl)-2,2-dimethylpentanoyl)glycine" M+H	CCMSLIB00005465223	all	CANOPUS (GNPS+MoNA)	GNPS	[M + H]+	3	3	3	3	yes	yes	{12}
236	Pesticide9_Formetanate HCl_C11H15N3O2 . HCl_3-{[(E)-(Dimethylamino)methylidene]amino}phenyl methylcarbamate hydrochloride (1:1) M+H	CCMSLIB00001058311	all	CANOPUS (GNPS+MoNA)	GNPS	[M + H]+	12	12	12	12	yes	yes	set()
237	"2-((4R)-4-((3R,5R,7R,9S,10S,13R,14S,17R)-7-hydroxy-10,13-dimethyl-3-(sulfooxy)hexadecahydro-1H-cyclopenta[a]phenanthren-17-yl)pentanamido)ethane-1-sulfonic acid" M+Na	CCMSLIB00005465358	all	CANOPUS (GNPS+MoNA)	GNPS	[M + Na]+	1	1	1	1	yes	yes	{12}
238	NCGC00180516-04!2,5-bis(4-hydroxy-3-methoxyphenyl)-3,4-dimethyloxolan-3-ol M-H2O+H	CCMSLIB00000846048	all	CANOPUS (GNPS+MoNA)	GNPS	[M - H2O + H]+	49	49	40	40	yes	yes	{11, 12}
239	NCGC00380881-01!4,6,8-trihydroxy-3-methyl-3,4-dihydroisochromen-1-one M+H	CCMSLIB00000848837	all	CANOPUS (GNPS+MoNA)	GNPS	[M + H]+	38	38	11	11	yes	yes	{8, 11, 12}
240	NCGC00247521-02_C22H26O5_4-[(3R)-5,7-Dimethoxy-6-(3-methyl-2-buten-1-yl)-3,4-dihydro-2H-chromen-3-yl]-1,3-benzenediol M+H	CCMSLIB00000854243	all	CANOPUS (GNPS+MoNA)	GNPS	[M + H]+	3	3	2	2	yes	yes	{11}
241	"(2R,3S,6R)-3-hydroxy-2-methyl-6-((3R,5S,7R,8R,9S,10S,12S,13R,14S,17R)-3,7,12-trihydroxy-10,13-dimethylhexadecahydro-1H-cyclopenta[a]phenanthren-17-yl)heptanoic acid" M-2H2O+H	CCMSLIB00005464912	all	CANOPUS (GNPS+MoNA)	GNPS	[M - H4O2 + H]+	8	8	6	6	yes	yes	{12}
242	MLS001142432-01! M+H	CCMSLIB00000080026	all	CANOPUS (GNPS+MoNA)	GNPS	[M + H]+	2	2	2	2	yes	yes	set()
243	NCGC00380762-01_C25H34O7_7-Formyl-4,7'-dihydroxy-6-(hydroxymethyl)-2',5',5',8a'-tetramethyl-3',4',4a',5',6',7',8',8a'-octahydro-2'H,3H-spiro[1-benzofuran-2,1'-naphthalen]-6'-yl acetate M+H	CCMSLIB00000855404	all	CANOPUS (GNPS+MoNA)	GNPS	[M + H]+	21	21	15	15	yes	yes	{11, 12}
244	fiocruz_0035	fiocruz_0035	all	CANOPUS (GNPS+MoNA)	MassBank	[M + H]+	9	9	6	6	yes	yes	{8, 2, 10}
245	NCGC00384796-01_C25H30O12_Cyclopenta[c]pyran-4-carboxylic acid, 1,4a,5,6,7,7a-hexahydro-7-hydroxy-1-[[2-O-[(2E)-3-(4-hydroxyphenyl)-1-oxo-2-propen-1-yl]-beta-D-glucopyranosyl]oxy]-7-methyl-, (1S,4aS,7R,7aS)- M+H	CCMSLIB00000854789	all	CANOPUS (GNPS+MoNA)	GNPS	[M + H]+	11	11	10	10	yes	yes	{11, 3, 12}
246	eawag_0471	eawag_0471	all	CANOPUS (GNPS+MoNA)	MassBank	[M + H]+	6	6	6	6	yes	yes	set()
247	"(R)-4-((3S,5S,7R,8R,9S,10S,12S,13R,14S,17R)-3,7,12-trihydroxy-10,13-dimethylhexadecahydro-1H-cyclopenta[a]phenanthren-17-yl)pentanoic acid" M+Na	CCMSLIB00005465757	all	CANOPUS (GNPS+MoNA)	GNPS	[M + Na]+	1	1	1	1	yes	yes	{12}
248	riken_0655	riken_0655	all	CANOPUS (GNPS+MoNA)	MassBank	[M + H]+	28	28	4	4	yes	yes	{2, 11, 12}
249	"(4R)-4-((3R,4R,5S,7R,9S,10R,13R,14S,17R)-3,4,7-trihydroxy-10,13-dimethylhexadecahydro-1H-cyclopenta[a]phenanthren-17-yl)pentanoic acid" M+Na	CCMSLIB00005465398	all	CANOPUS (GNPS+MoNA)	GNPS	[M + Na]+	9	9	9	9	yes	yes	{12}
250	NCGC00380829-01!1-[(Z)-but-2-en-2-yl]-2,8-dichloro-3,9-dihydroxy-4,7-dimethylbenzo[b][1,4]benzodioxepin-6-one M+NH4	CCMSLIB00000845076	all	CANOPUS (GNPS+MoNA)	GNPS	[M + H3N + H]+	1	1	1	1	yes	yes	{11}
251	MLS001141239-01!(2R)-3-benzylsulfanyl-2-[[2-[(4-oxo-2,3-dihydro-1H-cyclopenta[c]chromen-7-yl)oxy]acetyl]amino]propanoic acid	CCMSLIB00000080566	all	CANOPUS (GNPS+MoNA)	GNPS	[M + H]+	1	1	1	1	yes	yes	{7}
252	Scan Number: 1	CCMSLIB00004679958	all	CANOPUS (GNPS+MoNA)	GNPS	[M + H]+	34	34	2	2	yes	yes	{0, 12}
253	MMV676449	mona_2516	all	CANOPUS (GNPS+MoNA)	MoNA	[M + H]+	0	0	0	0	no	no	{12}
254	PE(20:4/0:0); [M+H]+ C25H45N1O7P1 M+H	CCMSLIB00003097657	all	CANOPUS (GNPS+MoNA)	GNPS	[M + H]+	3	3	3	3	yes	yes	{12, 13}
255	MLS001048852-01!(E)-1,3-bis(2,4-dimethoxyphenyl)prop-2-en-1-one	CCMSLIB00000080053	all	CANOPUS (GNPS+MoNA)	GNPS	[M + H]+	4	4	4	4	yes	yes	{2}
256	"(2S,3S,4S,5R,6R)-6-(((3R,5R,7R,8R,9S,10S,12S,13R,14S,17R)-17-((R)-4-carboxybutan-2-yl)-7,12-dihydroxy-10,13-dimethylhexadecahydro-1H-cyclopenta[a]phenanthren-3-yl)oxy)-3,4,5-trihydroxytetrahydro-2H-pyran-2-carboxylic acid" M-H2O+H	CCMSLIB00005464823	all	CANOPUS (GNPS+MoNA)	GNPS	[M - H2O + H]+	1	1	1	1	yes	yes	{12}
257	NCGC00386029-01_C14H20O8_2-Hydroxy-4-(2-hydroxyethyl)phenyl beta-D-glucopyranoside M+NH4	CCMSLIB00000855700	all	CANOPUS (GNPS+MoNA)	GNPS	[M + H3N + H]+	4	4	4	4	yes	yes	{11, 12}
258	NCGC00380866-01!(2S)-5,7-dihydroxy-2-(4-hydroxyphenyl)-6-[(2S,3R,4R,5S,6R)-3,4,5-trihydroxy-6-[[(2R,3R,4R,5R,6S)-3,4,5-trihydroxy-6-methyloxan-2-yl]oxymethyl]oxan-2-yl]-2,3-dihydrochromen-4-one M+H	CCMSLIB00000845634	all	CANOPUS (GNPS+MoNA)	GNPS	[M + H]+	8	8	8	8	yes	yes	{11, 12}
259	NCGC00381075-01!3-(2,4-dihydroxypentyl)-6,8-dimethoxyisochromen-1-one M+H	CCMSLIB00000847759	all	CANOPUS (GNPS+MoNA)	GNPS	[M + H]+	44	44	27	27	yes	yes	{12, 7}
260	NCGC00380422-01!4-methoxy-6-[2-[4-(3-methylbut-2-enoxy)phenyl]ethyl]-1,3-benzodioxole M+H	CCMSLIB00000848671	all	CANOPUS (GNPS+MoNA)	GNPS	[M + H]+	12	12	12	12	yes	yes	set()
261	NCGC00169702-02!(5R)-5-hydroxy-1-(4-hydroxy-3-methoxyphenyl)decan-3-one M-H2O+H	CCMSLIB00000847634	all	CANOPUS (GNPS+MoNA)	GNPS	[M - H2O + H]+	25	25	6	6	yes	yes	{10, 11, 12}
262	NCGC00384752-01!5,7-dihydroxy-2-(4-hydroxyphenyl)-6,8-bis[3,4,5-trihydroxy-6-(hydroxymethyl)oxan-2-yl]-2,3-dihydrochromen-4-one M+H	CCMSLIB00000846405	all	CANOPUS (GNPS+MoNA)	GNPS	[M + H]+	14	14	14	14	yes	yes	{11, 12}
263	MLS001075533-01!	CCMSLIB00000080307	all	CANOPUS (GNPS+MoNA)	GNPS	[M + H]+	4	4	4	4	yes	yes	set()
264	Scan Number: 1	CCMSLIB00004680042	all	CANOPUS (GNPS+MoNA)	GNPS	[M + H]+	15	15	14	14	yes	yes	{12}
265	NCGC00163645-02_C20H28O4_3-{(E)-2-[(1R,4aS,5R,6R,8aR)-6-Hydroxy-5-(hydroxymethyl)-5,8a-dimethyl-2-methylenedecahydro-1-naphthalenyl]vinyl}-2(5H)-furanone M-H2O+H	CCMSLIB00000851501	all	CANOPUS (GNPS+MoNA)	GNPS	[M - H2O + H]+	235	235	103	103	yes	yes	{8, 0, 4, 12}
266	NCGC00385117-01_C15H18O9_(2E)-3-[3-(beta-D-Glucopyranosyloxy)-4-hydroxyphenyl]acrylic acid M+Na	CCMSLIB00000852845	all	CANOPUS (GNPS+MoNA)	GNPS	[M + Na]+	3	3	3	3	yes	yes	{11, 12}
267	Scan Number: 1	CCMSLIB00004679944	all	CANOPUS (GNPS+MoNA)	GNPS	[M + H]+	43	43	43	43	yes	yes	set()
268	eawag_0786	eawag_0786	all	CANOPUS (GNPS+MoNA)	MassBank	[M + H]+	2	2	2	2	yes	yes	{11}
269	MLS001142758-01!methyl 1-[1-[(2S)-3-methyl-2-[(4-methylphenyl)sulfonylamino]butanoyl]piperidine-4-carbonyl]piperidine-4-carboxylate	CCMSLIB00000079817	all	CANOPUS (GNPS+MoNA)	GNPS	[M + H]+	1	1	1	1	yes	yes	{13}
270	NCGC00381199-01_C25H38O4_(3aR,5E,7S,10E,14E,16aS)-2,7-Dihydroxy-3-[(2S)-1-hydroxy-2-propanyl]-6,10,14,16a-tetramethyl-4,7,8,9,12,13,16,16a-octahydrocyclopenta[15]annulen-1(3aH)-one M-H2O+H	CCMSLIB00000853579	all	CANOPUS (GNPS+MoNA)	GNPS	[M - H2O + H]+	76	76	3	3	yes	yes	{2, 10, 12}
271	MLS001141329-01!1-[2-(4,8-dimethyl-2-oxochromen-7-yl)oxyacetyl]piperidine-4-carboxylic acid	CCMSLIB00000080040	all	CANOPUS (GNPS+MoNA)	GNPS	[M + H]+	29	29	14	14	yes	yes	{7}
272	N,N-Dimethylarginine	mona_1847	all	CANOPUS (GNPS+MoNA)	MoNA	[M + H]+	2	2	2	2	yes	yes	{13}
273	MMV688274	mona_2698	all	CANOPUS (GNPS+MoNA)	MoNA	[M + H]+	0	0	0	0	no	no	{13}
274	MLS001142924-01!	CCMSLIB00000080130	all	CANOPUS (GNPS+MoNA)	GNPS	[M + H]+	2	2	2	2	yes	yes	set()
275	Spectral Match to 1-(1Z-Hexadecenyl)-sn-glycero-3-phosphocholine from NIST14 M+H	CCMSLIB00003135159	all	CANOPUS (GNPS+MoNA)	GNPS	[M + H]+	3	3	3	3	yes	yes	{12}
276	MLS001146934-01!	CCMSLIB00000085416	all	CANOPUS (GNPS+MoNA)	GNPS	[M + H]+	1	1	1	1	yes	yes	set()
277	mpi_0050	mpi_0050	all	CANOPUS (GNPS+MoNA)	MassBank	[M + H]+	2	2	2	2	yes	yes	{12, 13}
278	Rebamipide	CCMSLIB00000078401	all	CANOPUS (GNPS+MoNA)	GNPS	[M + H]+	8	8	8	8	yes	yes	set()
279	NCGC00381718-02_C15H20O2_Cyclodeca[b]furan-2(3H)-one, 3a,4,5,8,9,11a-hexahydro-6,10-dimethyl-3-methylene-, (3aS,6E,10E,11aR)- M+H	CCMSLIB00000853829	all	CANOPUS (GNPS+MoNA)	GNPS	[M + H]+	77	77	71	71	yes	yes	{8, 0, 3}
280	NCGC00380363-01!8-(2,3-dihydroxy-3-methylbutyl)-5,7-dimethoxy-2-phenyl-2,3-dihydrochromen-4-one M+H	CCMSLIB00000848735	all	CANOPUS (GNPS+MoNA)	GNPS	[M + H]+	60	60	33	33	yes	yes	{12}
281	NCGC00384813-01!6-[(E)-2-carboxyethenyl]-2-(3,4-dihydroxyphenyl)-2,3-dihydro-1,4-benzodioxine-3-carboxylic acid M+NH4	CCMSLIB00000848967	all	CANOPUS (GNPS+MoNA)	GNPS	[M + H3N + H]+	24	24	17	17	yes	yes	{11}
282	Spectral Match to Nortriptyline from NIST14 M+H	CCMSLIB00003136095	all	CANOPUS (GNPS+MoNA)	GNPS	[M + H]+	2	2	2	2	yes	yes	{13}
283	Pesticide3_Fenobucarb_C12H17NO2_Bassa M+Na	CCMSLIB00001058428	all	CANOPUS (GNPS+MoNA)	GNPS	[M + Na]+	68	68	68	68	yes	yes	set()
284	MLS001076813-01!(2S)-2-[[2-(3,4-dimethyl-2-oxochromen-7-yl)oxyacetyl]amino]-3-(1H-indol-3-yl)propanoic acid	CCMSLIB00000079594	all	CANOPUS (GNPS+MoNA)	GNPS	[M + H]+	2	2	2	2	yes	yes	{7}
285	NCGC00168940-03_C26H34O12_4-{[(3S,4R,5S)-3-Hydroxy-5-(4-hydroxy-3-methoxyphenyl)-4-(hydroxymethyl)tetrahydro-3-furanyl]methyl}-2-methoxyphenyl beta-D-glucopyranoside M+NH4	CCMSLIB00000856015	all	CANOPUS (GNPS+MoNA)	GNPS	[M + H3N + H]+	9	9	9	9	yes	yes	{11, 12}
286	NCGC00380208-01!bis[[4-[(2S,3R,4S,5S,6R)-3,4,5-trihydroxy-6-(hydroxymethyl)oxan-2-yl]oxyphenyl]methyl] 3-hydroxy-3-methylpentanedioate M+H	CCMSLIB00000845513	all	CANOPUS (GNPS+MoNA)	GNPS	[M + H]+	5	5	5	5	yes	yes	{12}
287	fiocruz_0061	fiocruz_0061	all	CANOPUS (GNPS+MoNA)	MassBank	[M + H]+	1	1	1	1	yes	yes	set()
288	Spectral Match to Val-Phe from NIST14 M+H	CCMSLIB00003137123	all	CANOPUS (GNPS+MoNA)	GNPS	[M + H]+	1	1	1	1	yes	yes	{13}
289	"(6R)-2-methyl-6-((2R,3S,5S,7R,8R,9S,10S,12S,13R,14S,17R)-2,3,7,12-tetrahydroxy-10,13-dimethylhexadecahydro-1H-cyclopenta[a]phenanthren-17-yl)heptanoic acid" M-H2O+H	CCMSLIB00005464659	all	CANOPUS (GNPS+MoNA)	GNPS	[M - H2O + H]+	2	2	1	1	yes	yes	{12}
290	Taxacin	mona_1574	all	CANOPUS (GNPS+MoNA)	MoNA	[M + H]+	1	1	1	1	yes	yes	{0, 10, 3, 12}
291	THYMIDINE M+Na	CCMSLIB00005464392	all	CANOPUS (GNPS+MoNA)	GNPS	[M + Na]+	1	1	1	1	yes	yes	{12}
292	NCGC00380485-01!4-(3,4-dihydroxyphenyl)-7-hydroxy-5-[3,4,5-trihydroxy-6-[(3,4,5-trihydroxyoxan-2-yl)oxymethyl]oxan-2-yl]oxychromen-2-one M+NH4	CCMSLIB00000848745	all	CANOPUS (GNPS+MoNA)	GNPS	[M + H3N + H]+	82	82	3	3	yes	yes	{11, 12, 7}
293	NCGC00380942-01_C13H20O2_1H-Indene-3-carboxylic acid, 3a,4,5,6,7,7a-hexahydro-3a,7,7-trimethyl- M+H	CCMSLIB00000854965	all	CANOPUS (GNPS+MoNA)	GNPS	[M + H]+	23	23	23	23	yes	yes	set()
294	MMV675997 M+H	CCMSLIB00004722035	all	CANOPUS (GNPS+MoNA)	GNPS	[M + H]+	4	4	4	4	yes	yes	set()
295	PC(16:0/5:0(CHO)); [M+H]+ C29H57N1O9P1 M+H	CCMSLIB00003131209	all	CANOPUS (GNPS+MoNA)	GNPS	[M + H]+	1	1	1	1	yes	yes	{9}
296	NCGC00179585-04_C35H42N2O9_Cinnaloid M+H	CCMSLIB00000853201	all	CANOPUS (GNPS+MoNA)	GNPS	[M + H]+	1	1	1	1	yes	yes	{3}
297	MLS001332637-01!Tiamulin	CCMSLIB00000086065	all	CANOPUS (GNPS+MoNA)	GNPS	[M + H]+	2	2	1	1	yes	yes	{0, 10, 12}
298	NCGC00380554-01_C22H38O10_2-(4-Methyl-3-cyclohexen-1-yl)-2-propanyl 6-O-(6-deoxy-alpha-L-mannopyranosyl)-beta-D-glucopyranoside M+Na	CCMSLIB00000850554	all	CANOPUS (GNPS+MoNA)	GNPS	[M + Na]+	9	9	9	9	yes	yes	{12}
299	NCGC00381202-01!3,15-dihydroxyhexadecanoic acid M+H	CCMSLIB00000848391	all	CANOPUS (GNPS+MoNA)	GNPS	[M + H]+	14	14	11	11	yes	yes	{12}
300	NCGC00169702-02!(5R)-5-hydroxy-1-(4-hydroxy-3-methoxyphenyl)decan-3-one M+NH4	CCMSLIB00000847635	all	CANOPUS (GNPS+MoNA)	GNPS	[M + H3N + H]+	8	8	3	3	yes	yes	{10, 11, 12}
301	Rosamicin M+H	CCMSLIB00000223877	all	CANOPUS (GNPS+MoNA)	GNPS	[M + H]+	2	2	2	2	yes	yes	{2, 8, 9, 10, 12}
302	Spectral Match to Dibutyl phthalate from NIST14 M+H	CCMSLIB00003138727	all	CANOPUS (GNPS+MoNA)	GNPS	[M + H]+	119	119	119	119	yes	yes	set()
303	"(4R)-4-((3S,5S,7S,9S,10S,13R,14S,17R)-3,7-dihydroxy-10,13-dimethyl-12-oxohexadecahydro-1H-cyclopenta[a]phenanthren-17-yl)pentanoic acid" M+Na	CCMSLIB00005465141	all	CANOPUS (GNPS+MoNA)	GNPS	[M + Na]+	1	1	1	1	yes	yes	{10, 12}
304	SMZ-Pt	mona_1381	all	CANOPUS (GNPS+MoNA)	MoNA	[M + H]+	1	1	1	1	yes	yes	{13}
305	NCGC00179862-03_C20H32O2_1-Naphthalenecarboxaldehyde, decahydro-5-[(3E)-5-hydroxy-3-methyl-3-penten-1-yl]-1,4a-dimethyl-6-methylene-, (1R,4aR,5S)- M-H2O+H	CCMSLIB00000854550	all	CANOPUS (GNPS+MoNA)	GNPS	[M - H2O + H]+	9	9	1	1	yes	yes	{0, 12}
306	NCGC00016425-09!6,7-dihydroxychromen-2-one M+H	CCMSLIB00000845335	all	CANOPUS (GNPS+MoNA)	GNPS	[M + H]+	1	1	1	1	yes	yes	{11, 7}
307	eawag_0498	eawag_0498	all	CANOPUS (GNPS+MoNA)	MassBank	[M + H]+	14	14	10	10	yes	yes	{12}
308	Pesticide4_Benzoximate_C18H18ClNO5_Methanone, (benzoyloxy)(3-chloro-2,6-dimethoxyphenyl)-, O-ethyloxime, (Z)- M+H	CCMSLIB00001058988	all	CANOPUS (GNPS+MoNA)	GNPS	[M + H]+	1	1	1	1	yes	yes	set()
309	MLS001159946-01!	CCMSLIB00000080511	all	CANOPUS (GNPS+MoNA)	GNPS	[M + H]+	16	16	16	16	yes	yes	{7}
310	NCGC00180141-02!2-[[7-hydroxy-1-(4-hydroxy-3,5-dimethoxyphenyl)-3-(hydroxymethyl)-6,8-dimethoxy-1,2,3,4-tetrahydronaphthalen-2-yl]methoxy]-6-(hydroxymethyl)oxane-3,4,5-triol M+H	CCMSLIB00000847307	all	CANOPUS (GNPS+MoNA)	GNPS	[M + H]+	1	2	1	2	yes	yes	{11, 12}
311	MLS001142921-01!	CCMSLIB00000080366	all	CANOPUS (GNPS+MoNA)	GNPS	[M + H]+	4	4	4	4	yes	yes	set()
312	ipb_0010	ipb_0010	all	CANOPUS (GNPS+MoNA)	MassBank	[M]+	0	0	0	0	no	no	{3}
313	MLS001075540-01!	CCMSLIB00000079670	all	CANOPUS (GNPS+MoNA)	GNPS	[M + H]+	8	8	8	8	yes	yes	set()
314	NCGC00380530-01!3-(1,3-benzodioxol-5-yl)-7-[6-[[3,4-dihydroxy-4-(hydroxymethyl)oxolan-2-yl]oxymethyl]-3,4,5-trihydroxyoxan-2-yl]oxy-5,6-dimethoxychromen-4-one M+H	CCMSLIB00000846559	all	CANOPUS (GNPS+MoNA)	GNPS	[M + H]+	2	2	2	2	yes	yes	{12}
315	NCGC00169374-02_C23H28O11_7-Oxatricyclo[4.3.0.0~3,9~]nonan-8-one, 9-[(benzoyloxy)methyl]-1-(beta-D-glucopyranosyloxy)-4-hydroxy-6-methyl-, (1R,3R,4R,6S,9S)- M+H	CCMSLIB00000851735	all	CANOPUS (GNPS+MoNA)	GNPS	[M + H]+	10	10	3	3	yes	yes	{8, 12}
316	eawag_0784	eawag_0784	all	CANOPUS (GNPS+MoNA)	MassBank	[M + H]+	20	20	20	20	yes	yes	set()
317	MMV688921	mona_2658	all	CANOPUS (GNPS+MoNA)	MoNA	[M + H]+	0	0	0	0	no	no	{12}
318	NCGC00347771-02_C36H58O12_beta-D-Glucopyranose, 1-O-[(2alpha,3beta,5xi,9xi,18xi,19alpha)-2,3,19,23,24-pentahydroxy-28-oxoolean-12-en-28-yl]- M+Na	CCMSLIB00000853760	all	CANOPUS (GNPS+MoNA)	GNPS	[M + Na]+	3	3	3	3	yes	yes	{8, 12}
319	MLS001148254-01! M+H	CCMSLIB00000085126	all	CANOPUS (GNPS+MoNA)	GNPS	[M + H]+	22	22	22	22	yes	yes	set()
320	0911_Phthalamic acid M+H	CCMSLIB00000579482	all	CANOPUS (GNPS+MoNA)	GNPS	[M + H]+	3	3	3	3	yes	yes	set()
321	MLS001076817-01!(2S)-2-[[2-[(3-methyl-6-oxo-7,8,9,10-tetrahydrobenzo[c]chromen-1-yl)oxy]acetyl]amino]-3-phenylpropanoic acid	CCMSLIB00000080008	all	CANOPUS (GNPS+MoNA)	GNPS	[M + H]+	5	5	5	5	yes	yes	{7}
322	Spectral Match to .alpha.-Cyano-4-hydroxycinnamic acid from NIST14 M+H	CCMSLIB00003134855	all	CANOPUS (GNPS+MoNA)	GNPS	[M + H]+	2	2	2	2	yes	yes	{11}
323	Naratriptan HCl	CCMSLIB00000078161	all	CANOPUS (GNPS+MoNA)	GNPS	[M + H]+	4	4	3	3	yes	yes	{13}
324	NCGC00385755-01_C39H62O15_(3beta,5alpha,15alpha,22xi,23S,25R)-15,23-Dihydroxy-26-oxospirostan-3-yl 2-O-(6-deoxy-alpha-L-mannopyranosyl)-beta-D-glucopyranoside M-H2O+H	CCMSLIB00000852786	all	CANOPUS (GNPS+MoNA)	GNPS	[M - H2O + H]+	17	17	2	2	yes	yes	{8, 12}
325	LUMICHROME M+Na	CCMSLIB00005464304	all	CANOPUS (GNPS+MoNA)	GNPS	[M + Na]+	11	11	11	11	yes	yes	set()
326	"(4R)-4-((3R,5S,7S,9S,10S,12S,13R,14S,17R)-3,7,12-trihydroxy-10,13-dimethylhexadecahydro-1H-cyclopenta[a]phenanthren-17-yl)pentanoic acid" M+Na	CCMSLIB00005464936	all	CANOPUS (GNPS+MoNA)	GNPS	[M + Na]+	1	1	1	1	yes	yes	{12}
327	Spectral Match to (-)-Catechin gallate from NIST14 M+H	CCMSLIB00003137920	all	CANOPUS (GNPS+MoNA)	GNPS	[M + H]+	3	3	1	1	yes	yes	{8, 11}
328	NCGC00385271-01_C26H34O12_beta-D-Glucopyranoside, 2-methoxy-4-[(2R,3R,4S)-tetrahydro-4-hydroxy-4-[(4-hydroxy-3-methoxyphenyl)methyl]-3-(hydroxymethyl)-2-furanyl]phenyl M-H2O+H	CCMSLIB00000852568	all	CANOPUS (GNPS+MoNA)	GNPS	[M - H2O + H]+	12	12	12	12	yes	yes	{11, 12}
329	"2-(2-((4R)-4-((3R,5R,9S,10S,12S,13R,17R)-3,12-dihydroxy-10,13-dimethylhexadecahydro-1H-cyclopenta[a]phenanthren-17-yl)pentanamido)acetamido)ethane-1-sulfonic acid" M-2H2O+H	CCMSLIB00005465415	all	CANOPUS (GNPS+MoNA)	GNPS	[M - H4O2 + H]+	1	1	1	1	yes	yes	{12}
330	Nelarabine (Arranon)	CCMSLIB00000078051	all	CANOPUS (GNPS+MoNA)	GNPS	[M + H]+	6	6	6	6	yes	yes	{12, 13}
331	NCGC00180418-02_C20H22O6_(1R,2S,3S,5S,11R,12R)-5-(3-Furyl)-12-hydroxy-3,11-dimethyl-6,14-dioxatetracyclo[10.2.2.0~2,11~.0~3,8~]hexadec-15-ene-7,13-dione M+H	CCMSLIB00000855768	all	CANOPUS (GNPS+MoNA)	GNPS	[M + H]+	210	210	66	66	yes	yes	{8, 12}
332	NCGC00384738-01![2-acetyl-4-(1,2-dihydroxypropyl)phenyl] 1,3-benzodioxole-5-carboxylate M+NH4	CCMSLIB00000848065	all	CANOPUS (GNPS+MoNA)	GNPS	[M + H3N + H]+	99	99	92	92	yes	yes	{12}
333	1,5-dihydroxyanthraquinone	mona_1398	all	CANOPUS (GNPS+MoNA)	MoNA	[M + H]+	4	5	3	4	yes	yes	{11}
334	NCGC00180518-02!2-(3,4-dihydroxyphenyl)-5-hydroxy-7-[(2S,3R,4S,5S,6R)-3,4,5-trihydroxy-6-[[(2R,3R,4R,5R,6S)-3,4,5-trihydroxy-6-methyloxan-2-yl]oxymethyl]oxan-2-yl]oxy-2,3-dihydrochromen-4-one M+NH4	CCMSLIB00000848223	all	CANOPUS (GNPS+MoNA)	GNPS	[M + H3N + H]+	4	4	4	4	yes	yes	{11, 12}
335	NCGC00347566-02_C34H59N3O9_1,7,13-Trioxa-4,10,16-triazacyclooctadecane-2,5,8,11,14,17-hexone, 4,10,16-trimethyl-3,6,9,12,18-pentakis(1-methylethyl)-15-[(1S)-1-methylpropyl]-, (3S,6R,9S,12R,15S,18R)- M+H	CCMSLIB00000855155	all	CANOPUS (GNPS+MoNA)	GNPS	[M + H]+	3	3	3	3	yes	yes	{8}
336	NCGC00385084-01_C23H32O15_alpha-D-Glucopyranoside, 3-O-[(2E)-3-(4-hydroxy-3,5-dimethoxyphenyl)-1-oxo-2-propen-1-yl]-beta-D-fructofuranosyl M+Na	CCMSLIB00000853555	all	CANOPUS (GNPS+MoNA)	GNPS	[M + Na]+	1	1	1	1	yes	yes	{11, 3, 12}
337	MMV1019989	mona_2670	all	CANOPUS (GNPS+MoNA)	MoNA	[M + H]+	0	0	0	0	no	no	{13}
338	NCGC00381237-01_C20H26O7_Butanoic acid, 2-methyl-, (3aS,6R,7S,8S,8aR)-octahydro-7-hydroxy-6-methyl-3-methylene-2,5-dioxo-7-[(2E)-1-oxo-2-buten-1-yl]-2H-cyclohepta[b]furan-8-yl ester M+H	CCMSLIB00000851891	all	CANOPUS (GNPS+MoNA)	GNPS	[M + H]+	65	65	9	9	yes	yes	{0, 2, 3, 8, 10, 12}
339	S-4-(2-oxo-butyl)glutathione	mona_1295	all	CANOPUS (GNPS+MoNA)	MoNA	[M + H]+	5	5	2	2	yes	yes	{10, 13}
340	Spectral Match to 1-(10Z-Heptadecenoyl)-sn-glycero-3-phosphocholine from NIST14 M+H	CCMSLIB00003139923	all	CANOPUS (GNPS+MoNA)	GNPS	[M + H]+	5	5	5	5	yes	yes	{12}
341	eawag_0773	eawag_0773	all	CANOPUS (GNPS+MoNA)	MassBank	[M + H]+	1	1	1	1	yes	yes	set()
342	MLS000728582-01!methyl (1S,4aS,8aS)-7-[2-(1H-indol-3-yl)ethyl]-1-methyl-1,4a,5,6,8,8a-hexahydropyrano[3,4-c]pyridine-4-carboxylate	CCMSLIB00000080429	all	CANOPUS (GNPS+MoNA)	GNPS	[M + H]+	1	1	1	1	yes	yes	{3}
343	eawag_0411	eawag_0411	all	CANOPUS (GNPS+MoNA)	MassBank	[M]+	0	0	0	0	no	no	{12}
344	(E)-4-(3,5-dimethoxystyryl)phenol	CCMSLIB00000079261	all	CANOPUS (GNPS+MoNA)	GNPS	[M + H]+	19	19	16	16	yes	yes	{11}
345	NCGC00384640-01_C19H22O6_13,17-Dihydroxy-4-methyl-14-methylene-5-oxo-6-oxapentacyclo[11.2.1.1~4,7~.0~1,10~.0~3,9~]heptadec-8-ene-2-carboxylic acid M-H2O+H	CCMSLIB00000850453	all	CANOPUS (GNPS+MoNA)	GNPS	[M - H2O + H]+	70	70	47	47	yes	yes	{8, 0, 12}
346	NCGC00381043-01_C21H28O13_Hexopyranose, 2-O-hexopyranosyl-6-O-[(2E)-3-(4-hydroxyphenyl)-1-oxo-2-propen-1-yl]- M+H	CCMSLIB00000854168	all	CANOPUS (GNPS+MoNA)	GNPS	[M + H]+	3	3	3	3	yes	yes	{11, 3, 12}
347	Enniatin-B3_32844_dereplictor_pv_9.7521e-12 M+H	CCMSLIB00000577824	all	CANOPUS (GNPS+MoNA)	GNPS	[M + H]+	1	1	1	1	yes	yes	{8}
348	Spectral Match to .delta.-Tocopherol from NIST14 M+H	CCMSLIB00003136904	all	CANOPUS (GNPS+MoNA)	GNPS	[M + H]+	15	15	14	14	yes	yes	{11}
349	Spectral Match to .alpha.-Tocopheryl acetate from NIST14 M+H	CCMSLIB00003134730	all	CANOPUS (GNPS+MoNA)	GNPS	[M + H]+	67	67	67	67	yes	yes	set()
350	MLS001140706-01!	CCMSLIB00000079699	all	CANOPUS (GNPS+MoNA)	GNPS	[M + H]+	1	1	1	1	yes	yes	set()
351	Scan Number: 1	CCMSLIB00004680020	all	CANOPUS (GNPS+MoNA)	GNPS	[M + H]+	11	11	5	5	yes	yes	{12}
352	N-Methylanthranilic Acid	mona_274	all	CANOPUS (GNPS+MoNA)	MoNA	[M + H]+	34	34	26	26	yes	yes	{13}
353	Pesticide4_Cyprodinil_C14H15N3_2-Pyrimidinamine, 4-cyclopropyl-6-methyl-N-phenyl- M+H	CCMSLIB00001058978	all	CANOPUS (GNPS+MoNA)	GNPS	[M + H]+	15	15	13	13	yes	yes	{13}
354	NCGC00169797-03![3,4,5-trihydroxy-6-[4-hydroxy-2-[(1,2,3,6-tetrahydroxycyclohexanecarbonyl)oxymethyl]phenoxy]oxan-2-yl]methyl benzoate M+H	CCMSLIB00000847536	all	CANOPUS (GNPS+MoNA)	GNPS	[M + H]+	49	49	49	49	yes	yes	{11, 12}
355	Spectral Match to N-Oleoylglycine from NIST14 M+H	CCMSLIB00003138695	all	CANOPUS (GNPS+MoNA)	GNPS	[M + H]+	1	1	1	1	yes	yes	set()
356	Spectral Match to Gly-Tyr from NIST14 M+H	CCMSLIB00003136179	all	CANOPUS (GNPS+MoNA)	GNPS	[M + H]+	1	1	1	1	yes	yes	{11, 13}
357	riken_0542	riken_0542	all	CANOPUS (GNPS+MoNA)	MassBank	[M + H]+	7	7	7	7	yes	yes	{11}
358	CortisoneAcetate M+H	CCMSLIB00000005355	all	CANOPUS (GNPS+MoNA)	GNPS	[M + H]+	2	2	1	1	yes	yes	{2, 10, 12}
359	NCGC00385115-01_C16H24O7_beta-D-Glucopyranoside, 4-hydroxy-2-methyl-5-(1-methylethyl)phenyl M+NH4	CCMSLIB00000852843	all	CANOPUS (GNPS+MoNA)	GNPS	[M + H3N + H]+	22	22	22	22	yes	yes	{11, 12}
360	"(R)-4-((3S,5S,7S,8R,9S,10S,13R,14S,17R)-3,7-dihydroxy-10,13-dimethylhexadecahydro-1H-cyclopenta[a]phenanthren-17-yl)pentanoic acid" M+Na	CCMSLIB00005464859	all	CANOPUS (GNPS+MoNA)	GNPS	[M + Na]+	1	1	1	1	yes	yes	{12}
361	MLS000584985-01!	CCMSLIB00000079517	all	CANOPUS (GNPS+MoNA)	GNPS	[M + H]+	3	3	1	1	yes	yes	{11, 13}
362	MLS000863599-01!2,3,6,8-tetrahydroxy-1,4,7-tris(3-methylbut-2-enyl)xanthen-9-one	CCMSLIB00000079729	all	CANOPUS (GNPS+MoNA)	GNPS	[M + H]+	2	2	2	2	yes	yes	{11}
363	NCGC00380098-01!(2R,3R,4S,5S,6R)-2-[3-(2-hydroxyethyl)-4-(hydroxymethyl)hex-5-enoxy]-6-(hydroxymethyl)oxane-3,4,5-triol M+H	CCMSLIB00000848582	all	CANOPUS (GNPS+MoNA)	GNPS	[M + H]+	1	1	1	1	yes	yes	{0, 12}
364	NCGC00347686-02!N-[3-[5,8-bis[3-[acetyl(hydroxy)amino]propyl]-14-(hydroxymethyl)-3,6,9,12,15,18-hexaoxo-1,4,7,10,13,16-hexazacyclooctadec-2-yl]propyl]-N-hydroxyacetamide M+H	CCMSLIB00000848268	all	CANOPUS (GNPS+MoNA)	GNPS	[M + H]+	1	1	1	1	yes	yes	{12, 14}
365	Gliocladic acid_130132	mona_1086	all	CANOPUS (GNPS+MoNA)	MoNA	[M + Na]+	29	29	13	13	yes	yes	{12}
366	NCGC00381028-01!7-(1,2-dihydroxyethyl)-4,8-dihydroxy-6-methoxy-3,4-dihydro-2H-naphthalen-1-one M+H	CCMSLIB00000848359	all	CANOPUS (GNPS+MoNA)	GNPS	[M + H]+	4	4	4	4	yes	yes	{11, 12}
367	NCGC00168946-02!5-hydroxy-2-(4-methoxyphenyl)-3-[(2S,3R,4S,5S,6R)-3,4,5-trihydroxy-6-(hydroxymethyl)oxan-2-yl]oxy-7-[(2S,3R,4R,5R,6S)-3,4,5-trihydroxy-6-methyloxan-2-yl]oxychromen-4-one M+H	CCMSLIB00000846103	all	CANOPUS (GNPS+MoNA)	GNPS	[M + H]+	12	12	12	12	yes	yes	{11, 12}
368	salinamidoyl CoA M+H	CCMSLIB00000478642	all	CANOPUS (GNPS+MoNA)	GNPS	[M + H]+	1	1	1	1	yes	yes	{2, 12, 13}
369	MLS001075158-01!(2S)-2-[[2-(3,4-dimethyl-2-oxochromen-7-yl)oxyacetyl]amino]-3-phenylpropanoic acid	CCMSLIB00000079501	all	CANOPUS (GNPS+MoNA)	GNPS	[M + H]+	1	1	1	1	yes	yes	{7}
370	3-HYDROXY-4-(SUCCIN-2-YL)-CARYOLANE delta-LACTONE	mona_568	all	CANOPUS (GNPS+MoNA)	MoNA	[M + H]+	7	7	3	3	yes	yes	{8}
371	eawag_0273	eawag_0273	all	CANOPUS (GNPS+MoNA)	MassBank	[M + H]+	1	1	1	1	yes	yes	{10}
372	NCGC00381146-01!2-[5-[2-[2-[5-(2-oxopropyl)oxolan-2-yl]propanoyloxy]butyl]oxolan-2-yl]propanoic acid M+Na	CCMSLIB00000845803	all	CANOPUS (GNPS+MoNA)	GNPS	[M + Na]+	30	30	11	11	yes	yes	{10}
373	NCGC00381328-01_C15H20O6_4-Hydroxy-4-(hydroxymethyl)-6,6-dimethyl-3-oxo-1,3,4,5,6,7,7a,9a-octahydropentaleno[1,6a-c]pyran-9-carboxylic acid M+H	CCMSLIB00000855652	all	CANOPUS (GNPS+MoNA)	GNPS	[M + H]+	52	52	34	34	yes	yes	{8, 12}
374	MLS002639189-01!	CCMSLIB00000079378	all	CANOPUS (GNPS+MoNA)	GNPS	[M + H]+	1	1	1	1	yes	yes	set()
375	"(R)-4-((3S,5S,8R,9S,10S,12S,13R,14S,17R)-3,12-dihydroxy-10,13-dimethylhexadecahydro-1H-cyclopenta[a]phenanthren-17-yl)pentanoic acid" M+Na	CCMSLIB00005464839	all	CANOPUS (GNPS+MoNA)	GNPS	[M + Na]+	2	2	2	2	yes	yes	{12}
376	OLEANDOMYCIN PHOSPHATE	mona_286	all	CANOPUS (GNPS+MoNA)	MoNA	[M + H]+	1	1	1	1	yes	yes	{8, 10, 12}
377	Destruxin_B1;_NSC-236580;_SB-242536_25008_dereplictor_pv_6.16484e-20 M+H	CCMSLIB00000577630	all	CANOPUS (GNPS+MoNA)	GNPS	[M + H]+	3	3	3	3	yes	yes	{8}
378	"2-((4R)-4-((3R,5R,9S,10S,12S,13R,14S,17R)-12-hydroxy-10,13-dimethyl-3-(sulfooxy)hexadecahydro-1H-cyclopenta[a]phenanthren-17-yl)pentanamido)ethane-1-sulfonic acid" M+H	CCMSLIB00005465318	all	CANOPUS (GNPS+MoNA)	GNPS	[M + H]+	3	3	3	3	yes	yes	{12}
379	Cyanopeptolin B M+H	CCMSLIB00000071755	all	CANOPUS (GNPS+MoNA)	GNPS	[M + H]+	1	1	1	1	yes	yes	{8, 12, 13}
380	Spectral Match to Lys-Val from NIST14 M+H	CCMSLIB00003139614	all	CANOPUS (GNPS+MoNA)	GNPS	[M + H]+	2	2	2	2	yes	yes	{13}
381	Scytophycin B M+H-H2O	CCMSLIB00000424859	all	CANOPUS (GNPS+MoNA)	GNPS	[M - H2O + H]+	1	1	1	1	yes	yes	{8, 10, 3, 12}
382	Roseotoxin A M+H	CCMSLIB00000531484	all	CANOPUS (GNPS+MoNA)	GNPS	[M + H]+	1	1	1	1	yes	yes	{8}
383	NCGC00180790-02!4-hydroxy-3,3,5-trimethyl-4-[(E)-3-[3,4,5-trihydroxy-6-(hydroxymethyl)oxan-2-yl]oxybut-1-enyl]cyclohexan-1-one M+NH4	CCMSLIB00000848924	all	CANOPUS (GNPS+MoNA)	GNPS	[M + H3N + H]+	23	23	11	11	yes	yes	{10, 12}
384	MMV688514	mona_2540	all	CANOPUS (GNPS+MoNA)	MoNA	[M + H]+	0	0	0	0	no	no	{13}
385	CHOLATE M+Na	CCMSLIB00005463905	all	CANOPUS (GNPS+MoNA)	GNPS	[M + Na]+	1	1	1	1	yes	yes	{12}
386	NCGC00386057-01_C19H28N2O6_1-{5-O-[(2E)-3,7-Dimethyl-2,6-octadien-1-yl]pentofuranosyl}-2,4(1H,3H)-pyrimidinedione M+H	CCMSLIB00000850181	all	CANOPUS (GNPS+MoNA)	GNPS	[M + H]+	1	1	1	1	yes	yes	{12}
387	ACARBOSE	mona_2409	all	CANOPUS (GNPS+MoNA)	MoNA	[M + H]+	4	4	4	4	yes	yes	{12, 13}
388	MLS001211239-01!Isonicotinic acid (4-hydroxy-3-methoxy-benzylidene)-hydrazide M+H	CCMSLIB00000085333	all	CANOPUS (GNPS+MoNA)	GNPS	[M + H]+	3	3	2	2	yes	yes	{11}
389	methyl quinoxaline-2-carboxylate M+H	CCMSLIB00000224015	all	CANOPUS (GNPS+MoNA)	GNPS	[M + H]+	7	7	7	7	yes	yes	set()
390	NCGC00385142-01![(2S,3R,4R,5R,6S)-2-[5,7-dihydroxy-4-oxo-2-(3,4,5-trihydroxyphenyl)chromen-3-yl]oxy-4,5-dihydroxy-6-methyloxan-3-yl] 3,4,5-trihydroxybenzoate M+H	CCMSLIB00000848954	all	CANOPUS (GNPS+MoNA)	GNPS	[M + H]+	6	6	5	5	yes	yes	{8, 11, 12}
391	Mureidomycin A	CCMSLIB00000075010	all	CANOPUS (GNPS+MoNA)	GNPS	[M + H]+	2	2	2	2	yes	yes	{11, 12, 13}
392	NCGC00385700-01_C32H50O4_3-Acetoxyolean-12-en-23-oic acid M+Na	CCMSLIB00000854141	all	CANOPUS (GNPS+MoNA)	GNPS	[M + Na]+	28	28	28	28	yes	yes	set()
393	Spectral Match to 1-Hexadecanoyl-2-(5Z,8Z,11Z,14Z-eicosatetraenoyl)-sn-glycero-3-phospho-(1'-sn-glycerol) from NIST14 M+H	CCMSLIB00003140176	all	CANOPUS (GNPS+MoNA)	GNPS	[M + H]+	32	32	32	32	yes	yes	{12}
394	MLS001158424-01!	CCMSLIB00000080610	all	CANOPUS (GNPS+MoNA)	GNPS	[M + H]+	1	1	1	1	yes	yes	set()
395	PRZ_M573	mona_1358	all	CANOPUS (GNPS+MoNA)	MoNA	[M + H]+	1	1	1	1	yes	yes	{13}
396	ipb_0029	ipb_0029	all	CANOPUS (GNPS+MoNA)	MassBank	[M + H]+	1	1	1	1	yes	yes	{13}
397	MLS000563108-01! M+H	CCMSLIB00000079786	all	CANOPUS (GNPS+MoNA)	GNPS	[M + H]+	33	33	33	33	yes	yes	{11}
398	NCGC00096019-05!2-(3,4-dihydroxyphenyl)-5,7-dihydroxy-2,3-dihydrochromen-4-one M+H	CCMSLIB00000849089	all	CANOPUS (GNPS+MoNA)	GNPS	[M + H]+	88	88	84	84	yes	yes	{11}
399	Spectral Match to Gln-Leu-Lys from NIST14 M+H	CCMSLIB00003138059	all	CANOPUS (GNPS+MoNA)	GNPS	[M + H]+	6	6	6	6	yes	yes	{13}
400	glycoursodeoxycholic acid M-2H2O+H	CCMSLIB00005435537	all	CANOPUS (GNPS+MoNA)	GNPS	[M - H4O2 + H]+	1	1	1	1	yes	yes	{12}
401	NCGC00160332-01!N-(2-(2,3,4',5'-tetramethoxychalcon-2-yl)-ethyl)-acetamide	CCMSLIB00000078797	all	CANOPUS (GNPS+MoNA)	GNPS	[M + H]+	7	7	5	5	yes	yes	{2}
402	2,3-dihydroxy-1-(4-hydroxy-3-methoxyphenyl)-propan-1-one	mona_1153	all	CANOPUS (GNPS+MoNA)	MoNA	[M + H]+	47	47	36	36	yes	yes	{11, 12}
403	NCGC00347395-02_C28H46O9_(3beta,5beta,9beta,10alpha,13alpha,15R)-16-(beta-D-Galactopyranosyloxy)-3-hydroxypimar-8(14)-en-15-yl acetate M-H2O+H	CCMSLIB00000855043	all	CANOPUS (GNPS+MoNA)	GNPS	[M - H2O + H]+	1	1	1	1	yes	yes	{12}
404	NCGC00380747-01!7-hydroxy-3-[4-hydroxy-3-(3-methylbut-2-enyl)phenyl]-8-(3-methylbut-2-enyl)chromen-4-one M+H	CCMSLIB00000848794	all	CANOPUS (GNPS+MoNA)	GNPS	[M + H]+	5	5	5	5	yes	yes	{11}
405	Repaglinide M+H	CCMSLIB00000005648	all	CANOPUS (GNPS+MoNA)	GNPS	[M + H]+	10	10	10	10	yes	yes	set()
406	"(3S,5R,7R,8R,9S,10S,12S,13R,14S,17R)-17-((R)-7-hydroxy-6-(hydroxymethyl)heptan-2-yl)-10,13-dimethylhexadecahydro-1H-cyclopenta[a]phenanthrene-3,7,12-triol" M-H2O+H	CCMSLIB00005465300	all	CANOPUS (GNPS+MoNA)	GNPS	[M - H2O + H]+	9	9	9	9	yes	yes	{12}
407	NCGC00384830-02!3-[5,7-dihydroxy-2-(4-methoxyphenyl)-4-oxo-2,3-dihydrochromen-3-yl]-5,7-dihydroxy-2-(4-methoxyphenyl)-2,3-dihydrochromen-4-one M+H	CCMSLIB00000848952	all	CANOPUS (GNPS+MoNA)	GNPS	[M + H]+	11	11	11	11	yes	yes	{11}
408	NCGC00385985-02![3,4-dihydroxy-4-(7-methoxy-2-oxochromen-8-yl)-2-methylidenebutyl] 3-methylbutanoate M-H2O+H	CCMSLIB00000848565	all	CANOPUS (GNPS+MoNA)	GNPS	[M - H2O + H]+	214	214	152	152	yes	yes	{0, 12, 7}
409	NCGC00384944-01_C21H28O14_ M+NH4	CCMSLIB00000855279	all	CANOPUS (GNPS+MoNA)	GNPS	[M + H3N + H]+	9	9	9	9	yes	yes	{12}
410	Spectral Match to Antimycin A from NIST14 M+H	CCMSLIB00003139115	all	CANOPUS (GNPS+MoNA)	GNPS	[M + H]+	1	1	1	1	yes	yes	{8, 11}
411	NCGC00381226-01_C20H30O12_Hexopyranoside, 3,4-dimethoxyphenyl 6-O-(6-deoxy-alpha-L-mannopyranosyl)- M+H	CCMSLIB00000851366	all	CANOPUS (GNPS+MoNA)	GNPS	[M + H]+	7	7	7	7	yes	yes	{12}
412	Nilotinib (AMN-107)	CCMSLIB00000078007	all	CANOPUS (GNPS+MoNA)	GNPS	[M + H]+	1	1	1	1	yes	yes	{13}
413	MMV062221	mona_2657	all	CANOPUS (GNPS+MoNA)	MoNA	[M + H]+	0	0	0	0	no	no	{13}
414	NCGC00169833-02_C15H22O9_(1S,4aR,5S,7aS)-5-Hydroxy-7-(hydroxymethyl)-1,4a,5,7a-tetrahydrocyclopenta[c]pyran-1-yl beta-D-glucopyranoside M+NH4	CCMSLIB00000855964	all	CANOPUS (GNPS+MoNA)	GNPS	[M + H3N + H]+	12	12	11	11	yes	yes	{12}
415	Pesticide3_Fenobucarb_C12H17NO2_Bassa M+H	CCMSLIB00001058424	all	CANOPUS (GNPS+MoNA)	GNPS	[M + H]+	36	36	36	36	yes	yes	set()
416	NCGC00347708-02_C38H62O12_beta-D-Galactopyranoside, (3beta,8xi,9xi,14xi,16xi,17xi,20xi,22xi)-spirostan-3-yl 6-O-beta-D-xylopyranosyl- M+NH4	CCMSLIB00000852664	all	CANOPUS (GNPS+MoNA)	GNPS	[M + H3N + H]+	4	4	4	4	yes	yes	{12}
417	NCGC00385802-01_C16H24O3_Propanoic acid, 3-hydroxy-2-[(4aR,8aS)-octahydro-4a-methyl-8-methylene-2(1H)-naphthalenylidene]-, methyl ester, (2E)- M-H2O+H	CCMSLIB00000853412	all	CANOPUS (GNPS+MoNA)	GNPS	[M - H2O + H]+	77	77	41	41	yes	yes	{0, 3, 12}
418	3-hydroxy-6-[(9-hydroxy-4,4,6a,6b,8a,11,11,14b-octamethyl-1,2,3,4a,5,6,7,8,9,10,12,14a-dodecahydropicen-3-yl)oxy]-4-(3,4,5-trihydroxy-6-methyloxan-2-yl)oxy-5-(3,4,5-trihydroxyoxan-2-yl)oxyoxane-2-carboxylic acid	mona_1968	all	CANOPUS (GNPS+MoNA)	MoNA	[M + Na]+	3	3	3	3	yes	yes	{12}
419	ARTESUNATE [M+Na]	CCMSLIB00000079008	all	CANOPUS (GNPS+MoNA)	GNPS	[M + Na]+	5	5	5	5	yes	yes	set()
420	LOMIFYLLINE	CCMSLIB00000078958	all	CANOPUS (GNPS+MoNA)	GNPS	[M + H]+	3	3	2	2	yes	yes	{10}
421	MMV024406	mona_2705	all	CANOPUS (GNPS+MoNA)	MoNA	[M + H]+	0	0	0	0	no	no	set()
422	MMV671636 M+H	CCMSLIB00004722091	all	CANOPUS (GNPS+MoNA)	GNPS	[M + H]+	1	1	1	1	yes	yes	set()
423	NCGC00180293-02_C15H22O3_2-[(2R,4aS,7R)-7-Hydroxy-4a-methyl-8-methylenedecahydro-2-naphthalenyl]acrylic acid M-H2O+H	CCMSLIB00000854857	all	CANOPUS (GNPS+MoNA)	GNPS	[M - H2O + H]+	358	358	240	240	yes	yes	{0, 12}
424	Spectral Match to Uridine from NIST14 M+H	CCMSLIB00003136971	all	CANOPUS (GNPS+MoNA)	GNPS	[M + H]+	1	1	1	1	yes	yes	{12}
425	NCGC00347613-02!5-[(2R,3S)-6-hydroxy-2-(4-hydroxyphenyl)-4-[(E)-2-(4-hydroxyphenyl)ethenyl]-2,3-dihydro-1-benzofuran-3-yl]benzene-1,3-diol M+H	CCMSLIB00000848862	all	CANOPUS (GNPS+MoNA)	GNPS	[M + H]+	12	12	12	12	yes	yes	{11}
426	NCGC00381225-01_C21H30O14_2,3,4,5,6-Pentahydroxycyclohexyl 4-O-(4-hydroxy-2-methoxy-6-methylbenzoyl)hexopyranoside M+H	CCMSLIB00000853617	all	CANOPUS (GNPS+MoNA)	GNPS	[M + H]+	23	23	11	11	yes	yes	{8, 11, 12}
427	glycodeoxycholic acid M+Na	CCMSLIB00005435520	all	CANOPUS (GNPS+MoNA)	GNPS	[M + Na]+	2	2	2	2	yes	yes	{12}
428	1,8-dinitropyrene	mona_1406	all	CANOPUS (GNPS+MoNA)	MoNA	[M + H]+	3	4	3	4	yes	yes	set()
429	MLS001304032-01!520-27-4	CCMSLIB00000086049	all	CANOPUS (GNPS+MoNA)	GNPS	[M + H]+	3	3	3	3	yes	yes	{11, 12}
430	NCGC00385639-01_C16H24O7_ M+H	CCMSLIB00000855547	all	CANOPUS (GNPS+MoNA)	GNPS	[M + H]+	55	55	14	14	yes	yes	{0, 10, 3, 12}
431	Sorafenib (Nexavar)	CCMSLIB00000078009	all	CANOPUS (GNPS+MoNA)	GNPS	[M + H]+	1	1	1	1	yes	yes	set()
432	NCGC00385038-01_C15H18O4_8-Hydroxy-5,8a-dimethyl-3-methylene-3,3a,4,4a,8,8a,9,9a-octahydronaphtho[2,3-b]furan-2,7-dione M+H	CCMSLIB00000851833	all	CANOPUS (GNPS+MoNA)	GNPS	[M + H]+	34	34	28	28	yes	yes	{0, 2, 3, 8, 10, 12}
433	3',5'-Cyclic dAMP	mona_528	all	CANOPUS (GNPS+MoNA)	MoNA	[M + H]+	1	1	1	1	yes	yes	{13}
434	MLS000728590-01! M+H	CCMSLIB00000079534	all	CANOPUS (GNPS+MoNA)	GNPS	[M + H]+	73	73	19	19	yes	yes	{0, 12}
435	NCGC00160304-01!4-(4-Methyl-pent-3-enyl)-cyclohex-4-ene-1,2-dicarboxylic acid	CCMSLIB00000078730	all	CANOPUS (GNPS+MoNA)	GNPS	[M + H]+	14	14	14	14	yes	yes	set()
436	MLS001401363-01!Ropivacaine hydrochloride M+H	CCMSLIB00000085560	all	CANOPUS (GNPS+MoNA)	GNPS	[M + H]+	3	3	3	3	yes	yes	set()
437	Phomopsolid B	mona_1966	all	CANOPUS (GNPS+MoNA)	MoNA	[M + H]+	5	5	1	1	yes	yes	{8, 3, 12}
438	NCGC00169439-02!8-(2,3-dihydroxy-3-methylbutyl)-7-methoxychromen-2-one M-H2O+H	CCMSLIB00000848848	all	CANOPUS (GNPS+MoNA)	GNPS	[M - H2O + H]+	209	209	146	146	yes	yes	{12, 7}
439	MLS002667412-01!	CCMSLIB00000079460	all	CANOPUS (GNPS+MoNA)	GNPS	[M + H]+	45	45	12	12	yes	yes	{10, 12}
440	_130086 M+H	CCMSLIB00000478504	all	CANOPUS (GNPS+MoNA)	GNPS	[M + H]+	4	4	4	4	yes	yes	{8, 11}
441	NCGC00380380-01_C19H34O8_6-Hydroxy-3-[(1E)-3-hydroxy-1-buten-1-yl]-2,4,4-trimethylcyclohexyl beta-D-glucopyranoside M+H	CCMSLIB00000851951	all	CANOPUS (GNPS+MoNA)	GNPS	[M + H]+	1	1	1	1	yes	yes	{12}
442	NCGC00385012-01_C22H32O8_(1S,4aS,6S,7R,7aS)-6-Acetoxy-4-{[(3-methylbutanoyl)oxy]methyl}-4a,5,6,7a-tetrahydro-1H-spiro[cyclopenta[c]pyran-7,2'-oxiran]-1-yl 3-methylbutanoate M+Na	CCMSLIB00000849911	all	CANOPUS (GNPS+MoNA)	GNPS	[M + Na]+	6	6	6	6	yes	yes	set()
443	MLS001049012-01!7-methoxy-3-phenylchromen-4-one	CCMSLIB00000079860	all	CANOPUS (GNPS+MoNA)	GNPS	[M + H]+	4	4	4	4	yes	yes	set()
444	Thiamine hydrochloride	mona_330	all	CANOPUS (GNPS+MoNA)	MoNA	[M + H]+	0	0	0	0	no	no	{12, 13}
445	MLS001074870-01!6-O-Methylguanine	CCMSLIB00000085584	all	CANOPUS (GNPS+MoNA)	GNPS	[M + H]+	1	1	1	1	yes	yes	{13}
446	DihydrofusarinC M+Na	CCMSLIB00000074970	all	CANOPUS (GNPS+MoNA)	GNPS	[M + Na]+	11	11	1	1	yes	yes	{10, 2, 3, 12}
447	"(R)-4-((3R,5R,8R,9S,10S,12S,13R,14S,17R)-3,12-dihydroxy-10,13-dimethylhexadecahydro-1H-cyclopenta[a]phenanthren-17-yl)pent-2-enoic acid" M-H2O+H	CCMSLIB00005464896	all	CANOPUS (GNPS+MoNA)	GNPS	[M - H2O + H]+	6	6	6	6	yes	yes	{12}
448	DescladinoseAzithromycin M+H	CCMSLIB00000478608	all	CANOPUS (GNPS+MoNA)	GNPS	[M + H]+	1	1	1	1	yes	yes	{8, 12}
449	NCGC00347585-02!(1,9,9b-trihydroxy-6,6,9a-trimethyl-3,5,5a,7,8,9-hexahydro-1H-benzo[e][2]benzofuran-5-yl) hexanoate M-H2O+H	CCMSLIB00000847252	all	CANOPUS (GNPS+MoNA)	GNPS	[M - H2O + H]+	13	13	8	8	yes	yes	{12}
450	2'-O-Methyl-5-methyluridine	mona_1761	all	CANOPUS (GNPS+MoNA)	MoNA	[M + H]+	2	2	2	2	yes	yes	{12}
451	"(4R,E)-4-((3R,5R,6S,7R,9S,10R,13R,14S,17R)-3,6,7-trihydroxy-10,13-dimethylhexadecahydro-1H-cyclopenta[a]phenanthren-17-yl)pent-2-enoic acid" M+H	CCMSLIB00005465218	all	CANOPUS (GNPS+MoNA)	GNPS	[M + H]+	20	20	20	20	yes	yes	{12}
452	NCGC00384653-01_C15H22O3_2-[(1S,2S,4aR,8aS)-1-Hydroxy-4a-methyl-8-methylenedecahydro-2-naphthalenyl]acrylic acid M+H	CCMSLIB00000850477	all	CANOPUS (GNPS+MoNA)	GNPS	[M + H]+	16	16	13	13	yes	yes	{0, 12}
453	NCGC00380262-01!2,3,5,7-tetramethoxy-9,10-dihydrophenanthrene M+H	CCMSLIB00000847052	all	CANOPUS (GNPS+MoNA)	GNPS	[M + H]+	16	16	16	16	yes	yes	set()
454	NCGC00380796-01_C28H39NO_2-Naphthalenol, decahydro-5-(1H-indol-3-ylmethyl)-1,4a-dimethyl-6-methylene-1-(4-methyl-3-penten-1-yl)-, (1S,2S,4aR,5R,8aR)- M-H2O+H	CCMSLIB00000854365	all	CANOPUS (GNPS+MoNA)	GNPS	[M - H2O + H]+	5	5	3	3	yes	yes	{0, 12}
455	"1-(3-carboxypropyl)-3,7-dimethylxanthine" M+H	CCMSLIB00000579613	all	CANOPUS (GNPS+MoNA)	GNPS	[M + H]+	8	8	8	8	yes	yes	set()
456	MLS000737289-01!	CCMSLIB00000080264	all	CANOPUS (GNPS+MoNA)	GNPS	[M + H]+	19	19	19	19	yes	yes	set()
457	NCGC00347539-02![2-[4-hydroxy-2,5-bis(hydroxymethyl)-3-(3-methylbutanoyloxy)oxolan-2-yl]oxy-6-(hydroxymethyl)-4,5-bis(2-methylpropanoyloxy)oxan-3-yl] decanoate M+NH4	CCMSLIB00000848049	all	CANOPUS (GNPS+MoNA)	GNPS	[M + H3N + H]+	4	4	4	4	yes	yes	{12}
458	Ginsenoside Rd	mona_1497	all	CANOPUS (GNPS+MoNA)	MoNA	[M + H]+	4	4	4	4	yes	yes	{12}
459	MLS002695962-01!	CCMSLIB00000079679	all	CANOPUS (GNPS+MoNA)	GNPS	[M + H]+	25	25	4	4	yes	yes	{8, 11, 12}
460	(2R,3S,4S,5S,6R)-2-[4-[7-hydroxy-3-(hydroxymethyl)-5-(3-hydroxypropyl)-2,3-dihydro-1-benzofuran-2-yl]-2-methoxyphenoxy]-6-methyloxane-3,4,5-triol	mona_1967	all	CANOPUS (GNPS+MoNA)	MoNA	[M + Na]+	5	5	5	5	yes	yes	{11, 12}
461	NCGC00347834-02_C20H30O5_6,10a-Dihydroxy-4-(hydroxymethyl)-4,7,11b-trimethyl-2,3,4,4a,5,6,6a,7,10a,11,11a,11b-dodecahydrophenanthro[3,2-b]furan-9(1H)-one M+H	CCMSLIB00000852579	all	CANOPUS (GNPS+MoNA)	GNPS	[M + H]+	50	50	47	47	yes	yes	{8, 4, 12}
462	Rheochrysidin_120098 M+H	CCMSLIB00000478418	all	CANOPUS (GNPS+MoNA)	GNPS	[M + H]+	91	92	91	92	yes	yes	{11}
463	Citrinin	mona_1077	all	CANOPUS (GNPS+MoNA)	MoNA	[M + H]+	51	51	8	8	yes	yes	{2, 10}
464	washington_0942	washington_0942	all	CANOPUS (GNPS+MoNA)	MassBank	[M + H]+	5	5	5	5	yes	yes	set()
465	NCGC00384650-01!5-hydroxy-7-(hydroxymethyl)-2-methyl-2-(5-oxooxolan-2-yl)-3H-chromen-4-one M+NH4	CCMSLIB00000847495	all	CANOPUS (GNPS+MoNA)	GNPS	[M + H3N + H]+	115	115	60	60	yes	yes	{8, 11, 12}
466	Beta-Methoxy-Albicidin	mona_2858	all	CANOPUS (GNPS+MoNA)	MoNA	[M + H]+	1	1	1	1	yes	yes	{2, 11}
467	"2-((4R)-4-((3R,5R,9S,10S,13R,14S,17R)-3-hydroxy-10,13-dimethylhexadecahydro-1H-cyclopenta[a]phenanthren-17-yl)pentanamido)ethane-1-sulfonic acid" M-H2O+H	CCMSLIB00005465613	all	CANOPUS (GNPS+MoNA)	GNPS	[M - H2O + H]+	1	1	1	1	yes	yes	{12}
468	NCGC00384905-01_C24H40O12_(2R,3E)-4-[(1S,6R)-1-Hydroxy-2,2,6-trimethyl-4-oxocyclohexyl]-3-buten-2-yl 6-O-beta-D-xylopyranosyl-beta-D-glucopyranoside M+Na	CCMSLIB00000855894	all	CANOPUS (GNPS+MoNA)	GNPS	[M + Na]+	11	11	6	6	yes	yes	{10, 12}
469	NCGC00385164-01!5-[3,4,5-trihydroxy-6-(hydroxymethyl)oxan-2-yl]oxy-9-(3,4,5-trimethoxyphenyl)-5a,6,8a,9-tetrahydro-5H-[2]benzofuro[6,5-f][1,3]benzodioxol-8-one M+NH4	CCMSLIB00000849030	all	CANOPUS (GNPS+MoNA)	GNPS	[M + H3N + H]+	4	4	1	1	yes	yes	{8, 12}
470	10-hydroxyusambarine	mona_2807	all	CANOPUS (GNPS+MoNA)	MoNA	[M + H]+	2	2	2	2	yes	yes	{0, 11}
471	URIDINE M+Na	CCMSLIB00005464331	all	CANOPUS (GNPS+MoNA)	GNPS	[M + Na]+	1	1	1	1	yes	yes	{12}
472	Pesticide6_Diniconazole_C15H17Cl2N3O_(1E)-1-(2,4-Dichlorphenyl)-4,4-dimethyl-2-(1H-1,2,4-triazol-1-yl)pent-1-en-3-ol M+H	CCMSLIB00001058609	all	CANOPUS (GNPS+MoNA)	GNPS	[M + H]+	1	1	1	1	yes	yes	{12}
473	NCGC00380116-01!2-hexyl-3-hydroxypentanedioic acid M+NH4	CCMSLIB00000845435	all	CANOPUS (GNPS+MoNA)	GNPS	[M + H3N + H]+	4	4	3	3	yes	yes	{12}
474	[(2S,3R,4R,5S,6S)-2-[[(1aS,1bS,2S,5aR,6S,6aS)-1a-(hydroxymethyl)-2-[(2S,3R,4S,5S,6R)-3,4,5-trihydroxy-6-(hydroxymethyl)oxan-2-yl]oxy-2,5a,6,6a-tetrahydro-1bH-oxireno[5,6]cyclopenta[1,3-c]pyran-6-yl]oxy]-4,5-diacetyloxy-6-methyloxan-3-yl] (E)-3-phenylprop-2-enoate	mona_665	all	CANOPUS (GNPS+MoNA)	MoNA	[M + H]+	5	5	5	5	yes	yes	{3, 12}
475	NCGC00385702-01!(2S,3R,5R,10R,13R,14S,17R)-17-[(2S,3R)-3,6-dihydroxy-6-methylheptan-2-yl]-2,3,14-trihydroxy-10,13-dimethyl-2,3,4,5,9,11,12,15,16,17-decahydro-1H-cyclopenta[a]phenanthren-6-one M+H	CCMSLIB00000845082	all	CANOPUS (GNPS+MoNA)	GNPS	[M + H]+	8	8	1	1	yes	yes	{2, 10, 12}
476	Spectral Match to Enterolactone from NIST14 M+H	CCMSLIB00003135459	all	CANOPUS (GNPS+MoNA)	GNPS	[M + H]+	54	54	6	6	yes	yes	{8, 11}
477	Spectral Match to 1-(1Z-Octadecenyl)-2-(9Z-octadecenoyl)-sn-glycero-3-phosphocholine from NIST14 M+H	CCMSLIB00003134571	all	CANOPUS (GNPS+MoNA)	GNPS	[M + H]+	13	13	13	13	yes	yes	set()
478	NCGC00385079-01_C19H34O7_4-(4-Hydroxy-2,6,6-trimethyl-1-cyclohexen-1-yl)-2-butanyl beta-D-glucopyranoside M+H	CCMSLIB00000853549	all	CANOPUS (GNPS+MoNA)	GNPS	[M + H]+	4	4	4	4	yes	yes	{12}
479	eawag_0113	eawag_0113	all	CANOPUS (GNPS+MoNA)	MassBank	[M + H]+	5	5	5	5	yes	yes	set()
480	MLS000860003-01!S()-Raclopride (+)-tartrate salt	CCMSLIB00000085756	all	CANOPUS (GNPS+MoNA)	GNPS	[M + H]+	1	1	1	1	yes	yes	{11}
481	Firefly luciferin	mona_2908	all	CANOPUS (GNPS+MoNA)	MoNA	[M + H]+	1	1	1	1	yes	yes	{11}
482	RIFABUTIN [M+H]	CCMSLIB00000078938	all	CANOPUS (GNPS+MoNA)	GNPS	[M + H]+	3	3	3	3	yes	yes	{2, 11, 12}
483	Spectral Match to L-Histidine, 3-methyl- from NIST14 M+H	CCMSLIB00003134609	all	CANOPUS (GNPS+MoNA)	GNPS	[M + H]+	18	18	10	10	yes	yes	{13}
484	NCGC00385485-01_C27H28N4O2_(3S,6S)-3-(1H-Indol-3-ylmethyl)-6-{[2-(2-methyl-3-buten-2-yl)-1H-indol-3-yl]methyl}-2,5-piperazinedione M+H	CCMSLIB00000852758	all	CANOPUS (GNPS+MoNA)	GNPS	[M + H]+	2	2	2	2	yes	yes	{0}
485	NCGC00385602-01_C48H78O17_Hexopyranoside, 13,28-epoxy-23-hydroxyolean-11-en-3-yl O-hexopyranosyl-(1->2)-O-[hexopyranosyl-(1->4)]-6-deoxy- M+H	CCMSLIB00000854210	all	CANOPUS (GNPS+MoNA)	GNPS	[M + H]+	32	32	32	32	yes	yes	{12}
486	MLS001140964-01!(2S)-3-(5-hydroxy-1H-indol-3-yl)-2-[[2-(2-oxo-4-phenylchromen-7-yl)oxyacetyl]amino]propanoic acid	CCMSLIB00000080448	all	CANOPUS (GNPS+MoNA)	GNPS	[M + H]+	1	1	1	1	yes	yes	{11, 7}
487	glycohyocholic acid M-2H2O+H	CCMSLIB00005435525	all	CANOPUS (GNPS+MoNA)	GNPS	[M - H4O2 + H]+	2	2	2	2	yes	yes	{12}
488	ufz_0050	ufz_0050	all	CANOPUS (GNPS+MoNA)	MassBank	[M + H]+	39	39	39	39	yes	yes	set()
489	NCGC00386058-01_C24H35NO4_(1S,2R,3R,6S,7R,8S,11S,14S,15S,18R)-18-Hydroxy-8-isobutyl-5,6,15-trimethyl-19-oxa-9-azapentacyclo[13.3.1.0~2,14~.0~3,11~.0~7,11~]nonadec-4-ene-10,12-dione M+H	CCMSLIB00000850182	all	CANOPUS (GNPS+MoNA)	GNPS	[M + H]+	30	30	9	9	yes	yes	{10, 12}
490	MLS001140564-01!1-[2-(6-oxobenzo[c]chromen-3-yl)oxyacetyl]piperidine-4-carboxamide	CCMSLIB00000080108	all	CANOPUS (GNPS+MoNA)	GNPS	[M + H]+	50	50	12	12	yes	yes	{7}
491	[(2R)-1-[(2S)-6-oxo-2,3-dihydropyran-2-yl]propan-2-yl] 3-(3,4-dihydroxyphenyl)propanoate	mona_2221	all	CANOPUS (GNPS+MoNA)	MoNA	[M + Na]+	82	82	44	44	yes	yes	{8, 11, 3}
492	Pesticide10_Carbendazim_C9H9N3O2_mecarzole M+H	CCMSLIB00001058638	all	CANOPUS (GNPS+MoNA)	GNPS	[M + H]+	2	2	2	2	yes	yes	set()
493	NCGC00384929-01!(2S,3S)-3,5,7-trihydroxy-2-[4-hydroxy-3-[(2S,3R,4S,5S,6R)-3,4,5-trihydroxy-6-(hydroxymethyl)oxan-2-yl]oxyphenyl]-2,3-dihydrochromen-4-one M+NH4	CCMSLIB00000845144	all	CANOPUS (GNPS+MoNA)	GNPS	[M + H3N + H]+	8	8	8	8	yes	yes	{11, 12}
494	Grividomycin-III;_5-(4-Methylisoleucine)_34976_dereplictor_pv_1.16587e-20 M+H	CCMSLIB00000577617	all	CANOPUS (GNPS+MoNA)	GNPS	[M + H]+	2	2	1	1	yes	yes	{8, 11, 12}
495	NCGC00380952-01_C26H34O9_(1R,2R,4S,7S,8R,9R,10S,11R,12S,13S,14R,17R,18R,19R)-8-Acetoxy-10,19-dihydroxy-1,9,18-trimethyl-15-oxo-16,20-dioxahexacyclo[15.3.2.0~2,13~.0~4,12~.0~7,11~.0~14,19~]docos-5-ene-5-carboxylic acid M+H	CCMSLIB00000853955	all	CANOPUS (GNPS+MoNA)	GNPS	[M + H]+	58	58	36	36	yes	yes	{8, 12}
496	NCGC00384950-01!19-hydroxy-18-[3,4,5-trihydroxy-6-(hydroxymethyl)oxan-2-yl]oxyicosanoic acid M+H	CCMSLIB00000847172	all	CANOPUS (GNPS+MoNA)	GNPS	[M + H]+	1	1	1	1	yes	yes	{12}
497	Methyl pyrazine 2-carboxylate M+H	CCMSLIB00000579589	all	CANOPUS (GNPS+MoNA)	GNPS	[M + H]+	13	13	13	13	yes	yes	set()
498	Spectral Match to 1-Linoleoylglycerol from NIST14 M+H	CCMSLIB00003134936	all	CANOPUS (GNPS+MoNA)	GNPS	[M + H]+	5	5	1	1	yes	yes	{12}
499	"2-(2-((4R)-4-((3R,5R,9S,10S,12S,13R,14S,17R)-3,12-dihydroxy-10,13-dimethylhexadecahydro-1H-cyclopenta[a]phenanthren-17-yl)pentanamido)acetamido)ethane-1-sulfonic acid" M-H2O+H	CCMSLIB00005465207	all	CANOPUS (GNPS+MoNA)	GNPS	[M - H2O + H]+	1	1	1	1	yes	yes	{12}
500	Pepstatin_BU_26170_dereplictor_pv_2.83466e-19 M+H	CCMSLIB00000577643	all	CANOPUS (GNPS+MoNA)	GNPS	[M + H]+	1	1	1	1	yes	yes	{12}
501	NCGC00384645-01_C13H18O7_3-Hydroxy-5-methylphenyl beta-D-glucopyranoside M+H	CCMSLIB00000850471	all	CANOPUS (GNPS+MoNA)	GNPS	[M + H]+	11	11	11	11	yes	yes	{11, 12}
502	mpi_0083	mpi_0083	all	CANOPUS (GNPS+MoNA)	MassBank	[M + H]+	3	3	3	3	yes	yes	{12, 13}
503	NCGC00169169-02![3,4,5-trihydroxy-6-(hydroxymethyl)oxan-2-yl] 3,4,5-trimethoxybenzoate M+NH4	CCMSLIB00000848793	all	CANOPUS (GNPS+MoNA)	GNPS	[M + H3N + H]+	10	10	8	8	yes	yes	{8, 12}
504	Spectral Match to Bis(2-ethylhexyl) phthalate from NIST14 M+H	CCMSLIB00003136650	all	CANOPUS (GNPS+MoNA)	GNPS	[M + H]+	37	37	37	37	yes	yes	set()
505	Spectral Match to 5,7,2'-Trihydroxyflavone from NIST14 M+H	CCMSLIB00003136848	all	CANOPUS (GNPS+MoNA)	GNPS	[M + H]+	2	2	2	2	yes	yes	{11}
506	riken_0702	riken_0702	all	CANOPUS (GNPS+MoNA)	MassBank	[M + H]+	5	5	5	5	yes	yes	set()
507	Spectral Match to Methotrexate from NIST14 M+H	CCMSLIB00003135746	all	CANOPUS (GNPS+MoNA)	GNPS	[M + H]+	1	2	1	2	yes	yes	{13}
508	MLS002154074-01!	CCMSLIB00000080100	all	CANOPUS (GNPS+MoNA)	GNPS	[M + H]+	2	2	2	2	yes	yes	{11, 7}
509	MLS001159031-01!N-cyclopropyl-2-[(4-ethyl-8,8-dimethyl-2-oxo-9,10-dihydropyrano[2,3-h]chromen-5-yl)oxy]acetamide	CCMSLIB00000080596	all	CANOPUS (GNPS+MoNA)	GNPS	[M + H]+	3	3	3	3	yes	yes	{7}
510	MMV026550 M+H	CCMSLIB00004722068	all	CANOPUS (GNPS+MoNA)	GNPS	[M + H]+	17	17	6	6	yes	yes	{13}
511	NCGC00380402-01_C26H36O8_ M+H	CCMSLIB00000855252	all	CANOPUS (GNPS+MoNA)	GNPS	[M + H]+	63	63	42	42	yes	yes	{8, 12}
512	PE(P-16:0/20:4); [M+H]+ C41H75N1O7P1 M+H	CCMSLIB00003129577	all	CANOPUS (GNPS+MoNA)	GNPS	[M + H]+	1	1	1	1	yes	yes	{13}
513	Glaucolide B	CCMSLIB00000078859	all	CANOPUS (GNPS+MoNA)	GNPS	[M + H]+	5	5	3	3	yes	yes	{8, 10, 4}
514	Spectral Match to 6''-O-Malonylgenistin from NIST14 M+H	CCMSLIB00003137215	all	CANOPUS (GNPS+MoNA)	GNPS	[M + H]+	3	3	3	3	yes	yes	{11, 12}
515	(Z)-2,6-dimethyl-7-(4-methyl-5-oxooxolan-2-yl)-3-[[3,4,5-trihydroxy-6-(hydroxymethyl)oxan-2-yl]oxymethyl]hept-5-enoic acid	mona_2202	all	CANOPUS (GNPS+MoNA)	MoNA	[M + Na]+	21	21	10	10	yes	yes	{8, 12}
516	1-hexylamine	mona_395	all	CANOPUS (GNPS+MoNA)	MoNA	[M + H]+	27	27	21	21	yes	yes	{13}
517	Pesticide6_Triticonazole_C17H20ClN3O_(5E)-5-(4-Chlorobenzylidene)-2,2-dimethyl-1-(1H-1,2,4-triazol-1-ylmethyl)cyclopentanol M+H	CCMSLIB00001058570	all	CANOPUS (GNPS+MoNA)	GNPS	[M + H]+	13	13	6	6	yes	yes	{12}
518	MLS000859930-01!O6-Benzylguanine	CCMSLIB00000084960	all	CANOPUS (GNPS+MoNA)	GNPS	[M + H]+	10	10	10	10	yes	yes	{13}
519	washington_0976	washington_0976	all	CANOPUS (GNPS+MoNA)	MassBank	[M + H]+	2	2	2	2	yes	yes	{11}
520	Spectral Match to Valerylcarnitine from NIST14 M+H	CCMSLIB00003138757	all	CANOPUS (GNPS+MoNA)	GNPS	[M + H]+	4	4	4	4	yes	yes	set()
521	"(R)-4-((8S,9S,10R,13R,14S,17R)-10,13-dimethyl-3-oxo-2,3,6,7,8,9,10,11,12,13,14,15,16,17-tetradecahydro-1H-cyclopenta[a]phenanthren-17-yl)pentanoic acid" M-2H2O+H	CCMSLIB00005465723	all	CANOPUS (GNPS+MoNA)	GNPS	[M - H4O2 + H]+	3	3	1	1	yes	yes	{2, 10}
522	Tegaserod	mona_1881	all	CANOPUS (GNPS+MoNA)	MoNA	[M + H]+	8	8	5	5	yes	yes	{13}
523	washington_0473	washington_0473	all	CANOPUS (GNPS+MoNA)	MassBank	[M + H]+	4	4	2	2	yes	yes	{8}
524	Putative_Alantolactone M+H	CCMSLIB00000531522	all	CANOPUS (GNPS+MoNA)	GNPS	[M + H]+	86	86	82	82	yes	yes	{8, 0, 3}
525	Cisapride	mona_1824	all	CANOPUS (GNPS+MoNA)	MoNA	[M + H]+	1	1	1	1	yes	yes	{13}
526	NCGC00347358-02_C38H58O15_Card-20(22)-enolide, 1-(acetyloxy)-3-[[(1R)-4-O-(6-deoxy-3-O-methylhexopyranosyl)hexopyranosyl]oxy]-14-hydroxy-, (1beta,3beta,8xi,9xi)- M+NH4	CCMSLIB00000852464	all	CANOPUS (GNPS+MoNA)	GNPS	[M + H3N + H]+	6	6	6	6	yes	yes	{8, 4, 12}
527	Hoiamide C	CCMSLIB00000070256	all	CANOPUS (GNPS+MoNA)	GNPS	[M + H]+	1	1	1	1	yes	yes	{12}
528	MMV002816 M+H	CCMSLIB00004722089	all	CANOPUS (GNPS+MoNA)	GNPS	[M + H]+	1	1	1	1	yes	yes	set()
529	riken_0474	riken_0474	all	CANOPUS (GNPS+MoNA)	MassBank	[M + H]+	1	1	1	1	yes	yes	set()
530	Beauvericin_G2_55515_dereplictor_pv_1.71589e-14 M+H	CCMSLIB00000577734	all	CANOPUS (GNPS+MoNA)	GNPS	[M + H]+	1	1	1	1	yes	yes	{8}
531	eawag_0724	eawag_0724	all	CANOPUS (GNPS+MoNA)	MassBank	[M + H]+	14	14	4	4	yes	yes	{0, 13}
532	MMV675968	mona_2733	all	CANOPUS (GNPS+MoNA)	MoNA	[M + H]+	0	0	0	0	no	no	{13}
533	1-[[(2S,3R,11bR)-3-ethyl-9,10-dimethoxy-2,3,4,6,7,11b-hexahydro-1H-benzo[a]quinolizin-2-yl]methyl]-7-methoxy-3,4-dihydro-2H-isoquinolin-6-one	mona_2165	all	CANOPUS (GNPS+MoNA)	MoNA	[M + H]+	1	1	1	1	yes	yes	{11}
534	NCGC00380170-01_C19H26O11_5-{[4-(beta-D-Glucopyranosyloxy)benzyl]oxy}-3-hydroxy-3-methyl-5-oxopentanoic acid M+Na	CCMSLIB00000853176	all	CANOPUS (GNPS+MoNA)	GNPS	[M + Na]+	19	19	19	19	yes	yes	{12}
535	MLS000859929-01!1,7-Dimethylxanthine	CCMSLIB00000084951	all	CANOPUS (GNPS+MoNA)	GNPS	[M + H]+	5	5	5	5	yes	yes	set()
536	CELIN	mona_2843	all	CANOPUS (GNPS+MoNA)	MoNA	[M + H]+	1	1	1	1	yes	yes	{11, 12}
537	"3_,7_,13_,17-O-tetracetoxy-15_-hydroxy-5_-O-methylbutyroyloxy-14-oxopremyrsinol "	mona_1226	all	CANOPUS (GNPS+MoNA)	MoNA	[M + Na]+	1	1	1	1	yes	yes	{10, 12}
538	Pesticide2_Furathiocarb_C18H26N2O5S_Butyl 2,3-dihydro-2,2-dimethylbenzofuran-7-yl-N,N'-dimethyl-N,N'-thiodicarbamate M+H	CCMSLIB00001058429	all	CANOPUS (GNPS+MoNA)	GNPS	[M + H]+	3	3	3	3	yes	yes	set()
539	MLS001157899-01!N-cyclopropyl-3-(3,5-dimethyl-7-oxofuro[3,2-g]chromen-6-yl)propanamide	CCMSLIB00000080310	all	CANOPUS (GNPS+MoNA)	GNPS	[M + H]+	1	1	1	1	yes	yes	{7}
540	MLS001157767-01!(2S)-N-(4-bromo-2-fluorophenyl)-5-oxo-1-(3-oxo-1H-2-benzofuran-1-yl)pyrrolidine-2-carboxamide	CCMSLIB00000080193	all	CANOPUS (GNPS+MoNA)	GNPS	[M + H]+	1	1	1	1	yes	yes	{8}
541	Altanserin	CCMSLIB00000079256	all	CANOPUS (GNPS+MoNA)	GNPS	[M + H]+	7	7	7	7	yes	yes	set()
542	Spectral Match to Bilirubin from METLIN M+H	CCMSLIB00003136956	all	CANOPUS (GNPS+MoNA)	GNPS	[M + H]+	4	6	4	6	yes	yes	{0, 2}
543	NCGC00180409-03_C27H36O6_Benzoic acid, 4-hydroxy-, (3R,4S,8S,8aS)-1,2,3,3a,4,5,8,8a-octahydro-3-hydroxy-6,8a-dimethyl-3-(1-methylethyl)-8-[[(2Z)-2-methyl-1-oxo-2-buten-1-yl]oxy]-4-azulenyl ester M-H2O+H	CCMSLIB00000851504	all	CANOPUS (GNPS+MoNA)	GNPS	[M - H2O + H]+	54	54	31	31	yes	yes	{8, 11, 3, 12}
544	NCGC00168909-02!(2R,3R)-2-(3,4-dihydroxyphenyl)-5,7-dihydroxy-3-[(2S,3R,4R,5R,6S)-3,4,5-trihydroxy-6-methyloxan-2-yl]oxy-2,3-dihydrochromen-4-one M+H	CCMSLIB00000848353	all	CANOPUS (GNPS+MoNA)	GNPS	[M + H]+	16	16	16	16	yes	yes	{11, 12}
545	Spectral Match to N-Oleoyltaurine from NIST14 M+H	CCMSLIB00003136462	all	CANOPUS (GNPS+MoNA)	GNPS	[M + H]+	1	1	1	1	yes	yes	set()
546	NCGC00380864-01!7-[4,5-dihydroxy-6-(hydroxymethyl)-3-[(2S,3R,4R,5R,6S)-3,4,5-trihydroxy-6-methyloxan-2-yl]oxyoxan-2-yl]oxy-5-hydroxy-2-(4-hydroxyphenyl)-2,3-dihydrochromen-4-one M+NH4	CCMSLIB00000845824	all	CANOPUS (GNPS+MoNA)	GNPS	[M + H3N + H]+	2	2	2	2	yes	yes	{11, 12}
547	NCGC00161931-02!4-hydroxy-9-(4-hydroxy-3,5-dimethoxyphenyl)-5a,6,8a,9-tetrahydro-5H-[2]benzofuro[5,6-f][1,3]benzodioxol-8-one M+NH4	CCMSLIB00000845722	all	CANOPUS (GNPS+MoNA)	GNPS	[M + H3N + H]+	2	2	2	2	yes	yes	{8, 11}
548	Scan Number: 1	CCMSLIB00004679931	all	CANOPUS (GNPS+MoNA)	GNPS	[M + H]+	4	4	3	3	yes	yes	{3, 12}
549	"methyl (4R,E)-4-((3R,5S,7S,9S,10S,13R,14S,17R)-3,7-dihydroxy-10,13-dimethylhexadecahydro-1H-cyclopenta[a]phenanthren-17-yl)pent-2-enoate" M-H2O+H	CCMSLIB00005465044	all	CANOPUS (GNPS+MoNA)	GNPS	[M - H2O + H]+	10	10	1	1	yes	yes	{3, 12}
550	NCGC00385950-01_C16H26O7_(2,6,6-Trimethyl-4-oxo-2-cyclohexen-1-yl)methyl beta-D-glucopyranoside M+H	CCMSLIB00000855487	all	CANOPUS (GNPS+MoNA)	GNPS	[M + H]+	17	17	10	10	yes	yes	{2, 10, 12}
551	NCGC00380161-01_C20H28O12_6-O-(Phenylacetyl)-alpha-D-glucopyranosyl alpha-D-glucopyranoside M+NH4	CCMSLIB00000853164	all	CANOPUS (GNPS+MoNA)	GNPS	[M + H3N + H]+	8	8	8	8	yes	yes	{12}
552	MMV020165 M+H	CCMSLIB00004722102	all	CANOPUS (GNPS+MoNA)	GNPS	[M + H]+	1	1	1	1	yes	yes	{13}
553	MLS001049053-01!7-methoxy-1-methyl-2,3,4,9-tetrahydro-1H-pyrido[3,4-b]indole	CCMSLIB00000079941	all	CANOPUS (GNPS+MoNA)	GNPS	[M + H]+	23	23	8	8	yes	yes	{13}
554	washington_0374	washington_0374	all	CANOPUS (GNPS+MoNA)	MassBank	[M + H]+	120	120	120	120	yes	yes	set()
555	NCGC00165733-02!(3S,6S,9S,12R)-3-[(2S)-butan-2-yl]-6-[(1-methoxyindol-3-yl)methyl]-9-(6-oxooctyl)-1,4,7,10-tetrazabicyclo[10.4.0]hexadecane-2,5,8,11-tetrone M+NH4	CCMSLIB00000848105	all	CANOPUS (GNPS+MoNA)	GNPS	[M + H3N + H]+	1	1	1	1	yes	yes	{10}
556	Spectral Match to 6.alpha.-Methylprednisolone from NIST14 M+H	CCMSLIB00003134513	all	CANOPUS (GNPS+MoNA)	GNPS	[M + H]+	97	97	18	18	yes	yes	{2, 10, 12}
557	NCGC00384818-01_C27H30O11_ M+H	CCMSLIB00000849933	all	CANOPUS (GNPS+MoNA)	GNPS	[M + H]+	5	5	5	5	yes	yes	{12}
558	Spectral Match to 15-HEDE from NIST14 M+H-H2O	CCMSLIB00003135394	all	CANOPUS (GNPS+MoNA)	GNPS	[M - H2O + H]+	20	20	15	15	yes	yes	{12}
559	Tryptmanine	CCMSLIB00000077203	all	CANOPUS (GNPS+MoNA)	GNPS	[M + H]+	3	3	3	3	yes	yes	{13}
560	"(2R,3S,6R)-6-((3R,5S,7R,8R,9S,10S,13R,14S,17R)-3,7-dihydroxy-10,13-dimethylhexadecahydro-1H-cyclopenta[a]phenanthren-17-yl)-3-hydroxy-2-methylheptanoic acid" M+Na	CCMSLIB00005465813	all	CANOPUS (GNPS+MoNA)	GNPS	[M + Na]+	8	8	8	8	yes	yes	{12}
561	Spectral Match to Tyr-Ala from NIST14 M+H	CCMSLIB00003135280	all	CANOPUS (GNPS+MoNA)	GNPS	[M + H]+	4	4	4	4	yes	yes	{11, 13}
562	NCGC00380993-01_C23H28O12_Cyclopenta[c]pyran-4-carboxylic acid, 6-(benzoyloxy)-1-(hexopyranosyloxy)-1,4a,5,6,7,7a-hexahydro-5-hydroxy-7-methyl- M+Na	CCMSLIB00000850644	all	CANOPUS (GNPS+MoNA)	GNPS	[M + Na]+	21	21	7	7	yes	yes	{8, 12}
563	PRZ_M392a	mona_1350	all	CANOPUS (GNPS+MoNA)	MoNA	[M + H]+	2	2	2	2	yes	yes	{12}
564	Spectral Match to 6''-O-Acetylgenistin from NIST14 M+H	CCMSLIB00003137480	all	CANOPUS (GNPS+MoNA)	GNPS	[M + H]+	3	3	3	3	yes	yes	{11, 12}
565	NCGC00168921-02!7-methyl-3-methylidene-6-(3-oxobutyl)-4,7,8,8a-tetrahydro-3aH-cyclohepta[b]furan-2-one M+NH4	CCMSLIB00000848974	all	CANOPUS (GNPS+MoNA)	GNPS	[M + H3N + H]+	208	208	100	100	yes	yes	{8, 0, 10, 3}
566	"(3R)-3-((3R,5S,7R,8R,9S,10S,13R,17R)-3,7-dihydroxy-10,13-dimethylhexadecahydro-1H-cyclopenta[a]phenanthren-17-yl)butanoic acid" M-2H2O+H	CCMSLIB00005464707	all	CANOPUS (GNPS+MoNA)	GNPS	[M - H4O2 + H]+	1	1	1	1	yes	yes	{12}
567	CEFPODOXIME PROXETIL	CCMSLIB00000079026	all	CANOPUS (GNPS+MoNA)	GNPS	[M + H]+	1	1	1	1	yes	yes	{3, 13}
568	NCGC00385134-01![(2R,3R,4S,5R,6S)-3-hydroxy-2-(hydroxymethyl)-5,6-bis[(3,4,5-trihydroxybenzoyl)oxy]oxan-4-yl] 3,4,5-trihydroxybenzoate M+NH4	CCMSLIB00000848620	all	CANOPUS (GNPS+MoNA)	GNPS	[M + H3N + H]+	3	3	3	3	yes	yes	{8, 11, 12}
569	MLS001032412-01!N-[2-(5-methoxy-1H-indol-3-yl)ethyl]-2-(2-oxo-4-propylchromen-7-yl)oxyacetamide	CCMSLIB00000079650	all	CANOPUS (GNPS+MoNA)	GNPS	[M + H]+	2	2	2	2	yes	yes	{7}
570	Altrenogest	CCMSLIB00000078596	all	CANOPUS (GNPS+MoNA)	GNPS	[M + H]+	14	14	3	3	yes	yes	{0, 2, 10, 12}
571	NCGC00380846-01![5-hydroxy-3-(hydroxymethyl)-2-oxo-6-propan-2-ylcyclohex-3-en-1-yl] 3-methylbutanoate M+NH4	CCMSLIB00000847641	all	CANOPUS (GNPS+MoNA)	GNPS	[M + H3N + H]+	35	35	8	8	yes	yes	{2, 10, 12}
572	NCGC00380265-01_C19H26O12_Cyclopenta[c]pyran-4-carboxylic acid, 7-[(acetyloxy)methyl]-1-(beta-D-glucopyranosyloxy)-1,4a,5,7a-tetrahydro-5-hydroxy-, methyl ester, (1S,4aS,5S,7aS)- M-H2O+H	CCMSLIB00000852534	all	CANOPUS (GNPS+MoNA)	GNPS	[M - H2O + H]+	17	17	4	4	yes	yes	{3, 12}
573	NCGC00380242-01_C30H42O9_Card-20(22)-enolide, 1,3-bis(acetyloxy)-14,15-epoxy-7,21-dihydroxy-4,4,8-trimethyl-, (1alpha,3alpha,7alpha,9xi,13alpha,15beta,17alpha)- M+H	CCMSLIB00000855802	all	CANOPUS (GNPS+MoNA)	GNPS	[M + H]+	1	1	1	1	yes	yes	{8, 4, 12}
574	NCGC00380218-01!(2R,3S,4S,5R,6R)-2-(hydroxymethyl)-6-(3-hydroxy-6-methylheptoxy)oxane-3,4,5-triol M+NH4	CCMSLIB00000845933	all	CANOPUS (GNPS+MoNA)	GNPS	[M + H3N + H]+	2	2	2	2	yes	yes	{12}
575	eawag_0642	eawag_0642	all	CANOPUS (GNPS+MoNA)	MassBank	[M + H]+	13	13	10	10	yes	yes	{13}
576	NCGC00169858-03_C24H24O7_Methyl (2R)-4-hydroxy-2-[4-hydroxy-3-(3-methyl-2-buten-1-yl)benzyl]-3-(4-hydroxyphenyl)-5-oxo-2,5-dihydro-2-furancarboxylate M+H	CCMSLIB00000851566	all	CANOPUS (GNPS+MoNA)	GNPS	[M + H]+	19	19	4	4	yes	yes	{8, 11, 4}
577	eawag_0644	eawag_0644	all	CANOPUS (GNPS+MoNA)	MassBank	[M + H]+	1	1	1	1	yes	yes	set()
578	Benzphetamine	mona_1816	all	CANOPUS (GNPS+MoNA)	MoNA	[M + H]+	2	2	2	2	yes	yes	set()
579	NCGC00381000-01_C30H46O16_ M+NH4	CCMSLIB00000850665	all	CANOPUS (GNPS+MoNA)	GNPS	[M + H3N + H]+	2	2	2	2	yes	yes	{3, 12}
580	ipb_0059	ipb_0059	all	CANOPUS (GNPS+MoNA)	MassBank	[M + H]+	2	2	2	2	yes	yes	{11}
581	MLS001048919-01!(E)-N-[2-(1H-imidazol-5-yl)ethyl]-3-phenylprop-2-enamide	CCMSLIB00000079637	all	CANOPUS (GNPS+MoNA)	GNPS	[M + H]+	9	9	1	1	yes	yes	{2}
582	MLS002172464-01!L-703,606 oxalate salt hydrate	CCMSLIB00000085744	all	CANOPUS (GNPS+MoNA)	GNPS	[M + H]+	1	1	1	1	yes	yes	{13}
583	NCGC00347708-02_C38H62O12_beta-D-Galactopyranoside, (3beta,8xi,9xi,14xi,16xi,17xi,20xi,22xi)-spirostan-3-yl 6-O-beta-D-xylopyranosyl- M+H	CCMSLIB00000852661	all	CANOPUS (GNPS+MoNA)	GNPS	[M + H]+	5	5	5	5	yes	yes	{12}
584	NCGC00381114-01!3-(1,3-benzodioxol-5-yl)-7-[6-[[3,4-dihydroxy-4-(hydroxymethyl)oxolan-2-yl]oxymethyl]-5-[6-[[3,4-dihydroxy-4-(hydroxymethyl)oxolan-2-yl]oxymethyl]-3,4,5-trihydroxyoxan-2-yl]oxy-3,4-dihydroxyoxan-2-yl]oxy-5,6-dimethoxychromen-4-one M+H	CCMSLIB00000847674	all	CANOPUS (GNPS+MoNA)	GNPS	[M + H]+	1	1	1	1	yes	yes	{12}
585	Pesticide3_Triflumuron_C15H10ClF3N2O3_Benzamide, 2-chloro-N-[[[4-(trifluoromethoxy)phenyl]amino]carbonyl]- M+H	CCMSLIB00001058981	all	CANOPUS (GNPS+MoNA)	GNPS	[M + H]+	2	2	2	2	yes	yes	set()
586	Mono-iso-butyl phthalate	mona_473	all	CANOPUS (GNPS+MoNA)	MoNA	[M + H]+	41	41	41	41	yes	yes	set()
587	"(3R,5R,6S,9S,10R,13R,17R)-17-((R)-5-acetoxypentan-2-yl)-10,13-dimethylhexadecahydro-1H-cyclopenta[a]phenanthrene-3,6-diyl diacetate" M+H	CCMSLIB00005465341	all	CANOPUS (GNPS+MoNA)	GNPS	[M + H]+	54	54	54	54	yes	yes	set()
588	Lipothiazole C M+H	CCMSLIB00000425015	all	CANOPUS (GNPS+MoNA)	GNPS	[M + H]+	3	3	1	1	yes	yes	{2}
589	Spectral Match to 1-Heptadecanoyl, 2-(5Z,8Z,11Z,14Z-eicosatetraenoyl)-sn-glycero-3-phosphoethanolamine from NIST14 M+H	CCMSLIB00003137068	all	CANOPUS (GNPS+MoNA)	GNPS	[M + H]+	2	2	2	2	yes	yes	{13}
590	1-Methylguanosine	mona_1756	all	CANOPUS (GNPS+MoNA)	MoNA	[M + H]+	7	7	7	7	yes	yes	{12, 13}
591	taurohyodeoxycholic acid M-H2O+H	CCMSLIB00005435582	all	CANOPUS (GNPS+MoNA)	GNPS	[M - H2O + H]+	3	3	3	3	yes	yes	{12}
592	MLS001074201-01!	CCMSLIB00000085811	all	CANOPUS (GNPS+MoNA)	GNPS	[M + H]+	13	13	7	7	yes	yes	{12}
593	Pesticide1_Dimethoate_C5H12NO3PS2_Phosphorodithioic acid, O,O-dimethyl S-[2-(methylamino)-2-oxoethyl] ester M+H	CCMSLIB00001058695	all	CANOPUS (GNPS+MoNA)	GNPS	[M + H]+	1	1	1	1	yes	yes	set()
594	NCGC00169062-04_C16H18O6_3H-Oxireno[h][3]benzoxacyclododecin-7,13(2H,8H)-dione, 1a,4,5,13a-tetrahydro-10,12-dihydroxy-5-methyl- M+H	CCMSLIB00000850135	all	CANOPUS (GNPS+MoNA)	GNPS	[M + H]+	76	76	30	30	yes	yes	{8, 11, 6}
595	N-arachinoyl-5-hydroxytryptamide	mona_1705	all	CANOPUS (GNPS+MoNA)	MoNA	[M + H]+	1	1	1	1	yes	yes	{11}
596	MLS001140907-01!1-[3-(4-methyl-2-oxo-6,7,8,9-tetrahydro-[1]benzofuro[3,2-g]chromen-3-yl)propanoyl]-4-phenylpiperidine-4-carboxylic acid	CCMSLIB00000080104	all	CANOPUS (GNPS+MoNA)	GNPS	[M + H]+	11	11	10	10	yes	yes	{7}
597	Spectral Match to 11(12)-EET from NIST14 M+H-H2O	CCMSLIB00003138532	all	CANOPUS (GNPS+MoNA)	GNPS	[M - H2O + H]+	53	53	53	53	yes	yes	set()
598	3-(1H-imidazol-5-yl)propyl N'-[(4-chlorophenyl)methyl]carbamimidothioate	CCMSLIB00000079216	all	CANOPUS (GNPS+MoNA)	GNPS	[M + H]+	3	3	2	2	yes	yes	{13}
599	Himeic acid A_120102 M+H	CCMSLIB00000478060	all	CANOPUS (GNPS+MoNA)	GNPS	[M + H]+	1	1	1	1	yes	yes	set()
600	NCGC00384769-01!6,8-dihydroxy-2,2,4,4-tetramethyl-5-(2-methylpropanoyl)-9-propan-2-yl-9H-xanthene-1,3-dione M+H	CCMSLIB00000846671	all	CANOPUS (GNPS+MoNA)	GNPS	[M + H]+	66	66	11	11	yes	yes	{10, 2, 11}
601	NCGC00385046-01_C20H30O2_Pimara-9(11),15-dien-18-oic acid M+H	CCMSLIB00000852106	all	CANOPUS (GNPS+MoNA)	GNPS	[M + H]+	228	228	111	111	yes	yes	{0}
602	Scan Number: 1	CCMSLIB00004679979	all	CANOPUS (GNPS+MoNA)	GNPS	[M + H]+	1	1	1	1	yes	yes	{8, 4, 12}
603	Pesticide2_Aldicarb_C7H14N2O2S_ M+Na	CCMSLIB00001058543	all	CANOPUS (GNPS+MoNA)	GNPS	[M + Na]+	2	2	2	2	yes	yes	set()
604	NCGC00385631-01!6-[2,3-dihydroxy-3-methyl-1-[(2R,3R,4S,5S,6R)-3,4,5-trihydroxy-6-(hydroxymethyl)oxan-2-yl]oxybutyl]-7-methoxychromen-2-one M+H	CCMSLIB00000847028	all	CANOPUS (GNPS+MoNA)	GNPS	[M + H]+	10	10	8	8	yes	yes	{12, 7}
605	NCGC00179976-03_C34H42O17_(1aS,1bS,2S,5aR,6S,6aS)-6-({2,4-Di-O-acetyl-6-deoxy-3-O-[(2E)-3-phenyl-2-propenoyl]-alpha-L-mannopyranosyl}oxy)-1a-(hydroxymethyl)-1a,1b,2,5a,6,6a-hexahydrooxireno[4,5]cyclopenta[1,2-c]pyran-2-yl beta-D-glucopyranoside M+Na	CCMSLIB00000852360	all	CANOPUS (GNPS+MoNA)	GNPS	[M + Na]+	2	2	2	2	yes	yes	{3, 12}
606	NCGC00380809-01!(6aS)-1,2,11-trimethoxy-6-methyl-5,6,6a,7-tetrahydro-4H-dibenzo[de,g]quinoline-10-ol M+H	CCMSLIB00000845813	all	CANOPUS (GNPS+MoNA)	GNPS	[M + H]+	4	4	4	4	yes	yes	{11}
607	METHYL 4-AMINOBUTYRATE M+H	CCMSLIB00005463937	all	CANOPUS (GNPS+MoNA)	GNPS	[M + H]+	2	2	2	2	yes	yes	{13}
608	2-O-rhamnosyl-swertisin	CCMSLIB00000078867	all	CANOPUS (GNPS+MoNA)	GNPS	[M + H]+	28	28	28	28	yes	yes	{11, 12}
609	Spectral Match to Amoxapine from NIST14 M+H	CCMSLIB00003138445	all	CANOPUS (GNPS+MoNA)	GNPS	[M + H]+	3	3	1	1	yes	yes	{13}
610	"2-((6R)-3-hydroxy-2-methyl-6-((3R,5S,7R,8R,9S,10S,12S,13R,14S,17R)-3,7,12-trihydroxy-10,13-dimethylhexadecahydro-1H-cyclopenta[a]phenanthren-17-yl)heptanamido)ethane-1-sulfonic acid" M-2H2O+H	CCMSLIB00005464917	all	CANOPUS (GNPS+MoNA)	GNPS	[M - H4O2 + H]+	1	1	1	1	yes	yes	{12}
611	Pesticide6_Fuberidazole_C11H8N2O_2-(2-Furyl)-1H-benzimidazole M+H	CCMSLIB00001058821	all	CANOPUS (GNPS+MoNA)	GNPS	[M + H]+	6	6	6	6	yes	yes	set()
612	NCGC00380601-01!N-[1-(4-methoxy-6-oxopyran-2-yl)-2-methylpropyl]acetamide M+NH4	CCMSLIB00000848501	all	CANOPUS (GNPS+MoNA)	GNPS	[M + H3N + H]+	30	30	8	8	yes	yes	{7}
613	NCGC00169094-03_C30H38O15_beta-D-Glucopyranoside, (1aS,1bS,2S,5aR,6S,6aS)-6-[[6-deoxy-3-O-[(2E)-1-oxo-3-phenyl-2-propen-1-yl]-alpha-L-mannopyranosyl]oxy]-1a,1b,2,5a,6,6a-hexahydro-1a-(hydroxymethyl)oxireno[4,5]cyclopenta[1,2-c]pyran-2-yl M+H	CCMSLIB00000853226	all	CANOPUS (GNPS+MoNA)	GNPS	[M + H]+	10	10	10	10	yes	yes	{3, 12}
614	Spectral Match to Leu-Thr from NIST14 M+H	CCMSLIB00003135503	all	CANOPUS (GNPS+MoNA)	GNPS	[M + H]+	11	11	7	7	yes	yes	{12, 13}
615	MLS001158574-01!(3S)-N-[(2S)-3-(1H-indol-3-yl)-1-(4-methoxyanilino)-1-oxopropan-2-yl]-1,2,3,4-tetrahydroisoquinoline-3-carboxamide	CCMSLIB00000080034	all	CANOPUS (GNPS+MoNA)	GNPS	[M + H]+	2	2	1	1	yes	yes	{13}
616	MLS001141189-01!	CCMSLIB00000079714	all	CANOPUS (GNPS+MoNA)	GNPS	[M + H]+	2	2	2	2	yes	yes	set()
617	NCGC00380419-01_C19H24O8S_3-[(11,13-Dihydroxy-4-methyl-2,10-dioxo-1,4,5,6,7,8,9,10-octahydro-2H-3-benzoxacyclododecin-8-yl)sulfanyl]-2-hydroxypropanoic acid M+H	CCMSLIB00000849306	all	CANOPUS (GNPS+MoNA)	GNPS	[M + H]+	1	1	1	1	yes	yes	{8, 11, 12}
618	"(3S,4S)-4-((3R,5S,7R,8R,9S,10S,13R,14S,17R)-3,7-dihydroxy-10,13-dimethylhexadecahydro-1H-cyclopenta[a]phenanthren-17-yl)-3-hydroxypentanoic acid" M-2H2O+H	CCMSLIB00005464829	all	CANOPUS (GNPS+MoNA)	GNPS	[M - H4O2 + H]+	3	3	3	3	yes	yes	{12}
619	"(6R)-2-hydroxy-2-methyl-6-((3R,5S,7R,8R,9S,10S,12S,13R,14S,17R)-3,7,12-trihydroxy-10,13-dimethylhexadecahydro-1H-cyclopenta[a]phenanthren-17-yl)heptyl hydrogen sulfate" M-2H2O+H	CCMSLIB00005465070	all	CANOPUS (GNPS+MoNA)	GNPS	[M - H4O2 + H]+	3	3	3	3	yes	yes	{12}
620	Destruxin-Ed(1)_43867_dereplictor_pv_9.02876e-23 M+H	CCMSLIB00000577592	all	CANOPUS (GNPS+MoNA)	GNPS	[M + H]+	3	3	3	3	yes	yes	{8, 12}
621	MMV020289	mona_2763	all	CANOPUS (GNPS+MoNA)	MoNA	[M + H]+	0	0	0	0	no	no	{13}
622	NCGC00385170-01!3,5,7-trihydroxy-2-[4-hydroxy-3-[(2S,3R,4S,5S,6R)-3,4,5-trihydroxy-6-(hydroxymethyl)oxan-2-yl]oxyphenyl]chromen-4-one M+H	CCMSLIB00000848903	all	CANOPUS (GNPS+MoNA)	GNPS	[M + H]+	11	11	11	11	yes	yes	{11, 12}
623	NCGC00347781-02!5-hydroxy-8-(4-hydroxyphenyl)-2,2-dimethylpyrano[3,2-g]chromen-6-one M+H	CCMSLIB00000847405	all	CANOPUS (GNPS+MoNA)	GNPS	[M + H]+	48	48	24	24	yes	yes	{11}
624	MLS001158176-01!	CCMSLIB00000080409	all	CANOPUS (GNPS+MoNA)	GNPS	[M + H]+	31	31	8	8	yes	yes	{11, 7}
625	Rivastigmine tartrate (Exelon) [M+H]	CCMSLIB00000078429	all	CANOPUS (GNPS+MoNA)	GNPS	[M + H]+	22	22	22	22	yes	yes	set()
626	riken_0685	riken_0685	all	CANOPUS (GNPS+MoNA)	MassBank	[M + H]+	4	4	4	4	yes	yes	{13}
627	5,6,14-triacetoxy-3-benzoyloxy-8,15-dihydroxy-9-oxojatropha-6(17),11E-diene M+Na	CCMSLIB00000424727	all	CANOPUS (GNPS+MoNA)	GNPS	[M + Na]+	8	8	1	1	yes	yes	{8, 0, 10, 12}
628	Ornidazole [M+H]	CCMSLIB00000078579	all	CANOPUS (GNPS+MoNA)	GNPS	[M + H]+	1	2	1	2	yes	yes	{12}
629	"(4R)-4-((3R,5S,6R,7R,9S,10R,12S,13R,14S,17R)-3,6,7,12-tetrahydroxy-10,13-dimethylhexadecahydro-1H-cyclopenta[a]phenanthren-17-yl)pentanoic acid" M+Na	CCMSLIB00005465096	all	CANOPUS (GNPS+MoNA)	GNPS	[M + Na]+	3	3	3	3	yes	yes	{12}
630	mpi_0029	mpi_0029	all	CANOPUS (GNPS+MoNA)	MassBank	[M + H]+	11	11	11	11	yes	yes	{11, 12}
631	NCGC00380237-01_C16H28O7_6-Hydroxy-2,6-dimethyl-2,7-octadien-1-yl D-glucopyranoside M+H	CCMSLIB00000851633	all	CANOPUS (GNPS+MoNA)	GNPS	[M + H]+	9	9	2	2	yes	yes	{0, 12}
632	NCGC00169698-03!3-hydroxy-8-methoxy-3-methyl-2,4-dihydrobenzo[a]anthracene-1,7,12-trione M+H	CCMSLIB00000846183	all	CANOPUS (GNPS+MoNA)	GNPS	[M + H]+	44	44	21	21	yes	yes	{12}
633	Pesticide5_Tricyclazole_C9H7N3S_Beam M+H	CCMSLIB00001058743	all	CANOPUS (GNPS+MoNA)	GNPS	[M + H]+	7	7	7	7	yes	yes	set()
634	NCGC00380959-01![(2R,3S,4S,5R,6S)-3,4,5-trihydroxy-6-[(2S,3R,4S,5S,6R)-3,4,5-trihydroxy-6-(hydroxymethyl)oxan-2-yl]oxyoxan-2-yl]methyl 8-methylnonanoate M+NH4	CCMSLIB00000846747	all	CANOPUS (GNPS+MoNA)	GNPS	[M + H3N + H]+	7	7	7	7	yes	yes	{12}
635	NCGC00380452-01_C20H24O10_2-Cyclohexene-1-carboxylic acid, 1-hydroxy-6-oxo-, [2-(beta-D-glucopyranosyloxy)phenyl]methyl ester M+Na	CCMSLIB00000852432	all	CANOPUS (GNPS+MoNA)	GNPS	[M + Na]+	19	19	1	1	yes	yes	{10, 12}
636	MLS001160379-01!(2S)-3-phenyl-2-[[2-[(3,4,8,8-tetramethyl-2-oxo-9,10-dihydropyrano[2,3-h]chromen-5-yl)oxy]acetyl]amino]propanoic acid	CCMSLIB00000079515	all	CANOPUS (GNPS+MoNA)	GNPS	[M + H]+	20	20	10	10	yes	yes	{7}
637	MLS001141216-01!N-cyclopropyl-2-[(4,8,8-trimethyl-2-oxo-9,10-dihydropyrano[2,3-h]chromen-5-yl)oxy]acetamide	CCMSLIB00000080078	all	CANOPUS (GNPS+MoNA)	GNPS	[M + H]+	1	1	1	1	yes	yes	{7}
638	MLS002153957-01!Estropipate7280-37-7 M+H	CCMSLIB00000085969	all	CANOPUS (GNPS+MoNA)	GNPS	[M + H]+	2	2	1	1	yes	yes	{10}
639	MLS001140273-01!	CCMSLIB00000080357	all	CANOPUS (GNPS+MoNA)	GNPS	[M + H]+	2	2	2	2	yes	yes	set()
640	eawag_0720	eawag_0720	all	CANOPUS (GNPS+MoNA)	MassBank	[M + H]+	1	1	1	1	yes	yes	{13}
641	MMV688345	mona_2757	all	CANOPUS (GNPS+MoNA)	MoNA	[M + H]+	0	0	0	0	no	no	{13}
642	Spectral Match to Lactulose from NIST14 M+NH4	CCMSLIB00003134996	all	CANOPUS (GNPS+MoNA)	GNPS	[M + H3N + H]+	29	29	29	29	yes	yes	{12}
643	NCGC00380763-01_C48H76O19_(3beta,5xi,9xi,22beta)-22,24-Dihydroxyolean-12-en-3-yl 6-deoxy-alpha-L-mannopyranosyl-(1->2)-beta-D-galactopyranuronosyl-(1->2)-beta-D-glucopyranosiduronic acid M+H	CCMSLIB00000855408	all	CANOPUS (GNPS+MoNA)	GNPS	[M + H]+	2	2	2	2	yes	yes	{12}
644	"(3S,5R,7R,8R,9S,10S,12S,13R,14S,17R)-17-((R)-7-hydroxy-6-(hydroxymethyl)heptan-2-yl)-10,13-dimethylhexadecahydro-1H-cyclopenta[a]phenanthrene-3,7,12-triol" M+H	CCMSLIB00005465299	all	CANOPUS (GNPS+MoNA)	GNPS	[M + H]+	8	8	8	8	yes	yes	{12}
645	MLS001141349-01!1-[2-(4-ethyl-7-methyl-2-oxochromen-5-yl)oxyacetyl]piperidine-4-carboxylic acid	CCMSLIB00000079387	all	CANOPUS (GNPS+MoNA)	GNPS	[M + H]+	10	10	10	10	yes	yes	{7}
646	MLS000563057-01!	CCMSLIB00000079445	all	CANOPUS (GNPS+MoNA)	GNPS	[M + H]+	45	45	43	43	yes	yes	{8, 4, 12}
647	MLS001074186-01!	CCMSLIB00000084825	all	CANOPUS (GNPS+MoNA)	GNPS	[M + H]+	1	1	1	1	yes	yes	{13}
648	Pesticide4_Pymetrozine_C10H11N5O_(E)-4,5-Dihydro-6-methyl-4-[(3-pyridinylmethylene)amino]-1,2,4-triazin-3(2H)-one M+K	CCMSLIB00001058888	all	CANOPUS (GNPS+MoNA)	GNPS	[M + K]+	4	4	4	4	yes	yes	set()
649	NCGC00168877-02_C15H20O8_3-(4-Hydroxyphenyl)-3-oxopropyl beta-D-glucopyranoside M+H	CCMSLIB00000853060	all	CANOPUS (GNPS+MoNA)	GNPS	[M + H]+	15	15	15	15	yes	yes	{11, 12}
650	NCGC00381059-01!5-[5-(3,5-dihydroxydecanoyloxy)-3-hydroxydecanoyl]oxy-3-hydroxydecanoic acid M+NH4	CCMSLIB00000847907	all	CANOPUS (GNPS+MoNA)	GNPS	[M + H3N + H]+	11	11	11	11	yes	yes	{12}
651	NCGC00168848-03_C32H46O11_Carda-4,20(22)-dienolide, 6-(acetyloxy)-3-[(6-deoxy-3-O-methyl-beta-D-galactopyranosyl)oxy]-8,14-dihydroxy-, (3beta,8xi,9xi)- M+Na	CCMSLIB00000853873	all	CANOPUS (GNPS+MoNA)	GNPS	[M + Na]+	9	9	6	6	yes	yes	{8, 4, 12}
652	Spectral Match to .gamma.-Glu-Cys from NIST14 M+H	CCMSLIB00003140233	all	CANOPUS (GNPS+MoNA)	GNPS	[M + H]+	1	1	1	1	yes	yes	{13}
653	NCGC00169879-02!2-hydroxy-6-[2-hydroxy-6-(hydroxymethyl)-4-methoxyphenoxy]-4-methylbenzoic acid M+H	CCMSLIB00000846179	all	CANOPUS (GNPS+MoNA)	GNPS	[M + H]+	69	69	66	66	yes	yes	{11, 12}
654	Spectral Match to 4-(Phenylamino)phenol from NIST14 M+H	CCMSLIB00003138613	all	CANOPUS (GNPS+MoNA)	GNPS	[M + H]+	4	4	4	4	yes	yes	{11, 13}
655	Spectral Match to Heptadecanoyl ethanolamide from NIST14 M+H	CCMSLIB00003138047	all	CANOPUS (GNPS+MoNA)	GNPS	[M + H]+	1	1	1	1	yes	yes	{12}
656	1-Methylpseudouridine	mona_1757	all	CANOPUS (GNPS+MoNA)	MoNA	[M + H]+	5	5	5	5	yes	yes	{12}
657	NCGC00385447-01!1,8,10-trihydroxy-3-(hydroxymethyl)-10-[3,4,5-trihydroxy-6-(hydroxymethyl)oxan-2-yl]anthracen-9-one M+H	CCMSLIB00000848153	all	CANOPUS (GNPS+MoNA)	GNPS	[M + H]+	85	85	85	85	yes	yes	{11, 12}
658	11-(6-{[2-(3,4-dimethoxyphenyl)ethyl]amino}-4-chloro-1,3,5-triazin-2-yl)-7,11- diazatricyclo[7.3.1.0<2,7>]trideca-2,4-dien-6-one	mona_519	all	CANOPUS (GNPS+MoNA)	MoNA	[M + H]+	4	4	2	2	yes	yes	{13}
659	MLS001075556-01!	CCMSLIB00000079700	all	CANOPUS (GNPS+MoNA)	GNPS	[M + H]+	1	1	1	1	yes	yes	set()
660	"methyl (4R,E)-4-((3R,5S,7S,9S,10S,13R,14S,17R)-3,7-dihydroxy-10,13-dimethylhexadecahydro-1H-cyclopenta[a]phenanthren-17-yl)pent-2-enoate" M+H	CCMSLIB00005465043	all	CANOPUS (GNPS+MoNA)	GNPS	[M + H]+	10	10	1	1	yes	yes	{3, 12}
661	"methyl (R)-4-((3R,5S,7R,8S,9S,10S,13R,14R,17R)-3,7,14-trihydroxy-10,13-dimethylhexadecahydro-1H-cyclopenta[a]phenanthren-17-yl)pentanoate" M+Na	CCMSLIB00005464727	all	CANOPUS (GNPS+MoNA)	GNPS	[M + Na]+	12	12	12	12	yes	yes	{12}
662	"(R)-4-((3R,5S,8R,9S,10S,13R,14S,17R)-3-hydroxy-10,13-dimethyl-7,12-dioxohexadecahydro-1H-cyclopenta[a]phenanthren-17-yl)pentanoic acid" M+Na	CCMSLIB00005464810	all	CANOPUS (GNPS+MoNA)	GNPS	[M + Na]+	4	4	4	4	yes	yes	{10, 12}
663	NCGC00386036-01!5,6,7-trimethoxychromen-2-one M+NH4	CCMSLIB00000847454	all	CANOPUS (GNPS+MoNA)	GNPS	[M + H3N + H]+	14	14	8	8	yes	yes	{7}
664	Spectral Match to Ethanol, 2-(2-butoxyethoxy)- from NIST14 M+H	CCMSLIB00003139544	all	CANOPUS (GNPS+MoNA)	GNPS	[M + H]+	1	1	1	1	yes	yes	{12}
665	NCGC00384868-01_C48H60O22_beta-D-Glucopyranose, 1-O-[(2E,4E,6E,8E,10E,12E,14E)-16-[[(1R,2R,3R,5S)-5-carboxy-2-[[(2E)-3-(3,4-dihydroxyphenyl)-1-oxo-2-propen-1-yl]oxy]-3,5-dihydroxycyclohexyl]oxy]-2,6,11,15-tetramethyl-1,16-dioxo-2,4,6,8,10,12,14-hexadecaheptaen-1-yl]-6-O-beta-D-glucopyranosyl- M+H	CCMSLIB00000852245	all	CANOPUS (GNPS+MoNA)	GNPS	[M + H]+	1	1	1	1	yes	yes	{11, 3, 12}
666	NCGC00385494-01_C37H60O10_ M+Na	CCMSLIB00000855037	all	CANOPUS (GNPS+MoNA)	GNPS	[M + Na]+	10	10	10	10	yes	yes	{12}
667	NCGC00384644-01!(E)-1-(2-hydroxy-3,4,5,6-tetramethoxyphenyl)-3-phenylprop-2-en-1-one M-H2O+H	CCMSLIB00000849077	all	CANOPUS (GNPS+MoNA)	GNPS	[M - H2O + H]+	14	14	3	3	yes	yes	{2, 11}
668	NCGC00385106-01_C18H26O10_beta-D-Glucopyranoside, phenylmethyl 6-O-[(2R,3R,4R)-tetrahydro-3,4-dihydroxy-4-(hydroxymethyl)-2-furanyl]- M+NH4	CCMSLIB00000854306	all	CANOPUS (GNPS+MoNA)	GNPS	[M + H3N + H]+	8	8	8	8	yes	yes	{12}
669	NCGC00380513-01_C47H74O17_ M+Na	CCMSLIB00000852050	all	CANOPUS (GNPS+MoNA)	GNPS	[M + Na]+	27	27	1	1	yes	yes	{2, 10, 12}
670	NCGC00321441-02!7-[(6-hydroxy-2,5,5,8a-tetramethyl-1,4,4a,6,7,8-hexahydronaphthalen-1-yl)methoxy]chromen-2-one M-H2O+H	CCMSLIB00000845965	all	CANOPUS (GNPS+MoNA)	GNPS	[M - H2O + H]+	36	36	16	16	yes	yes	{12, 7}
671	5-HYDROXY-L-TRYPTOPHAN M+H	CCMSLIB00000578036	all	CANOPUS (GNPS+MoNA)	GNPS	[M + H]+	1	1	1	1	yes	yes	{11, 13}
672	MLS000728660-01! M+Na	CCMSLIB00000079455	all	CANOPUS (GNPS+MoNA)	GNPS	[M + Na]+	8	8	3	3	yes	yes	{0, 3, 10, 11, 12}
673	NCGC00015366-03!DUBINIDINE	CCMSLIB00000078698	all	CANOPUS (GNPS+MoNA)	GNPS	[M + H]+	30	30	19	19	yes	yes	{12}
674	taurolithocholic acid M+Na	CCMSLIB00005435592	all	CANOPUS (GNPS+MoNA)	GNPS	[M + Na]+	1	1	1	1	yes	yes	{12}
675	3-Hydroxyphenylalanine	mona_1785	all	CANOPUS (GNPS+MoNA)	MoNA	[M + H]+	127	127	76	76	yes	yes	{11, 13}
676	apramide_A_13018_dereplictor_pv_9.45564e-17 M+H	CCMSLIB00000577678	all	CANOPUS (GNPS+MoNA)	GNPS	[M + H]+	1	1	1	1	yes	yes	set()
677	MLS002153451-01!N-Oleoyldopamine105955-11-1	CCMSLIB00000086025	all	CANOPUS (GNPS+MoNA)	GNPS	[M + H]+	1	1	1	1	yes	yes	{11}
678	NCGC00384703-01_C48H77NO17_Olean-12-en-28-oic acid, 16-hydroxy-3-[[O-beta-D-xylopyranosyl-(1->2)-O-alpha-L-arabinopyranosyl-(1->6)-2-(acetylamino)-2-deoxy-beta-D-glucopyranosyl]oxy]-, (3beta,5xi,9xi,16alpha,18xi)- M+H	CCMSLIB00000855814	all	CANOPUS (GNPS+MoNA)	GNPS	[M + H]+	1	1	1	1	yes	yes	{12}
679	2-[4-hydroxy-2-[(2S,3R,4S,5S,6R)-3,4,5-trihydroxy-6-(hydroxymethyl)oxan-2-yl]oxyphenyl]acetonitrile	mona_2164	all	CANOPUS (GNPS+MoNA)	MoNA	[M + Na]+	50	50	19	19	yes	yes	{2, 3, 8, 10, 12}
680	Norcoclaurine	mona_1619	all	CANOPUS (GNPS+MoNA)	MoNA	[M + H]+	27	27	17	17	yes	yes	{11, 13}
681	7-alpha-hydroxy-4-cholesten-3-one M+H	CCMSLIB00005465954	all	CANOPUS (GNPS+MoNA)	GNPS	[M + H]+	75	75	14	14	yes	yes	{2, 10, 12}
682	NCGC00385650-01![(2R,3R,4R,5R,6S)-5-hydroxy-3,4,6-tris[(3,4,5-trihydroxybenzoyl)oxy]oxan-2-yl]methyl 3,4,5-trihydroxybenzoate M+NH4	CCMSLIB00000845035	all	CANOPUS (GNPS+MoNA)	GNPS	[M + H3N + H]+	4	4	4	4	yes	yes	{8, 11, 12}
683	Apratoxin A M+H	CCMSLIB00000424840	all	CANOPUS (GNPS+MoNA)	GNPS	[M + H]+	1	1	1	1	yes	yes	{8, 2, 12}
684	MLS001158996-01!(3S)-N-[(2S)-3-(1H-indol-3-yl)-1-oxo-1-(1-phenylethylamino)propan-2-yl]-1,2,3,4-tetrahydroisoquinoline-3-carboxamide	CCMSLIB00000080615	all	CANOPUS (GNPS+MoNA)	GNPS	[M + H]+	1	1	1	1	yes	yes	{13}
685	Phosphatidylethanolamine (20:3/16:1) Abbr: hLPoPE M+Na	CCMSLIB00000072157	all	CANOPUS (GNPS+MoNA)	GNPS	[M + Na]+	28	28	17	17	yes	yes	{13}
686	NCGC00169582-02_C11H12O4_1H-2-Benzopyran-1-one, 3,4-dihydro-6-hydroxy-8-methoxy-3-methyl- M+H	CCMSLIB00000854722	all	CANOPUS (GNPS+MoNA)	GNPS	[M + H]+	110	110	32	32	yes	yes	{8, 11}
687	Alanine conjugated chenodeoxycholic acid M-2H2O+H	CCMSLIB00005465996	all	CANOPUS (GNPS+MoNA)	GNPS	[M - H4O2 + H]+	1	1	1	1	yes	yes	{12}
688	NCGC00180622-03!methyl 4-hydroxy-3-(4-hydroxyphenyl)-2-[(4-hydroxyphenyl)methyl]-5-oxofuran-2-carboxylate M+NH4	CCMSLIB00000847497	all	CANOPUS (GNPS+MoNA)	GNPS	[M + H3N + H]+	70	70	5	5	yes	yes	{8, 11, 4}
689	Pesticide5_Carboxin_C12H13NO2S_Vitavax M+H	CCMSLIB00001058751	all	CANOPUS (GNPS+MoNA)	GNPS	[M + H]+	1	1	1	1	yes	yes	set()
690	NCGC00347859-02!2,3-dihydroxypropyl 13-methyltetradecanoate M+H	CCMSLIB00000846910	all	CANOPUS (GNPS+MoNA)	GNPS	[M + H]+	29	29	25	25	yes	yes	{12}
691	PRZ_M310	mona_1356	all	CANOPUS (GNPS+MoNA)	MoNA	[M + H]+	3	3	3	3	yes	yes	set()
692	NCGC00380532-01![4-[3,4,5-trihydroxy-6-(hydroxymethyl)oxan-2-yl]oxyphenyl]methyl 3-acetyloxy-2-hydroxy-2-[(4-hydroxyphenyl)methyl]butanoate M-H2O+H	CCMSLIB00000848587	all	CANOPUS (GNPS+MoNA)	GNPS	[M - H2O + H]+	60	60	59	59	yes	yes	{11, 12}
693	Pesticide9_Pencycuron (Monceren) _C19H21ClN2O_ M+NH4	CCMSLIB00001058632	all	CANOPUS (GNPS+MoNA)	GNPS	[M + H3N + H]+	8	8	8	8	yes	yes	set()
694	NCGC00384639-01_C14H16N2O3_Pyrrolo[1,2-a]pyrazine-1,4-dione, hexahydro-3-[(4-hydroxyphenyl)methyl]- M+H	CCMSLIB00000850450	all	CANOPUS (GNPS+MoNA)	GNPS	[M + H]+	97	97	26	26	yes	yes	{11}
695	1-(4-fluorophenyl)isoquinoline M+H	CCMSLIB00000224014	all	CANOPUS (GNPS+MoNA)	GNPS	[M + H]+	1	1	1	1	yes	yes	set()
696	ufz_0271	ufz_0271	all	CANOPUS (GNPS+MoNA)	MassBank	[M + H]+	1	1	1	1	yes	yes	{2, 10}
697	FLU_410.1574_18.4	mona_1305	all	CANOPUS (GNPS+MoNA)	MoNA	[M + H]+	1	1	1	1	yes	yes	set()
698	MLS000574914-01!	CCMSLIB00000080324	all	CANOPUS (GNPS+MoNA)	GNPS	[M + H]+	1	1	1	1	yes	yes	{7}
699	SUMATRIPTAN SUCCINATE	CCMSLIB00000079111	all	CANOPUS (GNPS+MoNA)	GNPS	[M + H]+	1	1	1	1	yes	yes	{13}
700	NCGC00380972-01_C32H45N3O2_ M+H	CCMSLIB00000852701	all	CANOPUS (GNPS+MoNA)	GNPS	[M + H]+	4	4	4	4	yes	yes	set()
701	MLS001140882-01!	CCMSLIB00000079655	all	CANOPUS (GNPS+MoNA)	GNPS	[M + H]+	1	1	1	1	yes	yes	set()
702	Bacillibactin	mona_1664	all	CANOPUS (GNPS+MoNA)	MoNA	[M + H]+	1	1	1	1	yes	yes	{8, 11}
703	Biliverdin	mona_347	all	CANOPUS (GNPS+MoNA)	MoNA	[M + H]+	3	4	3	4	yes	yes	{0, 2}
704	NCGC00385571-01![1,3,12-triacetyloxy-17-(furan-3-yl)-4,4,8,10,13-pentamethyl-2,3,5,6,7,9,11,12,16,17-decahydro-1H-cyclopenta[a]phenanthren-7-yl] 2-hydroxy-3-methylpentanoate M+NH4	CCMSLIB00000848377	all	CANOPUS (GNPS+MoNA)	GNPS	[M + H3N + H]+	4	4	3	3	yes	yes	{12}
705	5-hydroxy-3,6,7-trimethoxy-2-(4-methoxyphenyl)-4H-chromen-4-one M+H	CCMSLIB00000424761	all	CANOPUS (GNPS+MoNA)	GNPS	[M + H]+	9	9	9	9	yes	yes	{11}
706	Tolcapone	mona_942	all	CANOPUS (GNPS+MoNA)	MoNA	[M + H]+	6	6	3	3	yes	yes	{11}
707	"2-((4R)-4-((3R,5R,7R,8R,9S,10S,12S,13R,17R)-3,7,12-trihydroxy-10,13-dimethylhexadecahydro-1H-cyclopenta[a]phenanthren-17-yl)pentanamido)ethane-1-sulfonic acid" M-H2O+H	CCMSLIB00005464700	all	CANOPUS (GNPS+MoNA)	GNPS	[M - H2O + H]+	1	1	1	1	yes	yes	{12}
708	NCGC00385552-01![3-hydroxy-3-methyl-1-(7-oxofuro[3,2-g]chromen-4-yl)oxybutan-2-yl] (Z)-2-methylbut-2-enoate M+H	CCMSLIB00000847208	all	CANOPUS (GNPS+MoNA)	GNPS	[M + H]+	43	43	20	20	yes	yes	{3, 12, 7}
709	NCGC00385474-01_C21H24N2O4_2,6-Methano-1H-azecino[5,4-b]indole-14-carboxylic acid, 5-ethylidene-2,3,4,5,6,7,8,9-octahydro-3-methyl-8-oxo-, methyl ester, 3-oxide, (5E)- M+H	CCMSLIB00000853031	all	CANOPUS (GNPS+MoNA)	GNPS	[M + H]+	128	128	128	128	yes	yes	set()
710	MLS001076852-01!	CCMSLIB00000079610	all	CANOPUS (GNPS+MoNA)	GNPS	[M + H]+	1	1	1	1	yes	yes	set()
711	Gerbudin	mona_1546	all	CANOPUS (GNPS+MoNA)	MoNA	[M + H]+	2	2	2	2	yes	yes	{12}
712	Spectral Match to PyroGlu-Pro from NIST14 M+H	CCMSLIB00003135898	all	CANOPUS (GNPS+MoNA)	GNPS	[M + H]+	1	1	1	1	yes	yes	set()
713	MLS001055341-01!CAFFEINE58-08-2	CCMSLIB00000085276	all	CANOPUS (GNPS+MoNA)	GNPS	[M + H]+	10	10	10	10	yes	yes	set()
714	Beauverolide I	mona_1094	all	CANOPUS (GNPS+MoNA)	MoNA	[M + H]+	2	2	2	2	yes	yes	{8}
715	MLS001142928-01!1-[(2S)-2-amino-4-methylsulfanylbutanoyl]-N-[(2S)-1-[(4-methoxyphenyl)methylamino]-3-methyl-1-oxobutan-2-yl]piperidine-4-carboxamide	CCMSLIB00000079565	all	CANOPUS (GNPS+MoNA)	GNPS	[M + H]+	1	1	1	1	yes	yes	{13}
716	[6-[2-(3,4-dihydroxyphenyl)ethoxy]-2-(hydroxymethyl)-4-(3,4,5-trihydroxy-6-methyloxan-2-yl)oxy-5-(3,4,5-trihydroxyoxan-2-yl)oxyoxan-3-yl] (E)-3-(4-hydroxy-3-methoxyphenyl)prop-2-enoate	mona_661	all	CANOPUS (GNPS+MoNA)	MoNA	[M + H]+	2	2	2	2	yes	yes	{11, 3, 12}
717	(2S,3R,4S,5S,6R)-2-[4-[(E)-2-(3,5-dihydroxyphenyl)ethenyl]-2-methoxyphenoxy]-6-(hydroxymethyl)oxane-3,4,5-triol	mona_2021	all	CANOPUS (GNPS+MoNA)	MoNA	[M + Na]+	1	1	1	1	yes	yes	{11, 12}
718	NCGC00381203-01_C31H46N4O7_2H-Pyrido[1,2-a][1,4,7,10]tetraazacyclododecine-1,4,7,10(3H,12H)-tetrone, 3-(7,8-dihydroxy-6-oxooctyl)octahydro-9-(1-methylpropyl)-6-(phenylmethyl)- M+H	CCMSLIB00000853587	all	CANOPUS (GNPS+MoNA)	GNPS	[M + H]+	1	1	1	1	yes	yes	{10, 12}
719	Cymoside - CASMI2016 Category 1 - Challenge 5	mona_1163	all	CANOPUS (GNPS+MoNA)	MoNA	[M + H]+	9	9	7	7	yes	yes	{0, 12, 13}
720	"(3R,5R,7R,8S,9S,10S,12S,13R,14S,17R)-12-hydroxy-10,13-dimethyl-17-((R)-5-(oxetan-3-yl)pentan-2-yl)hexadecahydro-1H-cyclopenta[a]phenanthrene-3,7-diyl diacetate" M-H2O+H	CCMSLIB00005465849	all	CANOPUS (GNPS+MoNA)	GNPS	[M - H2O + H]+	1	1	1	1	yes	yes	{12}
721	5-Methyl-1-(propan-2-yl)-1H-indole-2,3dione	mona_1270	all	CANOPUS (GNPS+MoNA)	MoNA	[M + H]+	101	101	101	101	yes	yes	set()
722	NCGC00168812-02_C30H48O3_Olean-12-en-28-oic acid, 3-hydroxy-, (3beta,5xi,9xi,18xi)- M-H2O+H	CCMSLIB00000850008	all	CANOPUS (GNPS+MoNA)	GNPS	[M - H2O + H]+	7	7	7	7	yes	yes	{12}
723	NCGC00384787-01!2-(3,4-dihydroxyphenyl)-5,7-dihydroxy-6-[3,4,5-trihydroxy-6-(hydroxymethyl)oxan-2-yl]-2,3-dihydrochromen-4-one M+H	CCMSLIB00000847961	all	CANOPUS (GNPS+MoNA)	GNPS	[M + H]+	38	38	38	38	yes	yes	{11, 12}
724	Fluocinonide	CCMSLIB00000077112	all	CANOPUS (GNPS+MoNA)	GNPS	[M + H]+	3	3	3	3	yes	yes	{2, 10, 12}
725	_120156 M+H	CCMSLIB00000478435	all	CANOPUS (GNPS+MoNA)	GNPS	[M + H]+	2	2	2	2	yes	yes	{0}
726	_120154 M+H	CCMSLIB00000478432	all	CANOPUS (GNPS+MoNA)	GNPS	[M + H]+	23	23	7	7	yes	yes	{2, 12}
727	(5R)-5-[(1S,2S,3R,4R)-3-[(4E)-hex-4-enoyl]-6-[(2E,4E)-hexa-2,4-dienoyl]-5,7-dihydroxy-4,7-dimethyl-8-oxobicyclo[2.2.2]oct-5-en-2-yl]-4-hydroxy-3,5-dimethyl-2,5-dihydrofuran-2-one	mona_2153	all	CANOPUS (GNPS+MoNA)	MoNA	[M + H]+	19	19	10	10	yes	yes	{2, 4, 8, 10, 12}
728	2'-Methoxyformonetin	mona_696	all	CANOPUS (GNPS+MoNA)	MoNA	[M + H]+	1	1	1	1	yes	yes	{11}
729	NCGC00381106-01!3-(6,8-dimethoxy-1-oxoisochromen-3-yl)-2-hydroxypropanoic acid M+H	CCMSLIB00000847547	all	CANOPUS (GNPS+MoNA)	GNPS	[M + H]+	4	4	2	2	yes	yes	{12, 7}
730	NCGC00385892-01!9-(2,3-dihydroxy-3-methylbutoxy)-4-methoxyfuro[3,2-g]chromen-7-one M+NH4	CCMSLIB00000847092	all	CANOPUS (GNPS+MoNA)	GNPS	[M + H3N + H]+	54	54	24	24	yes	yes	{12, 7}
731	MLS000548114-01!N-[4,6-bis(dimethylamino)-1,3,5-triazin-2-yl]-N-methylamine	CCMSLIB00000085801	all	CANOPUS (GNPS+MoNA)	GNPS	[M + H]+	1	1	1	1	yes	yes	{13}
732	"(4R)-4-((5S,7R,9S,10S,12S,13R,14S,17R)-7,12-dihydroxy-10,13-dimethylhexadecahydro-1H-cyclopenta[a]phenanthren-17-yl)pentanoic acid" M-2H2O+H	CCMSLIB00005464671	all	CANOPUS (GNPS+MoNA)	GNPS	[M - H4O2 + H]+	4	4	4	4	yes	yes	{12}
733	eawag_0635	eawag_0635	all	CANOPUS (GNPS+MoNA)	MassBank	[M + H]+	3	3	2	2	yes	yes	{13}
734	N-Butylbenzenesulfonamide	mona_471	all	CANOPUS (GNPS+MoNA)	MoNA	[M + H]+	2	2	2	2	yes	yes	{13}
735	Pesticide2_Thiophanate-methyl_C12H14N4O4S2_ M+H	CCMSLIB00001058550	all	CANOPUS (GNPS+MoNA)	GNPS	[M + H]+	1	1	1	1	yes	yes	{13}
736	NCGC00385193-01_C47H74O17_Olean-12-en-28-oic acid, 3-[[O-6-deoxy-alpha-L-mannopyranosyl-(1->3)-O-[beta-D-xylopyranosyl-(1->2)]-beta-D-glucopyranuronosyl]oxy]-, (3beta,5xi,9xi,18xi)- M+Na	CCMSLIB00000853504	all	CANOPUS (GNPS+MoNA)	GNPS	[M + Na]+	1	1	1	1	yes	yes	{12}
737	"NCGC00160345-01!N-[2-(4-sec-Butyl-phenoxy)-4,5-dihydroxy-6-hydroxymethyl-tetrahydro-pyran-3-yl]-acetamide"	mona_974	all	CANOPUS (GNPS+MoNA)	MoNA	[M + H]+	14	14	6	6	yes	yes	{12}
738	MMV024101	mona_2728	all	CANOPUS (GNPS+MoNA)	MoNA	[M + H]+	0	0	0	0	no	no	{13}
739	NCGC00385870-01!1-[4-hydroxy-3-(2-hydroxyethyl)phenyl]ethanone M+H	CCMSLIB00000846601	all	CANOPUS (GNPS+MoNA)	GNPS	[M + H]+	46	46	41	41	yes	yes	{11, 12}
740	MLS001250169-01!	CCMSLIB00000079440	all	CANOPUS (GNPS+MoNA)	GNPS	[M + H]+	1	1	1	1	yes	yes	set()
741	eawag_0232	eawag_0232	all	CANOPUS (GNPS+MoNA)	MassBank	[M + H]+	1	1	1	1	yes	yes	{12, 13}
742	MMV019807	mona_2604	all	CANOPUS (GNPS+MoNA)	MoNA	[M + H]+	0	0	0	0	no	no	{13}
743	NCGC00385003-01!4-[3-methyl-5-(5,6,7-trihydroxy-1,2,4a,5-tetramethyl-3,4,6,7,8,8a-hexahydro-2H-naphthalen-1-yl)pentoxy]-4-oxobutanoic acid M-H2O+H	CCMSLIB00000848208	all	CANOPUS (GNPS+MoNA)	GNPS	[M - H2O + H]+	8	8	7	7	yes	yes	{12}
744	NCGC00169436-02_C17H17NO3_Phenylalanine, N-benzoyl-, methyl ester M+H	CCMSLIB00000851077	all	CANOPUS (GNPS+MoNA)	GNPS	[M + H]+	1	1	1	1	yes	yes	set()
745	Pesticide6_Metconazole_C17H22ClN3O_5-(4-Chlorophenylmethyl)-2,2-dimethyl-1-(1H-1,2,4-triazol-1-ylmethyl)cyclopentanol M+H	CCMSLIB00001058884	all	CANOPUS (GNPS+MoNA)	GNPS	[M + H]+	4	4	3	3	yes	yes	{12}
746	MLS001140228-01!N-(pyridin-2-ylmethyl)-3-(3,5,9-trimethyl-7-oxofuro[3,2-g]chromen-6-yl)propanamide	CCMSLIB00000079763	all	CANOPUS (GNPS+MoNA)	GNPS	[M + H]+	3	3	3	3	yes	yes	{7}
747	env_001	env_001	all	CANOPUS (GNPS+MoNA)	MassBank	[M + H]+	67	67	67	67	yes	yes	set()
748	Spectral Match to 3'-Methoxyflavone from NIST14 M+H	CCMSLIB00003137121	all	CANOPUS (GNPS+MoNA)	GNPS	[M + H]+	8	8	8	8	yes	yes	set()
749	NCGC00179785-03_C26H32O14_Cyclopenta[c]pyran-4-carboxylic acid, 1-(beta-D-glucopyranosyloxy)-1,4a,5,6,7,7a-hexahydro-4a,7-dihydroxy-6-[[(2E)-3-(4-hydroxyphenyl)-1-oxo-2-propen-1-yl]oxy]-7-methyl-, methyl ester, (1S,4aR,6S,7R,7aS)- M+Na	CCMSLIB00000855559	all	CANOPUS (GNPS+MoNA)	GNPS	[M + Na]+	14	14	14	14	yes	yes	{11, 3, 12}
750	MMV676600	mona_2582	all	CANOPUS (GNPS+MoNA)	MoNA	[M + H]+	2	2	2	2	yes	yes	set()
751	ADIPATE M+Na	CCMSLIB00005463643	all	CANOPUS (GNPS+MoNA)	GNPS	[M + Na]+	36	36	36	36	yes	yes	set()
752	"3-((4R)-4-((3R,5R,9S,10S,12S,13R,14S,17R)-3,12-dihydroxy-10,13-dimethylhexadecahydro-1H-cyclopenta[a]phenanthren-17-yl)pentanamido)propanoic acid" M+H	CCMSLIB00005465514	all	CANOPUS (GNPS+MoNA)	GNPS	[M + H]+	2	2	2	2	yes	yes	{12}
753	MLS001162685-01!(2R)-3-benzylsulfanyl-2-[[2-(4-butyl-7-methyl-2-oxochromen-5-yl)oxyacetyl]amino]propanoic acid	CCMSLIB00000080385	all	CANOPUS (GNPS+MoNA)	GNPS	[M + H]+	1	1	1	1	yes	yes	{7}
754	"1,9-Benz-10-anthrone" M+H	CCMSLIB00000579892	all	CANOPUS (GNPS+MoNA)	GNPS	[M + H]+	1	1	1	1	yes	yes	set()
755	NCGC00385347-01_C21H30O4_1-Naphthalenecarboxylic acid, 5-[2-(2,5-dihydro-2-oxo-3-furanyl)ethyl]decahydro-1,4a-dimethyl-6-methylene-, methyl ester M+H	CCMSLIB00000851018	all	CANOPUS (GNPS+MoNA)	GNPS	[M + H]+	15	15	12	12	yes	yes	{8, 0, 4}
756	PYR_166.1340_2.9	mona_1343	all	CANOPUS (GNPS+MoNA)	MoNA	[M + H]+	1	1	1	1	yes	yes	{13}
757	ANTHRANILATE M+H	CCMSLIB00005463959	all	CANOPUS (GNPS+MoNA)	GNPS	[M + H]+	3	3	3	3	yes	yes	{13}
758	Pesticide4_Methoxyfenozide_C22H28N2O3_N'-(3,5-Dimethylbenzoyl)-3-methoxy-2-methyl-N'-(2-methyl-2-propanyl)benzohydrazide M+H	CCMSLIB00001058513	all	CANOPUS (GNPS+MoNA)	GNPS	[M + H]+	34	34	34	34	yes	yes	set()
759	MMV085210 M+H	CCMSLIB00004722034	all	CANOPUS (GNPS+MoNA)	GNPS	[M + H]+	1	1	1	1	yes	yes	{13}
760	eawag_0047	eawag_0047	all	CANOPUS (GNPS+MoNA)	MassBank	[M + H]+	1	1	1	1	yes	yes	{13}
761	NCGC00381332-01_C28H38N2O7_Spiro[2H-furo[2,3-e]isoindole-2,1'(2'H)-naphthalene]-7(3H)-acetic acid, alpha-(3-amino-3-oxopropyl)-3',4',4'a,5',6,6',7',8,8',8'a-decahydro-4,6'-dihydroxy-2',5',5',8'a-tetramethyl-6-oxo- M+H	CCMSLIB00000851314	all	CANOPUS (GNPS+MoNA)	GNPS	[M + H]+	5	5	4	4	yes	yes	{11, 12}
762	MLS001159029-01!N-(3-imidazol-1-ylpropyl)-2-[(4,8,8-trimethyl-2-oxo-9,10-dihydropyrano[2,3-h]chromen-5-yl)oxy]acetamide	CCMSLIB00000080426	all	CANOPUS (GNPS+MoNA)	GNPS	[M + H]+	1	1	1	1	yes	yes	{7}
763	NCGC00168908-03_C33H42O17_(1aS,1bS,2S,5aR,6S,6aS)-6-({3-O-Acetyl-6-deoxy-2-O-[(2E)-3-(4-methoxyphenyl)-2-propenoyl]-alpha-L-mannopyranosyl}oxy)-1a-(hydroxymethyl)-1a,1b,2,5a,6,6a-hexahydrooxireno[4,5]cyclopenta[1,2-c]pyran-2-yl beta-D-glucopyranoside M+H	CCMSLIB00000852410	all	CANOPUS (GNPS+MoNA)	GNPS	[M + H]+	5	5	5	5	yes	yes	{3, 12}
764	Spectral Match to N-Acetyl-D-glucosamine from NIST14 M+H	CCMSLIB00003136853	all	CANOPUS (GNPS+MoNA)	GNPS	[M + H]+	3	3	3	3	yes	yes	{12}
765	washington_0672	washington_0672	all	CANOPUS (GNPS+MoNA)	MassBank	[M + H]+	1	1	1	1	yes	yes	{11}
766	NCGC00380575-01_C49H78O18_Olean-12-en-28-oic acid, 23-hydroxy-3-[[O-pentopyranosyl-(1->3)-O--6-deoxyhexopyranosyl-(1->4)-6-O-acetylhexopyranosyl]oxy]-, (3beta,5xi,9xi)- M+H	CCMSLIB00000852372	all	CANOPUS (GNPS+MoNA)	GNPS	[M + H]+	4	4	4	4	yes	yes	{12}
767	MLS000563045-01! M+H	CCMSLIB00000080380	all	CANOPUS (GNPS+MoNA)	GNPS	[M + H]+	15	15	15	15	yes	yes	{11, 12}
768	eawag_0252	eawag_0252	all	CANOPUS (GNPS+MoNA)	MassBank	[M + H]+	1	1	1	1	yes	yes	set()
769	Pesticide4_Dinotefuran_C7H14N4O3_Guanidine, N-methyl-N''-nitro-N'-[(tetrahydro-3-furanyl)methyl]- M+Na	CCMSLIB00001058401	all	CANOPUS (GNPS+MoNA)	GNPS	[M + Na]+	1	1	1	1	yes	yes	{13}
770	2-Methoxy-1-naphthaldehyde	mona_1280	all	CANOPUS (GNPS+MoNA)	MoNA	[M + H]+	5	5	5	5	yes	yes	set()
771	NCGC00169629-02_C27H28N2O4_Benzenepropanamide, N-[2-(acetyloxy)-1-(phenylmethyl)ethyl]-alpha-(benzoylamino)- M+H	CCMSLIB00000854777	all	CANOPUS (GNPS+MoNA)	GNPS	[M + H]+	2	2	2	2	yes	yes	set()
772	Mometasone furoate	CCMSLIB00000078372	all	CANOPUS (GNPS+MoNA)	GNPS	[M + H]+	1	1	1	1	yes	yes	{8, 2, 10, 12}
773	NCGC00384481-01_C19H22O5_(1R,2S,3S,4S,7R,10R,13R,17R)-17-Hydroxy-4-methyl-14-methylene-5-oxo-6-oxapentacyclo[11.2.1.1~4,7~.0~1,10~.0~3,9~]heptadec-8-ene-2-carboxylic acid M-H2O+H	CCMSLIB00000853360	all	CANOPUS (GNPS+MoNA)	GNPS	[M - H2O + H]+	55	55	35	35	yes	yes	{8, 0, 12}
774	NCGC00384776-01![6-[5,7-dihydroxy-2-(4-hydroxyphenyl)-4-oxochromen-3-yl]oxy-3,4,5-trihydroxyoxan-2-yl]methyl 3,4,5-trihydroxybenzoate M+H	CCMSLIB00000848318	all	CANOPUS (GNPS+MoNA)	GNPS	[M + H]+	5	5	5	5	yes	yes	{11, 12}
775	Rhizocarpic Acid	mona_2378	all	CANOPUS (GNPS+MoNA)	MoNA	[M + H]+	1	1	1	1	yes	yes	{8, 4}
776	Spectral Match to Azelaic acid from NIST14 M+H-H2O	CCMSLIB00003137898	all	CANOPUS (GNPS+MoNA)	GNPS	[M - H2O + H]+	1	1	1	1	yes	yes	set()
777	Leptosin C_130038 M+H	CCMSLIB00000478472	all	CANOPUS (GNPS+MoNA)	GNPS	[M + H]+	1	1	1	1	yes	yes	{12, 13}
778	NCGC00380582-01![(2R,3S,4S,5R,6S)-6-[3,5-dihydroxy-4-[3-(4-hydroxyphenyl)propanoyl]phenoxy]-3,4,5-trihydroxyoxan-2-yl]methyl 3,4,5-trihydroxybenzoate M+NH4	CCMSLIB00000849006	all	CANOPUS (GNPS+MoNA)	GNPS	[M + H3N + H]+	1	1	1	1	yes	yes	{11, 12}
779	MLS002153381-01!SKF-83959 hydrobromide80751-85-5	CCMSLIB00000086111	all	CANOPUS (GNPS+MoNA)	GNPS	[M + H]+	4	4	1	1	yes	yes	{11}
780	NCGC00347802-02_C28H35N3O5_(1R,5R,7S,12R)-12-Hydroxy-4,4,4',4',12,14-hexamethyl-4'H,13H-spiro[9,14-diazatetracyclo[5.5.2.0~1,9~.0~3,7~]tetradecane-5,8'-[1,4]dioxepino[2,3-g]indole]-9',13(10'H)-dione M+H	CCMSLIB00000851777	all	CANOPUS (GNPS+MoNA)	GNPS	[M + H]+	4	4	2	2	yes	yes	{12}
781	NCGC00169684-02_C25H30O12_(1S,4aS,6S,7R,7aS)-1-(beta-D-Glucopyranosyloxy)-6-{[(2E)-3-(4-hydroxyphenyl)-2-propenoyl]oxy}-7-methyl-1,4a,5,6,7,7a-hexahydrocyclopenta[c]pyran-4-carboxylic acid M+Na	CCMSLIB00000851387	all	CANOPUS (GNPS+MoNA)	GNPS	[M + Na]+	2	2	2	2	yes	yes	{11, 3, 12}
782	Spectral Match to Palatinose from NIST14 M+H-H2O	CCMSLIB00003134615	all	CANOPUS (GNPS+MoNA)	GNPS	[M - H2O + H]+	20	20	20	20	yes	yes	{12}
783	MLS000574982-01!	CCMSLIB00000080198	all	CANOPUS (GNPS+MoNA)	GNPS	[M + H]+	14	14	7	7	yes	yes	{13}
784	Spectral Match to Elaidic acid from NIST14 M+H	CCMSLIB00003136765	all	CANOPUS (GNPS+MoNA)	GNPS	[M + H]+	1	1	1	1	yes	yes	set()
785	eawag_0152	eawag_0152	all	CANOPUS (GNPS+MoNA)	MassBank	[M + H]+	2	2	2	2	yes	yes	set()
786	Carapin	mona_623	all	CANOPUS (GNPS+MoNA)	MoNA	[M + H]+	9	9	7	7	yes	yes	{8, 10, 3}
787	MLS002154241-01!Scopolamin-N-oxide hydrobromide6106-81-6	CCMSLIB00000084849	all	CANOPUS (GNPS+MoNA)	GNPS	[M + H]+	5	5	4	4	yes	yes	{12}
788	NCGC00384838-01_C26H34O11_3-[2-(4-Hydroxy-3-methoxyphenyl)-3-(hydroxymethyl)-7-methoxy-2,3-dihydro-1-benzofuran-5-yl]propyl beta-D-glucopyranoside M+NH4	CCMSLIB00000854232	all	CANOPUS (GNPS+MoNA)	GNPS	[M + H3N + H]+	14	14	14	14	yes	yes	{11, 12}
789	ipb_0048	ipb_0048	all	CANOPUS (GNPS+MoNA)	MassBank	[M + H]+	55	55	55	55	yes	yes	set()
790	NCGC00380969-01_C11H7ClN2O_3-(4-Chloro-1,3-oxazol-5-yl)-1H-indole M+H	CCMSLIB00000852697	all	CANOPUS (GNPS+MoNA)	GNPS	[M + H]+	4	4	4	4	yes	yes	set()
791	"2-(2-((4R)-4-((3R,5R,9S,10S,12S,13R,14S,17R)-3,12-dihydroxy-10,13-dimethylhexadecahydro-1H-cyclopenta[a]phenanthren-17-yl)pentanamido)acetamido)ethane-1-sulfonic acid" M-2H2O+H	CCMSLIB00005465053	all	CANOPUS (GNPS+MoNA)	GNPS	[M - H4O2 + H]+	1	1	1	1	yes	yes	{12}
792	fiocruz_0004	fiocruz_0004	all	CANOPUS (GNPS+MoNA)	MassBank	[M + H]+	1	1	1	1	yes	yes	{7}
793	Luteolin C-glucoside C-xyloside	mona_1477	all	CANOPUS (GNPS+MoNA)	MoNA	[M + H]+	79	80	79	80	yes	yes	{11, 12}
794	MLS000876962-01!	CCMSLIB00000080449	all	CANOPUS (GNPS+MoNA)	GNPS	[M + H]+	13	13	9	9	yes	yes	{11}
795	NCGC00384757-01!5-[(E)-2-(4-methoxyphenyl)ethenyl]-4-methylbenzene-1,3-diol M+H	CCMSLIB00000848847	all	CANOPUS (GNPS+MoNA)	GNPS	[M + H]+	26	26	17	17	yes	yes	{11}
796	Spectral Match to Glu-Pro from NIST14 M+H	CCMSLIB00003136170	all	CANOPUS (GNPS+MoNA)	GNPS	[M + H]+	3	3	3	3	yes	yes	{13}
797	MLS002472924-01!9-(3-methyl-2-oxobutoxy)furo[3,2-g]chromen-7-one	CCMSLIB00000080465	all	CANOPUS (GNPS+MoNA)	GNPS	[M + H]+	107	107	5	5	yes	yes	{10, 7}
798	MLS001049003-01!2-benzamido-3-[(2-benzamido-2-carboxyethyl)disulfanyl]propanoic acid	CCMSLIB00000080420	all	CANOPUS (GNPS+MoNA)	GNPS	[M + H]+	1	1	1	1	yes	yes	set()
799	NCGC00385662-01!5,6-dimethoxy-2-(2-methoxyphenyl)chromen-4-one M+H	CCMSLIB00000847313	all	CANOPUS (GNPS+MoNA)	GNPS	[M + H]+	12	12	12	12	yes	yes	set()
800	Triacetylresveratrol	mona_2369	all	CANOPUS (GNPS+MoNA)	MoNA	[M + H]+	2	2	2	2	yes	yes	set()
801	MLS001141340-01!(2R)-3-benzylsulfanyl-2-[[2-(7-methyl-2-oxo-4-propylchromen-5-yl)oxyacetyl]amino]propanoic acid	CCMSLIB00000080021	all	CANOPUS (GNPS+MoNA)	GNPS	[M + H]+	3	3	3	3	yes	yes	{7}
802	NCGC00380230-01_C26H40O9_2,4a,6-Trihydroxy-8-isopropyl-1,1-dimethyl-2,3,4,4a,5,10,11,11a-octahydro-1H-dibenzo[a,d][7]annulen-7-yl beta-D-glucopyranoside M-H2O+H	CCMSLIB00000855791	all	CANOPUS (GNPS+MoNA)	GNPS	[M - H2O + H]+	28	28	28	28	yes	yes	{11, 12}
803	MLS002472889-01!4,9-bis(3-methylbut-2-enoxy)furo[3,2-g]chromen-7-one	CCMSLIB00000080237	all	CANOPUS (GNPS+MoNA)	GNPS	[M + H]+	1	1	1	1	yes	yes	{7}
804	"3_,7_-O-diacetoxy-5_-O-benzoyloxy-15_-hydroxy-17,13-oxy-14-oxopremyrsinol "	mona_1232	all	CANOPUS (GNPS+MoNA)	MoNA	[M + Na]+	7	7	6	6	yes	yes	{8, 10, 12}
805	Pesticide5_Prothioconazole_C14H15Cl2N3OS_Redigo M+H	CCMSLIB00001058839	all	CANOPUS (GNPS+MoNA)	GNPS	[M + H]+	1	1	1	1	yes	yes	{12}
806	Spectral Match to Val-Pro from NIST14 M+H	CCMSLIB00003136560	all	CANOPUS (GNPS+MoNA)	GNPS	[M + H]+	1	1	1	1	yes	yes	{13}
807	MMV688472	mona_2511	all	CANOPUS (GNPS+MoNA)	MoNA	[M + H]+	0	0	0	0	no	no	set()
808	NCGC00385763-01!(9-hydroxy-8,8-dimethyl-2-oxo-9,10-dihydropyrano[2,3-f]chromen-10-yl) acetate M-H2O+H	CCMSLIB00000847853	all	CANOPUS (GNPS+MoNA)	GNPS	[M - H2O + H]+	3	3	3	3	yes	yes	{12, 7}
809	NCGC00381227-01_C31H40O10_ M-H2O+H	CCMSLIB00000851378	all	CANOPUS (GNPS+MoNA)	GNPS	[M - H2O + H]+	34	34	21	21	yes	yes	{10, 12}
810	MLS001076548-01!	CCMSLIB00000085482	all	CANOPUS (GNPS+MoNA)	GNPS	[M + H]+	1	1	1	1	yes	yes	{2, 10, 12}
811	NCGC00384918-01_C29H40O9_(1R,3aS,3bR,6aR,7aS,9R,11R,11aS,12aR,13aR,15aR)-3a,11,11a-Trihydroxy-9,15a-dimethyl-1-(5-oxo-2,5-dihydro-3-furanyl)icosahydro-7aH,13aH-cyclopenta[7,8]phenanthro[2,3-b]pyrano[3,2-e][1,4]dioxine-13a-carbaldehyde M+H	CCMSLIB00000849636	all	CANOPUS (GNPS+MoNA)	GNPS	[M + H]+	1	2	1	2	yes	yes	{8, 4, 12}
812	Podototarin	mona_2329	all	CANOPUS (GNPS+MoNA)	MoNA	[M + H]+	29	29	28	28	yes	yes	{11}
813	B10A33_1_Trunculin_E M+H	CCMSLIB00000081076	all	CANOPUS (GNPS+MoNA)	GNPS	[M + H]+	101	101	18	18	yes	yes	{0}
814	NCGC00169031-03![6-(2-formamido-3-methylbutanoyl)oxy-2,3,4,5-tetrahydroxyhexyl] 2-formamido-3-methylbutanoate M+H	CCMSLIB00000845460	all	CANOPUS (GNPS+MoNA)	GNPS	[M + H]+	1	1	1	1	yes	yes	{12}
815	Pesticide3_Iprovalicarb Isomer 1*_C18H28N2O3_Isopropyl [(2S)-3-methyl-1-{[1-(4-methylphenyl)ethyl]amino}-1-oxo-2-butanyl]carbamate M+H	CCMSLIB00001058464	all	CANOPUS (GNPS+MoNA)	GNPS	[M + H]+	8	8	8	8	yes	yes	set()
816	NCGC00168986-02!2-(3,4-dihydroxyphenyl)-5,7-dihydroxy-3,6-dimethoxychromen-4-one M+H	CCMSLIB00000848157	all	CANOPUS (GNPS+MoNA)	GNPS	[M + H]+	3	3	3	3	yes	yes	{11}
817	NCGC00169202-02!5-chloro-2,4-dihydroxy-6-methyl-3-[(2E,4E)-3-methyl-5-[(1R,2R,6R)-1,2,6-trimethyl-3-oxocyclohexyl]penta-2,4-dienyl]benzaldehyde M+H	CCMSLIB00000845563	all	CANOPUS (GNPS+MoNA)	GNPS	[M + H]+	2	2	1	1	yes	yes	{10, 11}
818	NCGC00347656-02!(E)-4-(6,8-dihydroxy-3-methyl-1-oxoisochromen-7-yl)-2-methoxybut-3-enoic acid M+H	CCMSLIB00000848121	all	CANOPUS (GNPS+MoNA)	GNPS	[M + H]+	12	12	8	8	yes	yes	{11, 7}
819	MLS001142660-01!1-[1-[(2S)-3-methyl-2-[(4-methylphenyl)sulfonylamino]pentanoyl]piperidine-4-carbonyl]piperidine-4-carboxamide	CCMSLIB00000080114	all	CANOPUS (GNPS+MoNA)	GNPS	[M + H]+	1	1	1	1	yes	yes	{13}
820	NCGC00384883-01!(2S,3R,4S,5S,6R)-2-[(2R,3R,4S,5S,6R)-4,5-dihydroxy-6-(hydroxymethyl)-2-(3-hydroxy-6-methylheptoxy)oxan-3-yl]oxy-6-(hydroxymethyl)oxane-3,4,5-triol M+H	CCMSLIB00000845039	all	CANOPUS (GNPS+MoNA)	GNPS	[M + H]+	2	2	2	2	yes	yes	{12}
821	MLS001075464-01!	CCMSLIB00000079681	all	CANOPUS (GNPS+MoNA)	GNPS	[M + H]+	4	4	4	4	yes	yes	set()
822	NCGC00380656-01!2-[7-acetyloxy-5-chloro-3-[(1E,3E)-3,5-dimethylhepta-1,3-dienyl]-7-methyl-6,8-dioxoisoquinolin-2-yl]propanoic acid M+H	CCMSLIB00000847730	all	CANOPUS (GNPS+MoNA)	GNPS	[M + H]+	1	1	1	1	yes	yes	{2, 10}
823	Spectral Match to L-Thyronine from NIST14 M+H	CCMSLIB00003136928	all	CANOPUS (GNPS+MoNA)	GNPS	[M + H]+	19	19	10	10	yes	yes	{11, 13}
824	NCGC00385221-01_C23H32O15_alpha-D-Glucopyranoside, beta-D-fructofuranosyl 6-O-[(2E)-3-(4-hydroxy-3,5-dimethoxyphenyl)-1-oxo-2-propen-1-yl]- M+Na	CCMSLIB00000854507	all	CANOPUS (GNPS+MoNA)	GNPS	[M + Na]+	4	4	3	3	yes	yes	{11, 3, 12}
825	Methionine conjugated cholic acid M+Na	CCMSLIB00005465888	all	CANOPUS (GNPS+MoNA)	GNPS	[M + Na]+	1	1	1	1	yes	yes	{12}
826	NCGC00380375-01!6-[(4E,6E)-2,3-dihydroxy-4,6-dimethyl-7-(1,2,4-trimethyl-3,6-dioxabicyclo[3.1.0]hexan-4-yl)hepta-4,6-dien-2-yl]-4-methoxy-3,5-dimethylpyran-2-one M+H	CCMSLIB00000847677	all	CANOPUS (GNPS+MoNA)	GNPS	[M + H]+	128	128	69	69	yes	yes	{12, 7}
827	NCGC00385176-01!7-[(2E)-3,7-dimethylocta-2,6-dienoxy]-1,3-dihydroxyxanthen-9-one M+H	CCMSLIB00000848786	all	CANOPUS (GNPS+MoNA)	GNPS	[M + H]+	2	2	1	1	yes	yes	{11}
828	Pesticide4_Benzoximate_C18H18ClNO5_Methanone, (benzoyloxy)(3-chloro-2,6-dimethoxyphenyl)-, O-ethyloxime, (Z)- M+Na	CCMSLIB00001058587	all	CANOPUS (GNPS+MoNA)	GNPS	[M + Na]+	1	1	1	1	yes	yes	set()
829	501-36-0	CCMSLIB00000079075	all	CANOPUS (GNPS+MoNA)	GNPS	[M + H]+	1	1	1	1	yes	yes	{11}
830	ufz_0000	ufz_0000	all	CANOPUS (GNPS+MoNA)	MassBank	[M + H]+	2	2	2	2	yes	yes	set()
831	euphodendroidin E	mona_1200	all	CANOPUS (GNPS+MoNA)	MoNA	[M + Na]+	2	2	1	1	yes	yes	{8, 0, 10, 12}
832	MLS001075933-01!2-[[(Z)-2-benzamido-3-(3,4,5-trimethoxyphenyl)prop-2-enoyl]amino]-2-phenylacetic acid	CCMSLIB00000080229	all	CANOPUS (GNPS+MoNA)	GNPS	[M + H]+	1	1	1	1	yes	yes	{2}
833	2,2-Dipyridyl	mona_1284	all	CANOPUS (GNPS+MoNA)	MoNA	[M + H]+	7	7	7	7	yes	yes	set()
834	MLS001140704-01!	CCMSLIB00000080467	all	CANOPUS (GNPS+MoNA)	GNPS	[M + H]+	1	1	1	1	yes	yes	set()
835	riken_0437	riken_0437	all	CANOPUS (GNPS+MoNA)	MassBank	[M + H]+	2	2	2	2	yes	yes	{12}
836	Spectral Match to Elaidic acid from NIST14 M+H	CCMSLIB00003136870	all	CANOPUS (GNPS+MoNA)	GNPS	[M + H]+	1	1	1	1	yes	yes	set()
837	NCGC00168796-02_C22H36O7_Grayanotoxane-3,5,6,10,14,16-hexol, 14-acetate, (3beta,6beta,14R,16alpha)- M-H2O+H	CCMSLIB00000852643	all	CANOPUS (GNPS+MoNA)	GNPS	[M - H2O + H]+	3	3	3	3	yes	yes	{12}
838	Cortisone	CCMSLIB00000077194	all	CANOPUS (GNPS+MoNA)	GNPS	[M + H]+	10	10	4	4	yes	yes	{2, 10, 12}
839	Spectral Match to 3'-Hydroxy-5,6,7,4'-tetramethoxyflavone from NIST14 M+H	CCMSLIB00003135889	all	CANOPUS (GNPS+MoNA)	GNPS	[M + H]+	15	15	15	15	yes	yes	{11}
840	NCGC00386029-01_C14H20O8_2-Hydroxy-4-(2-hydroxyethyl)phenyl beta-D-glucopyranoside M+H	CCMSLIB00000855697	all	CANOPUS (GNPS+MoNA)	GNPS	[M + H]+	2	2	2	2	yes	yes	{11, 12}
841	"(R)-4-((3S,5S,7S,8R,9S,10S,12R,13R,14S,17R)-3,7,12-trihydroxy-10,13-dimethylhexadecahydro-1H-cyclopenta[a]phenanthren-17-yl)pentanoic acid" M+Na	CCMSLIB00005464892	all	CANOPUS (GNPS+MoNA)	GNPS	[M + Na]+	1	1	1	1	yes	yes	{12}
842	MLS001076102-01!Westcort	CCMSLIB00000085856	all	CANOPUS (GNPS+MoNA)	GNPS	[M + H]+	11	11	1	1	yes	yes	{2, 10, 12}
843	MLS002222333-01!64887-14-5	CCMSLIB00000086175	all	CANOPUS (GNPS+MoNA)	GNPS	[M + H]+	8	8	8	8	yes	yes	set()
844	NCGC00381098-01_C26H34O12_3-Hydroxy-1-(3-hydroxy-4-methoxyphenyl)-2-{4-[(1E)-3-hydroxy-1-propen-1-yl]-2-methoxyphenoxy}propyl beta-D-glucopyranoside M-H2O+H	CCMSLIB00000853975	all	CANOPUS (GNPS+MoNA)	GNPS	[M - H2O + H]+	20	20	20	20	yes	yes	{11, 12}
845	MLS000697735-01!	CCMSLIB00000079607	all	CANOPUS (GNPS+MoNA)	GNPS	[M + H]+	121	121	46	46	yes	yes	{11}
846	NCGC00385739-01_C48H76O20_(3beta,5xi,9xi,22beta)-22,24,29-Trihydroxy-29-oxoolean-12-en-3-yl 6-deoxy-alpha-L-mannopyranosyl-(1->2)-beta-D-galactopyranosyl-(1->2)-beta-D-glucopyranosiduronic acid M+H	CCMSLIB00000853221	all	CANOPUS (GNPS+MoNA)	GNPS	[M + H]+	11	11	11	11	yes	yes	{12}
847	Spectral Match to (-)-Catechin gallate from NIST14 M+H	CCMSLIB00003138859	all	CANOPUS (GNPS+MoNA)	GNPS	[M + H]+	5	5	1	1	yes	yes	{8, 11}
848	MLS001333159-01!Flunixin meglumine42461-84-7	CCMSLIB00000085241	all	CANOPUS (GNPS+MoNA)	GNPS	[M + H]+	2	2	2	2	yes	yes	{13}
849	NCGC00095897-03!2-(4-hydroxyphenyl)-2,3-dihydrochromen-4-one M+H	CCMSLIB00000847819	all	CANOPUS (GNPS+MoNA)	GNPS	[M + H]+	16	16	15	15	yes	yes	{11}
850	"1-Naphthaleneheptanoic acid, 1,2,6,7,8,8a-hexahydro-?,?-dihydroxy-2-methyl-8-(2-methyl-1-oxobutoxy)-, methyl ester_120185" M+H	CCMSLIB00000478081	all	CANOPUS (GNPS+MoNA)	GNPS	[M + H]+	15	15	13	13	yes	yes	{12}
851	NCGC00385936-01!4-hydroxy-3-(3-methylbut-2-enyl)benzoic acid M+H	CCMSLIB00000845988	all	CANOPUS (GNPS+MoNA)	GNPS	[M + H]+	8	8	3	3	yes	yes	{11}
852	GLYCOCHOLATE M-H2O+H	CCMSLIB00005464592	all	CANOPUS (GNPS+MoNA)	GNPS	[M - H2O + H]+	1	1	1	1	yes	yes	{12}
853	21-hydroxy-10-methoxy-1,4,14,19,19-pentamethyl-2,7,18-trioxapentacyclo[11.9.0.0Â³,Â¹Â¹.0âµ,â¹.0Â¹â´,Â²â°]docosa-3(11),4,9-triene-8,17-dione	mona_2214	all	CANOPUS (GNPS+MoNA)	MoNA	[M + Na]+	65	65	26	26	yes	yes	{8, 12}
854	eawag_0695	eawag_0695	all	CANOPUS (GNPS+MoNA)	MassBank	[M + H]+	3	3	2	2	yes	yes	{13}
855	MLS000574941-01!	CCMSLIB00000080445	all	CANOPUS (GNPS+MoNA)	GNPS	[M + H]+	102	102	43	43	yes	yes	{10, 12}
856	NCGC00380466-01! M+H	CCMSLIB00000849008	all	CANOPUS (GNPS+MoNA)	GNPS	[M + H]+	2	2	2	2	yes	yes	{12}
857	MLS001140572-01!1-[2-(4-ethyl-2-oxochromen-7-yl)oxyacetyl]piperidine-4-carboxamide	CCMSLIB00000080099	all	CANOPUS (GNPS+MoNA)	GNPS	[M + H]+	28	28	3	3	yes	yes	{7}
858	NCGC00347375-02_C48H76O19_beta-D-Glucopyranose, O-6-deoxy-alpha-L-mannopyranosyl-(1->3)-O-[beta-D-glucopyranosyl-(1->6)]-1-O-[3,27-dihydroxy-27,28-dioxolup-20(29)-en-28-yl]- M+H	CCMSLIB00000855176	all	CANOPUS (GNPS+MoNA)	GNPS	[M + H]+	58	58	36	36	yes	yes	{8, 0, 12}
859	NCGC00381246-01_C20H30O5_2-Cyclopentene-1-octanoic acid, 1-(acetyloxy)-4-oxo-5-[(2Z)-2-penten-1-yl]- M+H	CCMSLIB00000855387	all	CANOPUS (GNPS+MoNA)	GNPS	[M + H]+	2	2	2	2	yes	yes	{2, 10}
860	Canthaxanthin (Euglenanone)	mona_561	all	CANOPUS (GNPS+MoNA)	MoNA	[M + H]+	5	5	4	4	yes	yes	{2, 10}
861	NCGC00169057-02_C17H26O11_Methyl (1S,4aS,5R,7S,7aS)-1-(beta-D-glucopyranosyloxy)-5,7-dihydroxy-7-methyl-1,4a,5,6,7,7a-hexahydrocyclopenta[c]pyran-4-carboxylate M+Na	CCMSLIB00000851026	all	CANOPUS (GNPS+MoNA)	GNPS	[M + Na]+	11	11	9	9	yes	yes	{3, 12}
862	NCGC00380394-01!methyl 2-(4a,6,10a-trihydroxy-1-methyl-5,10-dioxo-3,4-dihydro-1H-benzo[g]isochromen-3-yl)acetate M+NH4	CCMSLIB00000845690	all	CANOPUS (GNPS+MoNA)	GNPS	[M + H3N + H]+	10	11	8	9	yes	yes	{11, 12}
863	NCGC00385206-01_C20H26O7_(3aR,4S,10Z,11aR)-10-(Hydroxymethyl)-6-methyl-3-methylene-2-oxo-2,3,3a,4,5,8,9,11a-octahydrocyclodeca[b]furan-4-yl 3,4-dihydroxy-2-methylenebutanoate M+H	CCMSLIB00000849225	all	CANOPUS (GNPS+MoNA)	GNPS	[M + H]+	11	11	11	11	yes	yes	{8, 0, 3, 12}
864	NCGC00384610-01_C48H76O18_Olean-12-en-28-oic acid, 3-[[O-6-deoxy-alpha-L-mannopyranosyl-(1->3)-O-[beta-D-glucopyranosyl-(1->2)]-beta-D-glucopyranuronosyl]oxy]-, (3beta,5xi,9xi,18xi)- M+H	CCMSLIB00000851867	all	CANOPUS (GNPS+MoNA)	GNPS	[M + H]+	3	3	3	3	yes	yes	{12}
865	MLS000736771-01!Naloxone	CCMSLIB00000084852	all	CANOPUS (GNPS+MoNA)	GNPS	[M + H]+	80	80	11	11	yes	yes	{0, 10, 11, 12}
866	Glutamate conjugated chenodeoxycholic acid M-H2O+H	CCMSLIB00005465921	all	CANOPUS (GNPS+MoNA)	GNPS	[M - H2O + H]+	1	1	1	1	yes	yes	{12}
867	MPL-dm	mona_1378	all	CANOPUS (GNPS+MoNA)	MoNA	[M + H]+	5	5	4	4	yes	yes	{12, 13}
868	N-ACETYLASPARAGINE M+Na	CCMSLIB00005464233	all	CANOPUS (GNPS+MoNA)	GNPS	[M + Na]+	1	1	1	1	yes	yes	set()
869	MLS000697603-01!	CCMSLIB00000080421	all	CANOPUS (GNPS+MoNA)	GNPS	[M + H]+	5	5	2	2	yes	yes	{11}
870	MMV001059 M+H	CCMSLIB00004722067	all	CANOPUS (GNPS+MoNA)	GNPS	[M + H]+	1	1	1	1	yes	yes	{12}
871	MMV023949	mona_2701	all	CANOPUS (GNPS+MoNA)	MoNA	[M + H]+	0	0	0	0	no	no	set()
872	"(R)-4-((3R,4R,5S,7R,8S,9S,10R,13R,14S,17R)-3,4,7-trihydroxy-10,13-dimethylhexadecahydro-1H-cyclopenta[a]phenanthren-17-yl)pentanoic acid" M+Na	CCMSLIB00005464779	all	CANOPUS (GNPS+MoNA)	GNPS	[M + Na]+	7	7	7	7	yes	yes	{12}
873	"2-((4R)-N-benzyl-4-((3R,5S,7S,9S,10S,13R,14S,17R)-3,7-dihydroxy-10,13-dimethylhexadecahydro-1H-cyclopenta[a]phenanthren-17-yl)pentanamido)ethane-1-sulfonic acid" M+Na	CCMSLIB00005465574	all	CANOPUS (GNPS+MoNA)	GNPS	[M + Na]+	1	1	1	1	yes	yes	{12}
874	MLS001048980-01!4-hydroxy-3-[1-(5-hydroxy-2,6,6-trimethyloxan-2-yl)ethyl]-1H-quinolin-2-one	CCMSLIB00000079513	all	CANOPUS (GNPS+MoNA)	GNPS	[M + H]+	5	5	4	4	yes	yes	{11, 12}
875	NCGC00384521-01!2-(3,4-dihydroxyphenyl)-5-hydroxy-7-methoxy-3-[3,4,5-trihydroxy-6-(hydroxymethyl)oxan-2-yl]oxychromen-4-one M+H	CCMSLIB00000848857	all	CANOPUS (GNPS+MoNA)	GNPS	[M + H]+	1	1	1	1	yes	yes	{11, 12}
876	MLS002207156-01!Hydroquinine522-66-7	CCMSLIB00000084802	all	CANOPUS (GNPS+MoNA)	GNPS	[M + H]+	29	29	23	23	yes	yes	{12}
877	MLS001157807-01!4-[[2-(6-oxobenzo[c]chromen-3-yl)oxypropanoylamino]methyl]cyclohexane-1-carboxylic acid	CCMSLIB00000080552	all	CANOPUS (GNPS+MoNA)	GNPS	[M + H]+	14	14	14	14	yes	yes	{7}
878	MMV008439 M+H	CCMSLIB00004722052	all	CANOPUS (GNPS+MoNA)	GNPS	[M + H]+	23	23	9	9	yes	yes	{12}
879	NCGC00381446-01!6,7-dihydroxy-5-[3-hydroxy-2-(methoxymethyl)-5-methylphenoxy]-4-methyl-3H-2-benzofuran-1-one M+NH4	CCMSLIB00000847364	all	CANOPUS (GNPS+MoNA)	GNPS	[M + H3N + H]+	112	112	18	18	yes	yes	{8, 11}
880	NCGC00385318-01!8-[(2S,3R)-2-(3,4-dihydroxyphenyl)-5,7-dihydroxy-4-oxo-2,3-dihydrochromen-3-yl]-5,7-dihydroxy-2-(4-hydroxyphenyl)chromen-4-one M+H	CCMSLIB00000848354	all	CANOPUS (GNPS+MoNA)	GNPS	[M + H]+	3	3	3	3	yes	yes	{11}
881	NCGC00380973-01_C21H30O6_ M+NH4	CCMSLIB00000852705	all	CANOPUS (GNPS+MoNA)	GNPS	[M + H3N + H]+	127	127	82	82	yes	yes	{8, 12}
882	NCGC00385879-01!4-(3,4-dihydroxyphenyl)-6,7-dihydroxynaphthalene-2-carboxylic acid M-H2O+H	CCMSLIB00000845355	all	CANOPUS (GNPS+MoNA)	GNPS	[M - H2O + H]+	53	53	43	43	yes	yes	{11}
883	ipb_0128	ipb_0128	all	CANOPUS (GNPS+MoNA)	MassBank	[M + H]+	1	1	1	1	yes	yes	set()
884	epsilon-actinorhodin	mona_1264	all	CANOPUS (GNPS+MoNA)	MoNA	[M + H]+	0	0	0	0	no	no	{8, 11, 12}
885	MLS001142441-01!(2S)-N-(4-ethoxyphenyl)-5-oxo-1-(3-oxo-1H-2-benzofuran-1-yl)pyrrolidine-2-carboxamide	CCMSLIB00000079712	all	CANOPUS (GNPS+MoNA)	GNPS	[M + H]+	54	54	14	14	yes	yes	{8}
886	eawag_0445	eawag_0445	all	CANOPUS (GNPS+MoNA)	MassBank	[M + H]+	1	1	1	1	yes	yes	{12}
887	eawag_0302	eawag_0302	all	CANOPUS (GNPS+MoNA)	MassBank	[M + H]+	1	1	1	1	yes	yes	set()
888	NCGC00384616-01!5-hydroxy-6,7-dimethoxy-2-[4-[(2S,3R,4S,5S,6R)-3,4,5-trihydroxy-6-(hydroxymethyl)oxan-2-yl]oxyphenyl]chromen-4-one M+H	CCMSLIB00000845727	all	CANOPUS (GNPS+MoNA)	GNPS	[M + H]+	6	6	6	6	yes	yes	{11, 12}
889	MLS002473235-01!3-(3,4-dihydroxyphenyl)-6,8-dihydroxyisochromen-1-one	CCMSLIB00000080377	all	CANOPUS (GNPS+MoNA)	GNPS	[M + H]+	49	49	2	2	yes	yes	{11, 7}
890	Spectral Match to 1-Palmitoyl-2-docosahexaenoyl-sn-glycero-3-phospho-(1'-rac-glycerol) from NIST14 M+H	CCMSLIB00003137487	all	CANOPUS (GNPS+MoNA)	GNPS	[M + H]+	20	20	20	20	yes	yes	{12}
891	NCGC00386020-01_C18H28O3_8-{(1S,5R)-4-Oxo-5-[(2Z)-2-penten-1-yl]-2-cyclopenten-1-yl}octanoic acid M-H2O+H	CCMSLIB00000855852	all	CANOPUS (GNPS+MoNA)	GNPS	[M - H2O + H]+	11	11	5	5	yes	yes	{2, 10}
892	carmabin_B_11624_dereplictor_pv_1.92904e-13 M+H	CCMSLIB00000577766	all	CANOPUS (GNPS+MoNA)	GNPS	[M + H]+	1	1	1	1	yes	yes	{10}
893	MLS001049145-01!2-(2,6-dihydroxyphenyl)-5-hydroxy-6,7,8-trimethoxychromen-4-one	CCMSLIB00000080568	all	CANOPUS (GNPS+MoNA)	GNPS	[M + H]+	9	9	8	8	yes	yes	{11}
894	MLS000859893-01!Propionylpromazine hydrochloride	CCMSLIB00000085729	all	CANOPUS (GNPS+MoNA)	GNPS	[M + H]+	10	10	10	10	yes	yes	set()
895	9-stearolic acid	mona_2172	all	CANOPUS (GNPS+MoNA)	MoNA	[M + H]+	6	6	6	6	yes	yes	set()
896	MLS001146901-01!21-ACETOXYPREGNENOLONE	CCMSLIB00000084954	all	CANOPUS (GNPS+MoNA)	GNPS	[M + H]+	25	25	5	5	yes	yes	{10, 12}
897	NCGC00385088-01_C27H32O15_2,6-Dihydroxy-2-(4-hydroxybenzyl)-3-oxo-2,3-dihydro-1-benzofuran-4-yl 6-O-(6-deoxy-alpha-L-mannopyranosyl)-beta-D-glucopyranoside M+H	CCMSLIB00000853561	all	CANOPUS (GNPS+MoNA)	GNPS	[M + H]+	64	64	64	64	yes	yes	{11, 12}
898	Spectral Match to L-Glutamic acid from NIST14 M+H	CCMSLIB00003136450	all	CANOPUS (GNPS+MoNA)	GNPS	[M + H]+	1	1	1	1	yes	yes	{13}
899	Aquayamycin	mona_1262	all	CANOPUS (GNPS+MoNA)	MoNA	[M + H]+	9	9	1	1	yes	yes	{2, 5, 10, 11, 12}
900	2-Methylene-5-(2,5-Dioxotetrahydrofuran-3-Yl)-6-Oxo--10,10-Dimethylbicyclo[7: 2: 0]Undecane	mona_2325	all	CANOPUS (GNPS+MoNA)	MoNA	[M + H]+	38	38	12	12	yes	yes	{8, 0, 10}
901	methyl 10-acetyloxy-1,2,6a,6b,9,9,12a-heptamethyl-2,3,4,5,6,6a,7,8,8a,10,11,12,13,14b-tetradecahydro-1H-picene-4a-carboxylate	mona_1946	all	CANOPUS (GNPS+MoNA)	MoNA	[M + H]+	1	1	1	1	yes	yes	set()
902	NCGC00380174-01!2-(2-oxo-8,9-dihydrofuro[2,3-h]chromen-8-yl)propan-2-yl acetate M+NH4	CCMSLIB00000847710	all	CANOPUS (GNPS+MoNA)	GNPS	[M + H3N + H]+	197	197	67	67	yes	yes	{7}
903	Meloxicam	CCMSLIB00000077137	all	CANOPUS (GNPS+MoNA)	GNPS	[M + H]+	1	1	1	1	yes	yes	{2}
904	Pesticide7_Spinetoram_C42H69NO10_1H-as-Indaceno[3,2-d]oxacyclododecin-7,15-dione, 2-[(6-deoxy-3-O-ethyl-2,4-di-O-methyl-alpha-L-mannopyranosyl)oxy]-13-[[(2R,5S,6R)-5-(dimethylamino)tetrahydro-6-methyl-2H-pyran-2-yl]oxy]-9-ethyl-2,3,3a,4,5,5a,5b,6,9,10,11,12,13,14,16a,16b-hexadecahydro-14-methyl-, (3aR,5aR,9S,13S,14R,16aS,16bR)- M+H	CCMSLIB00001058912	all	CANOPUS (GNPS+MoNA)	GNPS	[M + H]+	1	1	1	1	yes	yes	{8, 2, 10}
905	Cysteine conjugated chenodeoxycholic acid M+Na	CCMSLIB00005465917	all	CANOPUS (GNPS+MoNA)	GNPS	[M + Na]+	2	2	2	2	yes	yes	{12}
906	Pesticide3_Fenuron_C9H12N2O_Urea, N,N-dimethyl-N'-phenyl- M+H	CCMSLIB00001058211	all	CANOPUS (GNPS+MoNA)	GNPS	[M + H]+	6	6	6	6	yes	yes	set()
907	NCGC00346666-03_C20H24O9_(1R,3R,8S,10R,13S,16S,17R)-6,17-Dihydroxy-16-methyl-8-(2-methyl-2-propanyl)-2,4,14,19-tetraoxahexacyclo[8.7.2.0~1,11~.0~3,7~.0~7,11~.0~13,17~]nonadecane-5,15,18-trione M+NH4	CCMSLIB00000851714	all	CANOPUS (GNPS+MoNA)	GNPS	[M + H3N + H]+	5	5	1	1	yes	yes	{8, 12}
908	Muramate	mona_267	all	CANOPUS (GNPS+MoNA)	MoNA	[M + H]+	8	8	8	8	yes	yes	{12, 13}
909	MLS000563148-01!	CCMSLIB00000079978	all	CANOPUS (GNPS+MoNA)	GNPS	[M + H]+	30	30	23	23	yes	yes	{11}
910	NCGC00380183-01!4-[[(2R,3S,4S,5R,6S)-6-[2-(3,4-dihydroxyphenyl)-5-hydroxy-4-oxo-3-[(2S,3R,4R,5R,6S)-3,4,5-trihydroxy-6-methyloxan-2-yl]oxychromen-7-yl]oxy-3,4,5-trihydroxyoxan-2-yl]methoxy]-3-[(E)-3-(4-hydroxyphenyl)prop-2-enoyl]oxy-4-oxobutanoic acid M+H	CCMSLIB00000845928	all	CANOPUS (GNPS+MoNA)	GNPS	[M + H]+	4	4	4	4	yes	yes	{11, 3, 12}
911	MLS002153328-01!LE 300274694-98-3	CCMSLIB00000085850	all	CANOPUS (GNPS+MoNA)	GNPS	[M + H]+	2	2	2	2	yes	yes	set()
912	Pesticide9_Mexacarbate_C12H18N2O2_4-(Dimethylamino)-3,5-dimethylphenyl methylcarbamate M+H	CCMSLIB00001058607	all	CANOPUS (GNPS+MoNA)	GNPS	[M + H]+	32	32	32	32	yes	yes	set()
913	NCGC00091914-04!(2R,3R)-2,3-bis[[(E)-3-(3,4-dihydroxyphenyl)prop-2-enoyl]oxy]butanedioic acid M+NH4	CCMSLIB00000848863	all	CANOPUS (GNPS+MoNA)	GNPS	[M + H3N + H]+	1	1	1	1	yes	yes	{11, 3}
914	MLS000862193-01!GR 125487 sulfamate salt	CCMSLIB00000085743	all	CANOPUS (GNPS+MoNA)	GNPS	[M + H]+	3	3	1	1	yes	yes	{13}
915	GLUTARATE M+Na	CCMSLIB00005464009	all	CANOPUS (GNPS+MoNA)	GNPS	[M + Na]+	20	20	20	20	yes	yes	set()
916	NCGC00385717-01_C26H40O12_7-Hydroxy-1-({3-O-[(2E)-8-hydroxy-2,6-dimethyl-2-octenoyl]-beta-D-glucopyranosyl}oxy)-7-methyl-1,4a,5,6,7,7a-hexahydrocyclopenta[c]pyran-4-carboxylic acid M+Na	CCMSLIB00000850327	all	CANOPUS (GNPS+MoNA)	GNPS	[M + Na]+	5	5	5	5	yes	yes	{3, 12}
917	Spectral Match to 1-Hexadecanoyl-2-octadecanoyl-sn-glycero-3-phosphocholine from NIST14 M+H	CCMSLIB00003134841	all	CANOPUS (GNPS+MoNA)	GNPS	[M + H]+	7	8	7	8	yes	yes	set()
918	MLS001158378-01!(2S)-2-[[(2S)-3-methyl-2-[[(2S)-3-oxo-2-propan-2-yl-2,4-dihydroquinoxaline-1-carbonyl]amino]butanoyl]amino]-2-phenylacetic acid	CCMSLIB00000080121	all	CANOPUS (GNPS+MoNA)	GNPS	[M + H]+	4	4	4	4	yes	yes	set()
919	MLS001139340-01!	CCMSLIB00000080279	all	CANOPUS (GNPS+MoNA)	GNPS	[M + H]+	6	6	6	6	yes	yes	set()
920	NCGC00169142-02![(2R,3S,4R,5R,6R)-6-[2-(3,4-dihydroxyphenyl)ethoxy]-4,5-dihydroxy-2-(hydroxymethyl)oxan-3-yl] (E)-3-(3,4-dihydroxyphenyl)prop-2-enoate M+H	CCMSLIB00000845059	all	CANOPUS (GNPS+MoNA)	GNPS	[M + H]+	12	12	5	5	yes	yes	{11, 3, 12}
921	"(4R)-4-((5S,7S,9S,10S,12R,13R,14S,17R)-7,12-dihydroxy-10,13-dimethylhexadecahydro-1H-cyclopenta[a]phenanthren-17-yl)pentanoic acid" M+H	CCMSLIB00005465088	all	CANOPUS (GNPS+MoNA)	GNPS	[M + H]+	4	4	4	4	yes	yes	{12}
922	GALACTURONATE M+Na	CCMSLIB00005464441	all	CANOPUS (GNPS+MoNA)	GNPS	[M + Na]+	2	2	2	2	yes	yes	{12}
923	VARDENAFIL CITRATE	CCMSLIB00000079076	all	CANOPUS (GNPS+MoNA)	GNPS	[M + H]+	1	1	1	1	yes	yes	set()
924	Spectral Match to 5-Androsten-3.beta.,17.beta.-diol from NIST14 M+H-H2O	CCMSLIB00003136715	all	CANOPUS (GNPS+MoNA)	GNPS	[M - H2O + H]+	6	6	6	6	yes	yes	{12}
925	NCGC00385118-01_C17H26O11_1-(Hexopyranosyloxy)-4a,5-dihydroxy-7-methyl-1,4a,5,6,7,7a-hexahydrocyclopenta[c]pyran-7-yl acetate M+Na	CCMSLIB00000852847	all	CANOPUS (GNPS+MoNA)	GNPS	[M + Na]+	21	21	21	21	yes	yes	{12}
926	Miliiamine C 20-Ac, (or positional isomer)	mona_1695	all	CANOPUS (GNPS+MoNA)	MoNA	[M + H]+	1	1	1	1	yes	yes	{8, 10, 11, 12}
927	MLS000881142-01!Rocornal	CCMSLIB00000085531	all	CANOPUS (GNPS+MoNA)	GNPS	[M + H]+	1	1	1	1	yes	yes	set()
928	MLS001141257-01!1-[2-[[(2Z)-2-[(2,5-dimethoxyphenyl)methylidene]-3-oxo-1-benzofuran-6-yl]oxy]acetyl]piperidine-4-carboxylic acid	CCMSLIB00000079491	all	CANOPUS (GNPS+MoNA)	GNPS	[M + H]+	6	6	2	2	yes	yes	{2}
929	Spectral Match to Sissotrin from NIST14 M+H	CCMSLIB00003138160	all	CANOPUS (GNPS+MoNA)	GNPS	[M + H]+	12	12	12	12	yes	yes	{11, 12}
930	(3S,4S)-5-[(3S,4S)-4,10-dihydroxy-7,9-dimethoxy-3-methyl-3,4-dihydro-1H-benzo[g]isochromen-5-yl]-7,9-dimethoxy-3-methyl-3,4-dihydro-1H-benzo[g]isochromene-4,10-diol	mona_2302	all	CANOPUS (GNPS+MoNA)	MoNA	[M + Na]+	6	6	5	5	yes	yes	{11, 12}
931	MLS001401395-01!SAQUINAVIR MESYLATE	CCMSLIB00000085067	all	CANOPUS (GNPS+MoNA)	GNPS	[M + H]+	1	1	1	1	yes	yes	{12}
932	22-deoxyminiolutelide B	mona_2903	all	CANOPUS (GNPS+MoNA)	MoNA	[M + H]+	28	28	21	21	yes	yes	{8, 3, 12}
933	ML 236A_120179 M+H	CCMSLIB00000478442	all	CANOPUS (GNPS+MoNA)	GNPS	[M + H]+	24	24	5	5	yes	yes	{8, 12}
934	MLS002639336-01!	CCMSLIB00000080211	all	CANOPUS (GNPS+MoNA)	GNPS	[M + H]+	2	2	2	2	yes	yes	{11}
935	NCGC00385404-01!2-hydroxy-3-[2-(7-hydroxy-5-methoxy-2-methyl-4-oxo-2,3-dihydrochromen-8-yl)ethylsulfanyl]propanoic acid M+H	CCMSLIB00000848339	all	CANOPUS (GNPS+MoNA)	GNPS	[M + H]+	1	1	1	1	yes	yes	{11, 12}
936	NCGC00380457-01! M+NH4	CCMSLIB00000849007	all	CANOPUS (GNPS+MoNA)	GNPS	[M + H3N + H]+	6	6	4	4	yes	yes	{8, 12}
937	MMV200748	mona_2755	all	CANOPUS (GNPS+MoNA)	MoNA	[M + H]+	1	1	1	1	yes	yes	set()
938	NCGC00384660-01!8-(2-hydroxypropan-2-yl)-8,9-dihydrofuro[2,3-h]chromen-2-one M+H	CCMSLIB00000848272	all	CANOPUS (GNPS+MoNA)	GNPS	[M + H]+	2	2	2	2	yes	yes	{12, 7}
939	NCGC00385198-01_C37H50O9_ M+NH4	CCMSLIB00000849207	all	CANOPUS (GNPS+MoNA)	GNPS	[M + H3N + H]+	2	2	2	2	yes	yes	{8, 0, 3, 12}
940	MLS001160497-01!	CCMSLIB00000080018	all	CANOPUS (GNPS+MoNA)	GNPS	[M + H]+	3	3	3	3	yes	yes	{7}
941	[(1R,2S,3S,4R,4aS)-2,3-dihydroxy-3,4a,8,8-tetramethyl-4-[(E)-3-oxobut-1-enyl]-2,4,5,6,7,8a-hexahydro-1H-naphthalen-1-yl] acetate	mona_2192	all	CANOPUS (GNPS+MoNA)	MoNA	[M + Na]+	190	190	19	19	yes	yes	{2, 10, 12}
942	MLS001158023-01!4-phenyl-1-[2-(3,4,7-trimethyl-2-oxochromen-5-yl)oxyacetyl]piperidine-4-carboxylic acid	CCMSLIB00000079516	all	CANOPUS (GNPS+MoNA)	GNPS	[M + H]+	12	12	10	10	yes	yes	{7}
943	Poldine	mona_486	all	CANOPUS (GNPS+MoNA)	MoNA	[M + H]+	0	0	0	0	no	no	{12}
944	MLS002153863-01!Atovaquone95233-18-4	CCMSLIB00000086056	all	CANOPUS (GNPS+MoNA)	GNPS	[M + H]+	2	2	1	1	yes	yes	{2, 10}
945	NCGC00380660-01_C29H46O17_ M+Na	CCMSLIB00000854945	all	CANOPUS (GNPS+MoNA)	GNPS	[M + Na]+	2	2	1	1	yes	yes	{0, 3, 12}
946	NCGC00385751-01_C21H30O14_4-{[1-(Hexopyranosyloxy)-4-(methoxycarbonyl)-7-methyl-1,4a,5,6,7,7a-hexahydrocyclopenta[c]pyran-6-yl]oxy}-3-hydroxy-4-oxobutanoic acid M+H	CCMSLIB00000849321	all	CANOPUS (GNPS+MoNA)	GNPS	[M + H]+	22	22	10	10	yes	yes	{3, 12}
947	NCGC00160175-01!PTEROCARPIN METHYLETHER	CCMSLIB00000078686	all	CANOPUS (GNPS+MoNA)	GNPS	[M + H]+	115	115	115	115	yes	yes	set()
948	NCGC00384662-01!(2R,3R)-3,5,7-trihydroxy-2-(4-hydroxyphenyl)-6-[(3R,4R,5S,6R)-3,4,5-trihydroxy-6-(hydroxymethyl)oxan-2-yl]-2,3-dihydrochromen-4-one M+H	CCMSLIB00000845214	all	CANOPUS (GNPS+MoNA)	GNPS	[M + H]+	53	53	53	53	yes	yes	{11, 12}
949	NCGC00380533-01_C16H18O10_ M+Na	CCMSLIB00000854420	all	CANOPUS (GNPS+MoNA)	GNPS	[M + Na]+	8	8	8	8	yes	yes	{12}
950	NCGC00381369-01_C15H22O4_3a,7-Ethano-3aH-indene-4-carboxylic acid, octahydro-6-hydroxy-3,8,8-trimethyl-2-oxo- M+H	CCMSLIB00000852181	all	CANOPUS (GNPS+MoNA)	GNPS	[M + H]+	223	223	49	49	yes	yes	{10, 12}
951	Rifamycin S	CCMSLIB00000001653	all	CANOPUS (GNPS+MoNA)	GNPS	[M + H]+	1	1	1	1	yes	yes	{2, 11, 12, 5}
952	NCGC00384846-01!2-[(E)-3-(4-hydroxy-3-methoxyphenyl)prop-2-enoyl]oxybutanedioic acid M+NH4	CCMSLIB00000846195	all	CANOPUS (GNPS+MoNA)	GNPS	[M + H3N + H]+	1	1	1	1	yes	yes	{11, 3}
953	NCGC00347880-02!2-[2-[(2-acetamido-4-methylpentanoyl)amino]propanoylamino]-3-hydroxypropanoic acid M+H	CCMSLIB00000847807	all	CANOPUS (GNPS+MoNA)	GNPS	[M + H]+	9	9	8	8	yes	yes	{12}
954	NCGC00160292-01!ELEGANTISSINE	CCMSLIB00000078751	all	CANOPUS (GNPS+MoNA)	GNPS	[M + H]+	3	3	3	3	yes	yes	{3}
955	MLS001140956-01!	CCMSLIB00000079569	all	CANOPUS (GNPS+MoNA)	GNPS	[M + H]+	1	1	1	1	yes	yes	set()
956	NCGC00386018-01_C49H79NO17_Olean-12-en-28-oic acid, 16-hydroxy-3-[[O-beta-D-xylopyranosyl-(1->2)-O-6-deoxy-beta-D-galactopyranosyl-(1->6)-2-(acetylamino)-2-deoxy-beta-D-glucopyranosyl]oxy]-, (3beta,5xi,9xi,18xi)- M+H	CCMSLIB00000855841	all	CANOPUS (GNPS+MoNA)	GNPS	[M + H]+	1	1	1	1	yes	yes	{12}
957	"4_,12-dideoxyphorbol-13-(2,3-dimethyl)butyrate-20-acetate"	mona_1231	all	CANOPUS (GNPS+MoNA)	MoNA	[M + Na]+	2	2	1	1	yes	yes	{2, 10, 12}
958	Spectral Match to Monoolein from NIST14 M+H	CCMSLIB00003135988	all	CANOPUS (GNPS+MoNA)	GNPS	[M + H]+	20	20	2	2	yes	yes	{12}
959	MMV676509	mona_2554	all	CANOPUS (GNPS+MoNA)	MoNA	[M + H]+	0	0	0	0	no	no	set()
960	5-Methyl-2-thiouridine	mona_1805	all	CANOPUS (GNPS+MoNA)	MoNA	[M + H]+	1	1	1	1	yes	yes	{12}
961	NCGC00381267-01![(2S,3S,4R,5R,6R)-3,5-dihydroxy-2-methyl-6-[[(2R,3S,4S,5R,6S)-3,4,5-trihydroxy-6-[(E)-3-phenylprop-2-enoyl]oxyoxan-2-yl]methoxy]oxan-4-yl] (E)-3-phenylprop-2-enoate M+H	CCMSLIB00000848559	all	CANOPUS (GNPS+MoNA)	GNPS	[M + H]+	2	2	2	2	yes	yes	{3, 12}
962	Pesticide4_Dinotefuran_C7H14N4O3_Guanidine, N-methyl-N''-nitro-N'-[(tetrahydro-3-furanyl)methyl]- M+Na	CCMSLIB00001058874	all	CANOPUS (GNPS+MoNA)	GNPS	[M + Na]+	1	1	1	1	yes	yes	{13}
963	Pesticide1_Isocarbophos_C11H16NO4PS_Benzoic acid, 2-[(aminomethoxyphosphinothioyl)oxy]-, 1-methylethyl ester M+Na	CCMSLIB00001058700	all	CANOPUS (GNPS+MoNA)	GNPS	[M + Na]+	6	6	2	2	yes	yes	{13}
964	1-[2-(1,3-benzodioxol-5-yl)-3-methyl-1-benzofuran-5-yl]propane-1,2-diol	mona_2118	all	CANOPUS (GNPS+MoNA)	MoNA	[M + Na]+	93	93	50	50	yes	yes	{12}
965	NCGC00384741-01_C19H32O7_2-Cyclohexen-1-one, 3-[3-(beta-D-glucopyranosyloxy)butyl]-2,4,4-trimethyl- M+H	CCMSLIB00000854581	all	CANOPUS (GNPS+MoNA)	GNPS	[M + H]+	5	5	1	1	yes	yes	{2, 10, 12}
966	NCGC00168948-02!7-methoxy-6-(3-methylbut-2-enyl)chromen-2-one M+H	CCMSLIB00000845416	all	CANOPUS (GNPS+MoNA)	GNPS	[M + H]+	2	2	2	2	yes	yes	{7}
967	Pesticide5_Prometryne_C10H19N5S_1,3,5-Triazine-2,4-diamine, N,N'-bis(1-methylethyl)-6-(methylthio)- M+H	CCMSLIB00001058807	all	CANOPUS (GNPS+MoNA)	GNPS	[M + H]+	1	1	1	1	yes	yes	{13}
968	3-Deshydroxysappanol Trimethyl Ether	mona_579	all	CANOPUS (GNPS+MoNA)	MoNA	[M + Na]+	67	67	31	31	yes	yes	{12}
969	mpi_0036	mpi_0036	all	CANOPUS (GNPS+MoNA)	MassBank	[M + H]+	12	12	12	12	yes	yes	{11}
970	MLS001076501-01!	CCMSLIB00000085428	all	CANOPUS (GNPS+MoNA)	GNPS	[M + H]+	7	7	7	7	yes	yes	{10}
971	Nisoldipine (Sular)	CCMSLIB00000078275	all	CANOPUS (GNPS+MoNA)	GNPS	[M + H]+	25	25	3	3	yes	yes	{3, 13}
972	NCGC00347586-02_C30H46O6_3,19-Dihydroxyurs-12-ene-23,28-dioic acid M-H2O+H	CCMSLIB00000854634	all	CANOPUS (GNPS+MoNA)	GNPS	[M - H2O + H]+	7	7	7	7	yes	yes	{12}
973	Ureidoglutaric acid	mona_1886	all	CANOPUS (GNPS+MoNA)	MoNA	[M + H]+	2	2	2	2	yes	yes	set()
974	"N,N-DIMETHYL-1,4-PHENYLENEDIAMINE" M+H	CCMSLIB00005463606	all	CANOPUS (GNPS+MoNA)	GNPS	[M + H]+	26	26	23	23	yes	yes	{13}
975	Pesticide1_Monocrotophos_C7H14NO5P_Dimethyl (2E)-4-(methylamino)-4-oxo-2-buten-2-yl phosphate M+H	CCMSLIB00001058634	all	CANOPUS (GNPS+MoNA)	GNPS	[M + H]+	1	1	1	1	yes	yes	{2}
976	NCGC00380106-01_C31H48O16_alpha-D-Glucopyranoside, 4-O-acetyl-6-O-(2-methyl-1-oxobutyl)-1-O-(3-methyl-1-oxobutyl)-beta-D-fructofuranosyl 2-O-[(2E)-2-methyl-1-oxo-2-buten-1-yl]-, 6-acetate M+NH4	CCMSLIB00000855746	all	CANOPUS (GNPS+MoNA)	GNPS	[M + H3N + H]+	3	3	3	3	yes	yes	{3, 12}
977	NCGC00385259-01!3-[(2S,3R,4R,5S)-3,4-dihydroxy-5-(hydroxymethyl)oxolan-2-yl]oxy-2-(3,4-dihydroxyphenyl)-5,7-dihydroxychromen-4-one M+H	CCMSLIB00000847004	all	CANOPUS (GNPS+MoNA)	GNPS	[M + H]+	2	2	2	2	yes	yes	{11, 12}
978	MLS001158621-01!	CCMSLIB00000079407	all	CANOPUS (GNPS+MoNA)	GNPS	[M + H]+	8	8	8	8	yes	yes	{7}
979	Scan Number: 1	CCMSLIB00004679957	all	CANOPUS (GNPS+MoNA)	GNPS	[M + H]+	18	18	3	3	yes	yes	{13}
980	peonidin M+H	CCMSLIB00000579786	all	CANOPUS (GNPS+MoNA)	GNPS	[M + H]+	6	6	6	6	yes	yes	{11}
981	NCGC00380699-01! M-H2O+H	CCMSLIB00000846059	all	CANOPUS (GNPS+MoNA)	GNPS	[M - H2O + H]+	2	2	1	1	yes	yes	{8, 12}
982	NCGC00385071-01_C18H23NO4_Furo[2,3-b]quinolin-7-ol, 5,6,7,8-tetrahydro-4,8-dimethoxy-8-(3-methyl-2-buten-1-yl)- M+H	CCMSLIB00000851720	all	CANOPUS (GNPS+MoNA)	GNPS	[M + H]+	14	14	11	11	yes	yes	{12}
983	MLS001140682-01!4-[[[(2S)-2-[[(2S)-2-(2,4-dioxo-1H-quinazolin-3-yl)-3-phenylpropanoyl]amino]-4-methylsulfanylbutanoyl]amino]methyl]cyclohexane-1-carboxylic acid	CCMSLIB00000080482	all	CANOPUS (GNPS+MoNA)	GNPS	[M + H]+	7	7	7	7	yes	yes	set()
984	Pesticide6_Diniconazole_C15H17Cl2N3O_(1E)-1-(2,4-Dichlorphenyl)-4,4-dimethyl-2-(1H-1,2,4-triazol-1-yl)pent-1-en-3-ol M+H	CCMSLIB00001059049	all	CANOPUS (GNPS+MoNA)	GNPS	[M + H]+	1	1	1	1	yes	yes	{12}
985	MLS001304059-01!	CCMSLIB00000080531	all	CANOPUS (GNPS+MoNA)	GNPS	[M + H]+	3	3	3	3	yes	yes	{7}
986	NCGC00385931-01!(8,8-dimethyl-2,10-dioxo-9H-pyrano[2,3-f]chromen-9-yl) (Z)-2-methylbut-2-enoate M+NH4	CCMSLIB00000845989	all	CANOPUS (GNPS+MoNA)	GNPS	[M + H3N + H]+	152	152	56	56	yes	yes	{3, 7}
987	"(6R)-2-(hydroxymethyl)-6-((3R,5R,7R,8R,9S,10S,12S,13R,14S,17R)-3,7,12-trihydroxy-10,13-dimethylhexadecahydro-1H-cyclopenta[a]phenanthren-17-yl)heptyl hydrogen sulfate" M-2H2O+H	CCMSLIB00005465431	all	CANOPUS (GNPS+MoNA)	GNPS	[M - H4O2 + H]+	2	2	2	2	yes	yes	{12}
988	MLS001141003-01!(2R)-3-(1H-indol-3-yl)-2-[2-(2-oxo-4-phenylchromen-7-yl)oxypropanoylamino]propanoic acid	CCMSLIB00000080177	all	CANOPUS (GNPS+MoNA)	GNPS	[M + H]+	1	1	1	1	yes	yes	{7}
989	Kaurenic acid	CCMSLIB00000081276	all	CANOPUS (GNPS+MoNA)	GNPS	[M + H]+	42	42	17	17	yes	yes	{0}
990	NCGC00384540-01!(E)-1-(2,4-dihydroxyphenyl)-3-[4-(3-methylbut-2-enoxy)phenyl]prop-2-en-1-one M+H	CCMSLIB00000847998	all	CANOPUS (GNPS+MoNA)	GNPS	[M + H]+	4	4	1	1	yes	yes	{2, 11}
991	tosufloxacin tosilate	CCMSLIB00000078981	all	CANOPUS (GNPS+MoNA)	GNPS	[M + H]+	2	2	1	1	yes	yes	{13}
992	NCGC00179711-03_C20H30O6_2(5H)-Furanone, 5-hydroxy-4-[2-(octahydro-2,3-dihydroxy-5,6,8a-trimethylspiro[naphthalene-1(2H),2'-oxiran]-5-yl)ethyl]- M+NH4	CCMSLIB00000852354	all	CANOPUS (GNPS+MoNA)	GNPS	[M + H3N + H]+	56	56	34	34	yes	yes	{8, 4, 12}
993	NCGC00384894-01_C36H58O11_3-(Hexopyranosyloxy)-2,6,23-trihydroxyolean-12-en-28-oic acid M+H	CCMSLIB00000851807	all	CANOPUS (GNPS+MoNA)	GNPS	[M + H]+	11	11	11	11	yes	yes	{12}
994	Spectral Match to Pelargonidin 3-glucoside cation from NIST14 Cat	CCMSLIB00003138883	all	CANOPUS (GNPS+MoNA)	GNPS	[M + H]+	18	18	18	18	yes	yes	{11, 12}
995	Spectral Match to N-Palmitoyltaurine from NIST14 M+H	CCMSLIB00003139698	all	CANOPUS (GNPS+MoNA)	GNPS	[M + H]+	1	1	1	1	yes	yes	set()
996	Clozapine	CCMSLIB00000005801	all	CANOPUS (GNPS+MoNA)	GNPS	[M + H]+	7	7	4	4	yes	yes	{13}
997	Pesticide1_Vamidothion_C8H18NO4PS2_Phosphorothioic acid, O,O-dimethyl S-[2-[[1-methyl-2-(methylamino)-2-oxoethyl]thio]ethyl] ester M+Na	CCMSLIB00001058716	all	CANOPUS (GNPS+MoNA)	GNPS	[M + Na]+	1	1	1	1	yes	yes	set()
998	NCGC00385319-01!4-[2-hydroxy-3-methyl-3-[(2S,3R,4S,5S,6R)-3,4,5-trihydroxy-6-(hydroxymethyl)oxan-2-yl]oxybutoxy]furo[3,2-g]chromen-7-one M+H	CCMSLIB00000846429	all	CANOPUS (GNPS+MoNA)	GNPS	[M + H]+	43	43	9	9	yes	yes	{12, 7}
999	NCGC00169187-02!5,7-dihydroxy-2-(4-hydroxyphenyl)-3-[(2S,3R,4S,5R,6R)-3,4,5-trihydroxy-6-(hydroxymethyl)oxan-2-yl]oxychromen-4-one M+H	CCMSLIB00000845056	all	CANOPUS (GNPS+MoNA)	GNPS	[M + H]+	1	1	1	1	yes	yes	{11, 12}
1000	NCGC00380659-01!(2E,4E,14E)-13-hydroperoxy-N-(2-methylpropyl)icosa-2,4,14-trienamide M-H2O+H	CCMSLIB00000847728	all	CANOPUS (GNPS+MoNA)	GNPS	[M - H2O + H]+	3	3	1	1	yes	yes	{2}
1001	MLS001049070-01!	CCMSLIB00000079497	all	CANOPUS (GNPS+MoNA)	GNPS	[M + H]+	14	14	3	3	yes	yes	{11}
1002	riken_0735	riken_0735	all	CANOPUS (GNPS+MoNA)	MassBank	[M]+	0	0	0	0	no	no	{11, 12}
1003	coniferin	mona_1990	all	CANOPUS (GNPS+MoNA)	MoNA	[M + Na]+	29	29	29	29	yes	yes	{12}
1004	MLS001158924-01!(2S)-1-[(2S)-3-methyl-2-[(3-oxo-2,4-dihydroquinoxaline-1-carbonyl)amino]butanoyl]pyrrolidine-2-carboxylic acid	CCMSLIB00000079855	all	CANOPUS (GNPS+MoNA)	GNPS	[M + H]+	1	1	1	1	yes	yes	set()
1005	PC(O-16:0/O-16:0); [M+H]+ C40H85N1O6P1 M+H	CCMSLIB00003116036	all	CANOPUS (GNPS+MoNA)	GNPS	[M + H]+	3	3	3	3	yes	yes	set()
1006	washington_1059	washington_1059	all	CANOPUS (GNPS+MoNA)	MassBank	[M + H]+	6	6	6	6	yes	yes	set()
1007	MLS001076270-01!21-HYDROXYPROGESTERONE64-85-7	CCMSLIB00000085114	all	CANOPUS (GNPS+MoNA)	GNPS	[M + H]+	4	4	1	1	yes	yes	{2, 10, 12}
1008	NCGC00385836-01!3-[[(2R,3S,4S,5R,6S)-6-[2-(3,4-dihydroxyphenyl)-5,7-dihydroxy-4-oxochromen-3-yl]oxy-3,4,5-trihydroxyoxan-2-yl]methoxy]-3-oxopropanoic acid M+H	CCMSLIB00000846043	all	CANOPUS (GNPS+MoNA)	GNPS	[M + H]+	1	1	1	1	yes	yes	{11, 12}
1009	"(R)-4-((5S,8S,9S,10R,13R,14S,17R)-10,13-dimethyl-3,6-dioxohexadecahydro-1H-cyclopenta[a]phenanthren-17-yl)pentanoic acid" M+Na	CCMSLIB00005464802	all	CANOPUS (GNPS+MoNA)	GNPS	[M + Na]+	19	19	5	5	yes	yes	{10}
1010	NCGC00160329-01!4-Hydroxy-3-(4-methoxy-6-methyl-5,6,7,8-tetrahydro-[1,3]dioxolo[4,5-g]isoquinolin-5-yl)-chromen-2-one	CCMSLIB00000078718	all	CANOPUS (GNPS+MoNA)	GNPS	[M + H]+	20	20	4	4	yes	yes	{11, 7}
1011	NCGC00347372-02_C45H74O17_beta-D-Glucopyranoside, (3beta,5beta,9xi,14xi,25S)-spirostan-3-yl O-6-deoxy-alpha-L-mannopyranosyl-(1->4)-O-[beta-D-glucopyranosyl-(1->2)]- M+H	CCMSLIB00000852331	all	CANOPUS (GNPS+MoNA)	GNPS	[M + H]+	5	5	5	5	yes	yes	{12}
1012	Bortezomib (Velcade)	mona_756	all	CANOPUS (GNPS+MoNA)	MoNA	[M + Na]+	1	1	1	1	yes	yes	set()
1013	1-METHYLADENOSINE M+Na	CCMSLIB00005464374	all	CANOPUS (GNPS+MoNA)	GNPS	[M + Na]+	10	10	10	10	yes	yes	{12}
1014	4alpha-deoxyphorbol 12-tiglate-13-isobutyrate (4a-dPE A) / isolated from Euphorbia amygdaloides ssp semiperfoliata M+Na	CCMSLIB00000531518	all	CANOPUS (GNPS+MoNA)	GNPS	[M + Na]+	25	25	13	13	yes	yes	{10, 2, 3, 12}
1015	MLS000736891-01!1-(2,4-dihydroxyphenyl)-2-(4-methoxyphenyl)ethanone	CCMSLIB00000080549	all	CANOPUS (GNPS+MoNA)	GNPS	[M + H]+	2	2	2	2	yes	yes	{11}
1016	Tricresylphosphate M+H	CCMSLIB00000579866	all	CANOPUS (GNPS+MoNA)	GNPS	[M + H]+	6	6	6	6	yes	yes	set()
1017	Pesticide3_Diethofencarb_C14H21NO4_Powmil M+H	CCMSLIB00001058440	all	CANOPUS (GNPS+MoNA)	GNPS	[M + H]+	1	1	1	1	yes	yes	set()
1018	NCGC00380459-01!6-hydroxy-3-[3-hydroxy-4-[3,4,5-trihydroxy-6-[[3,4,5-trihydroxy-6-(hydroxymethyl)oxan-2-yl]oxymethyl]oxan-2-yl]oxyphenyl]-5,7-dimethoxychromen-4-one M+H	CCMSLIB00000845237	all	CANOPUS (GNPS+MoNA)	GNPS	[M + H]+	35	35	35	35	yes	yes	{11, 12}
1019	"(4R)-4-((3R,5R,6R,7R,9S,10R,13R,14S,17R)-3,6,7-trihydroxy-10,13-dimethylhexadecahydro-1H-cyclopenta[a]phenanthren-17-yl)pentanoic acid" M+Na	CCMSLIB00005465157	all	CANOPUS (GNPS+MoNA)	GNPS	[M + Na]+	6	6	6	6	yes	yes	{12}
1020	NCGC00380595-01!(7R,8S)-7,8-dihydroxy-3,7-dimethyl-6-oxo-8H-isochromene-5-carbaldehyde M+H	CCMSLIB00000847928	all	CANOPUS (GNPS+MoNA)	GNPS	[M + H]+	108	108	4	4	yes	yes	{2, 10, 12}
1021	riken_0608	riken_0608	all	CANOPUS (GNPS+MoNA)	MassBank	[M + H]+	1	1	1	1	yes	yes	{12, 13}
1022	Halovir B M+Na	CCMSLIB00000001568	all	CANOPUS (GNPS+MoNA)	GNPS	[M + Na]+	2	2	2	2	yes	yes	{12}
1023	MMV687145	mona_2623	all	CANOPUS (GNPS+MoNA)	MoNA	[M + H]+	4	4	4	4	yes	yes	{13}
1024	Spectral Match to 13-Keto-9Z,11E-octadecadienoic acid from NIST14 M+H-H2O	CCMSLIB00003137023	all	CANOPUS (GNPS+MoNA)	GNPS	[M - H2O + H]+	24	24	8	8	yes	yes	{2, 10}
1025	NCGC00169399-03!(2R,6R)-6-[(3R,10S,12S,13R,17R)-3-(2-carboxyacetyl)oxy-12-hydroxy-4,4,10,13,14-pentamethyl-2,3,5,6,7,11,12,15,16,17-decahydro-1H-cyclopenta[a]phenanthren-17-yl]-2-methyl-3-methylideneheptanoic acid M-H2O+H	CCMSLIB00000845395	all	CANOPUS (GNPS+MoNA)	GNPS	[M - H2O + H]+	19	19	7	7	yes	yes	{0, 12}
1026	MLS001048950-01!2-(1,3-benzodioxol-5-yl)-1-methylquinolin-4-one	CCMSLIB00000079652	all	CANOPUS (GNPS+MoNA)	GNPS	[M + H]+	1	1	1	1	yes	yes	set()
1027	NCGC00381299-01!5-hydroxy-2,2-dimethyl-7,10-bis(2-methylbut-3-en-2-yl)pyrano[3,2-g]chromen-8-one M+H	CCMSLIB00000848891	all	CANOPUS (GNPS+MoNA)	GNPS	[M + H]+	2	2	1	1	yes	yes	{0, 11, 7}
1028	NCGC00384529-01!5,7-dihydroxy-2-methyl-8-[(2S,3R,4R,5S,6R)-3,4,5-trihydroxy-6-(hydroxymethyl)oxan-2-yl]chromen-4-one M+H	CCMSLIB00000848273	all	CANOPUS (GNPS+MoNA)	GNPS	[M + H]+	23	23	23	23	yes	yes	{11, 12}
1029	NCGC00160324-01!2-(2-Methoxy-phenyl)-5-oxo-tetrahydro-furan-3-carboyl-lupinine	CCMSLIB00000078701	all	CANOPUS (GNPS+MoNA)	GNPS	[M + H]+	2	2	2	2	yes	yes	{8}
1030	"(4R)-4-((3S,5R,6S,7R,9S,10R,13R,14S,17R)-3,6,7-trihydroxy-10,13-dimethylhexadecahydro-1H-cyclopenta[a]phenanthren-17-yl)pentanoic acid" M-2H2O+H	CCMSLIB00005465655	all	CANOPUS (GNPS+MoNA)	GNPS	[M - H4O2 + H]+	6	6	6	6	yes	yes	{12}
1031	eawag_0068	eawag_0068	all	CANOPUS (GNPS+MoNA)	MassBank	[M + H]+	3	3	3	3	yes	yes	{13}
1032	"(4R)-4-((3R,5R,6R,7S,9S,10R,13R,14S,17R)-3,6,7-trihydroxy-10,13-dimethylhexadecahydro-1H-cyclopenta[a]phenanthren-17-yl)pentanoic acid" M+H	CCMSLIB00005465638	all	CANOPUS (GNPS+MoNA)	GNPS	[M + H]+	5	5	5	5	yes	yes	{12}
1033	MLS001146630-01![4-[(E)-3-[(2-hydroxybenzoyl)amino]-3-oxoprop-1-enyl]-2-methoxyphenyl] acetate	CCMSLIB00000079823	all	CANOPUS (GNPS+MoNA)	GNPS	[M + H]+	1	1	1	1	yes	yes	{2, 11}
1034	Pesticide3_Iprovalicarb Isomer 1*_C18H28N2O3_Isopropyl [(2S)-3-methyl-1-{[1-(4-methylphenyl)ethyl]amino}-1-oxo-2-butanyl]carbamate M+H	CCMSLIB00001058261	all	CANOPUS (GNPS+MoNA)	GNPS	[M + H]+	7	7	7	7	yes	yes	set()
1035	MLS002172470-01!SKF-86466 hydrochloride	CCMSLIB00000085542	all	CANOPUS (GNPS+MoNA)	GNPS	[M + H]+	2	2	2	2	yes	yes	set()
1036	_130094 M+H	CCMSLIB00000478514	all	CANOPUS (GNPS+MoNA)	GNPS	[M + H]+	1	1	1	1	yes	yes	set()
1037	"(3R,5S,7R,9S,10S,12S,13R,14S,17R)-17-((2R)-7-hydroxy-6-methylheptan-2-yl)-10,13-dimethylhexadecahydro-1H-cyclopenta[a]phenanthrene-3,7,12-triol" M+Na	CCMSLIB00005465001	all	CANOPUS (GNPS+MoNA)	GNPS	[M + Na]+	5	5	5	5	yes	yes	{12}
1038	MLS001048891-01!methyl quinoline-2-carboxylate	CCMSLIB00000079825	all	CANOPUS (GNPS+MoNA)	GNPS	[M + H]+	1	1	1	1	yes	yes	set()
1039	Pesticide6_Diclobutrazol_C15H19Cl2N3O_1-(2,4-Dichlorophenyl)-4,4-dimethyl-2-(1H-1,2,4-triazol-1-yl)-3-pentanol M+H	CCMSLIB00001058579	all	CANOPUS (GNPS+MoNA)	GNPS	[M + H]+	3	3	1	1	yes	yes	{12}
1040	DETHIOBIOTIN M+Na	CCMSLIB00005463610	all	CANOPUS (GNPS+MoNA)	GNPS	[M + Na]+	23	23	23	23	yes	yes	set()
1041	"(R)-4-((8S,9S,10R,13R,14S,17R)-10,13-dimethyl-3-oxo-2,3,6,7,8,9,10,11,12,13,14,15,16,17-tetradecahydro-1H-cyclopenta[a]phenanthren-17-yl)pentanoic acid" M-H2O+H	CCMSLIB00005465720	all	CANOPUS (GNPS+MoNA)	GNPS	[M - H2O + H]+	1	1	1	1	yes	yes	{2, 10}
1042	MLS002153865-01!Thiocolchicoside602-41-5	CCMSLIB00000085612	all	CANOPUS (GNPS+MoNA)	GNPS	[M + H]+	1	1	1	1	yes	yes	{12}
1043	MLS001142759-01!(2S)-2-[[1-[(2S)-3-methyl-2-[(4-methylphenyl)sulfonylamino]butanoyl]piperidine-4-carbonyl]amino]butanedioic acid	CCMSLIB00000079361	all	CANOPUS (GNPS+MoNA)	GNPS	[M + H]+	1	1	1	1	yes	yes	{13}
1044	MMV019790	mona_2709	all	CANOPUS (GNPS+MoNA)	MoNA	[M + H]+	0	0	0	0	no	no	set()
1045	fiocruz_0050	fiocruz_0050	all	CANOPUS (GNPS+MoNA)	MassBank	[M + H]+	1	1	1	1	yes	yes	set()
1046	"(2R,3R,6R)-6-((3R,5S,7R,9S,10S,13R,14S,17R)-3,7-dihydroxy-10,13-dimethylhexadecahydro-1H-cyclopenta[a]phenanthren-17-yl)-3-hydroxy-2-methylheptanoic acid" M+H	CCMSLIB00005465852	all	CANOPUS (GNPS+MoNA)	GNPS	[M + H]+	12	12	12	12	yes	yes	{12}
1047	MMV026313	mona_2774	all	CANOPUS (GNPS+MoNA)	MoNA	[M + H]+	0	0	0	0	no	no	{13}
1048	Spectral Match to 2-Linoleoyl-1-palmitoyl-sn-glycero-3-phosphoethanolamine from NIST14 575.5	CCMSLIB00003135624	all	CANOPUS (GNPS+MoNA)	GNPS	[M + H]+	4	4	4	4	yes	yes	{13}
1049	NCGC00386077-01_C35H61N3O9_(3S,6R,9S,12R,15S,18R)-3-[(2R)-2-Butanyl]-6-isobutyl-9,12,15,18-tetraisopropyl-4,10,16-trimethyl-1,7,13-trioxa-4,10,16-triazacyclooctadecane-2,5,8,11,14,17-hexone M+H	CCMSLIB00000854688	all	CANOPUS (GNPS+MoNA)	GNPS	[M + H]+	6	6	6	6	yes	yes	{8}
1050	MLS002153178-01!Tyrphostin AG 527133550-32-0	CCMSLIB00000086012	all	CANOPUS (GNPS+MoNA)	GNPS	[M + H]+	1	1	1	1	yes	yes	{2, 11}
1051	Spectral Match to Azelaoyl PAF from NIST14 M+H	CCMSLIB00003138903	all	CANOPUS (GNPS+MoNA)	GNPS	[M + H]+	2	2	2	2	yes	yes	set()
1052	NCGC00381208-01_C20H24O6_(3aR,4S,6E,9Z,11aS)-4-Hydroxy-6,10-dimethyl-3-methylene-2,8-dioxo-2,3,3a,4,5,8,11,11a-octahydrocyclodeca[b]furan-11-yl (2Z)-2-methyl-2-butenoate M+NH4	CCMSLIB00000849547	all	CANOPUS (GNPS+MoNA)	GNPS	[M + H3N + H]+	23	23	10	10	yes	yes	{0, 2, 3, 8, 10, 12}
1053	NCGC00385369-01_C32H48O9_Card-20(22)-enolide, 16-(acetyloxy)-3-[(2,6-dideoxy-3-O-methylhexopyranosyl)oxy]-14-hydroxy-, (3beta,5beta,8xi,9xi,16beta)- M+H	CCMSLIB00000849439	all	CANOPUS (GNPS+MoNA)	GNPS	[M + H]+	5	5	3	3	yes	yes	{8, 4, 12}
1054	Spectral Match to Thymidine from NIST14 M+H	CCMSLIB00003135045	all	CANOPUS (GNPS+MoNA)	GNPS	[M + H]+	1	1	1	1	yes	yes	{12}
1055	NCGC00380501-01_C16H26O9_ M+Na	CCMSLIB00000854915	all	CANOPUS (GNPS+MoNA)	GNPS	[M + Na]+	5	5	5	5	yes	yes	{12}
1056	Scan Number: 1	CCMSLIB00004680067	all	CANOPUS (GNPS+MoNA)	GNPS	[M + H]+	25	25	2	2	yes	yes	{3, 13}
1057	"2-((4R)-4-((3R,5S,7R,9S,10S,13R,14S,17R)-3,7-dihydroxy-10,13-dimethylhexadecahydro-1H-cyclopenta[a]phenanthren-17-yl)pentanamido)ethane-1-sulfonic acid" M+H	CCMSLIB00005465592	all	CANOPUS (GNPS+MoNA)	GNPS	[M + H]+	1	1	1	1	yes	yes	{12}
1058	MMV676057	mona_2645	all	CANOPUS (GNPS+MoNA)	MoNA	[M + H]+	0	0	0	0	no	no	set()
1059	NCGC00385772-01!5,7-dihydroxy-3-[4-hydroxy-2-methoxy-5-(2-methylbut-3-en-2-yl)phenyl]-6-(3-methylbut-2-enyl)-2,3-dihydrochromen-4-one M+H	CCMSLIB00000848111	all	CANOPUS (GNPS+MoNA)	GNPS	[M + H]+	15	15	3	3	yes	yes	{0, 11}
1060	MLS001140969-01!4-[[[2-(2-oxo-4-phenylchromen-7-yl)oxyacetyl]amino]methyl]cyclohexane-1-carboxylic acid	CCMSLIB00000079606	all	CANOPUS (GNPS+MoNA)	GNPS	[M + H]+	2	2	2	2	yes	yes	{7}
1061	NCGC00381117-01!2-amino-4-hydroxy-5-[[1-(4-methoxy-6-oxopyran-2-yl)-3-methylbutyl]amino]-5-oxopentanoic acid M+H	CCMSLIB00000847663	all	CANOPUS (GNPS+MoNA)	GNPS	[M + H]+	3	3	1	1	yes	yes	{12, 13, 7}
1062	NCGC00385302-01_C42H68O14_(3beta,5xi,9xi)-3-{[2-O-(beta-D-Glucopyranosyl)-beta-D-glucopyranosyl]oxy}-23-hydroxyolean-12-en-28-oic acid M+Na	CCMSLIB00000854418	all	CANOPUS (GNPS+MoNA)	GNPS	[M + Na]+	8	8	8	8	yes	yes	{12}
1063	Tebipenem pivoxil (L-084)	CCMSLIB00000078456	all	CANOPUS (GNPS+MoNA)	GNPS	[M + H]+	1	1	1	1	yes	yes	{12}
1064	Besifloxacin HCl (Besivance)	CCMSLIB00000078561	all	CANOPUS (GNPS+MoNA)	GNPS	[M + H]+	1	1	1	1	yes	yes	{13}
1065	eawag_0454	eawag_0454	all	CANOPUS (GNPS+MoNA)	MassBank	[M + H]+	18	18	9	9	yes	yes	{11, 13}
1066	3-(1,2-dihydroxypropyl)-1,6,8-trihydroxyanthracene-9,10-dione	mona_2031	all	CANOPUS (GNPS+MoNA)	MoNA	[M + Na]+	145	145	142	142	yes	yes	{11, 12}
1067	"(2R,4R)-4-((3R,5S,7R,8R,9S,10S,13R,14S,17R)-3,7-dihydroxy-10,13-dimethylhexadecahydro-1H-cyclopenta[a]phenanthren-17-yl)-2-hydroxypentanoic acid" M+H	CCMSLIB00005465478	all	CANOPUS (GNPS+MoNA)	GNPS	[M + H]+	4	4	4	4	yes	yes	{12}
1068	MMV676411	mona_2725	all	CANOPUS (GNPS+MoNA)	MoNA	[M + H]+	0	0	0	0	no	no	set()
1069	Isariin;_Isariin_A_30108_dereplictor_pv_1.15549e-19 M+H	CCMSLIB00000577635	all	CANOPUS (GNPS+MoNA)	GNPS	[M + H]+	2	2	2	2	yes	yes	{8}
1070	Goniothalenol	mona_2146	all	CANOPUS (GNPS+MoNA)	MoNA	[M + H]+	126	126	45	45	yes	yes	{8, 3, 12}
1071	NCGC00380937-01_C31H40O10_(1S,2R,4S,9R,10R,14S,15S,17S)-9-(3-Furyl)-1-hydroxy-15-(2-methoxy-2-oxoethyl)-10,14,16,16-tetramethyl-7,18-dioxo-3,8-dioxapentacyclo[12.3.1.0~2,4~.0~4,13~.0~5,10~]octadec-17-yl 2-methylpropanoate M+H	CCMSLIB00000850893	all	CANOPUS (GNPS+MoNA)	GNPS	[M + H]+	10	10	6	6	yes	yes	{8, 10, 12}
1072	NCGC00180305-02! M+H	CCMSLIB00000847887	all	CANOPUS (GNPS+MoNA)	GNPS	[M + H]+	17	17	5	5	yes	yes	{0, 12}
1073	Spectral Match to Alpinetin from NIST14 M+H	CCMSLIB00003138889	all	CANOPUS (GNPS+MoNA)	GNPS	[M + H]+	29	29	24	24	yes	yes	{11}
1074	Spectral Match to Daidzin from NIST14 M+H	CCMSLIB00003139869	all	CANOPUS (GNPS+MoNA)	GNPS	[M + H]+	2	2	2	2	yes	yes	{11, 12}
1075	NCGC00384991-01!(3R,5S)-4-[(E)-3-(3,4-dihydroxyphenyl)prop-2-enoyl]oxy-1,3,5-trihydroxycyclohexane-1-carboxylic acid M+H	CCMSLIB00000846158	all	CANOPUS (GNPS+MoNA)	GNPS	[M + H]+	4	4	3	3	yes	yes	{11, 3, 12}
1076	NCGC00380472-01!4,7,8-trimethoxy-3,5-dimethylchromen-2-one M+NH4	CCMSLIB00000845771	all	CANOPUS (GNPS+MoNA)	GNPS	[M + H3N + H]+	26	26	17	17	yes	yes	{7}
1077	NCGC00385237-01_C30H48O4_ M-H2O+H	CCMSLIB00000854262	all	CANOPUS (GNPS+MoNA)	GNPS	[M - H2O + H]+	301	301	34	34	yes	yes	{2, 10, 12}
1078	OCP_283.0845_16.2	mona_1329	all	CANOPUS (GNPS+MoNA)	MoNA	[M + H]+	1	1	1	1	yes	yes	set()
1079	NCGC00180053-03_C28H34O8_Methyl (2R,3aR,4aS,5R,6R,9aR,10S,10aR)-2-(3-furyl)-5-hydroxy-10-(2-methoxy-2-oxoethyl)-1,6,9a,10a-tetramethyl-9-oxo-3,3a,4a,5,5a,6,9,9a,10,10a-decahydro-2H-cyclopenta[b]naphtho[2,3-d]furan-6-carboxylate M+H	CCMSLIB00000854004	all	CANOPUS (GNPS+MoNA)	GNPS	[M + H]+	17	17	12	12	yes	yes	{2, 10, 12}
1080	Scan Number: 1	CCMSLIB00004680034	all	CANOPUS (GNPS+MoNA)	GNPS	[M + H]+	14	14	14	14	yes	yes	set()
1081	eawag_0179	eawag_0179	all	CANOPUS (GNPS+MoNA)	MassBank	[M + H]+	1	1	1	1	yes	yes	{13}
1082	Spectral Match to 3-Hydroxy-4-methoxycinnamic acid from NIST14 M+H	CCMSLIB00003134986	all	CANOPUS (GNPS+MoNA)	GNPS	[M + H]+	7	7	5	5	yes	yes	{11}
1083	Spectral Match to (+)-Catechin from NIST14 M+H	CCMSLIB00003139250	all	CANOPUS (GNPS+MoNA)	GNPS	[M + H]+	3	3	3	3	yes	yes	{11, 12}
1084	NCGC00094874-06!7-hydroxy-6-[(2S,3R,4S,5S,6R)-3,4,5-trihydroxy-6-(hydroxymethyl)oxan-2-yl]oxychromen-2-one M+H	CCMSLIB00000847487	all	CANOPUS (GNPS+MoNA)	GNPS	[M + H]+	3	3	3	3	yes	yes	{11, 12, 7}
1085	7-[(2S,3R,4S,5S,6R)-6-[[(2S,3R,4R)-3,4-dihydroxy-4-(hydroxymethyl)oxolan-2-yl]oxymethyl]-3,4,5-trihydroxyoxan-2-yl]oxy-5-hydroxy-3-(4-hydroxyphenyl)-6-methoxychromen-4-one	mona_662	all	CANOPUS (GNPS+MoNA)	MoNA	[M + H]+	58	58	58	58	yes	yes	{11, 12}
1086	NCGC00381066-01_C26H38O8_1H-Naphtho[1,2-c]pyran-7-propanoic acid, dodecahydro-8-(1-hydroxy-1-methylethyl)-3-(methoxycarbonyl)-3,4a,7,10a-tetramethyl-5-methylene-1,4-dioxo- M+NH4	CCMSLIB00000852404	all	CANOPUS (GNPS+MoNA)	GNPS	[M + H3N + H]+	60	60	15	15	yes	yes	{8, 0, 10, 12}
1087	washington_0075	washington_0075	all	CANOPUS (GNPS+MoNA)	MassBank	[M + H]+	2	2	2	2	yes	yes	{11}
1088	MLS001142431-01!	CCMSLIB00000079877	all	CANOPUS (GNPS+MoNA)	GNPS	[M + H]+	1	1	1	1	yes	yes	set()
1089	MLS001141325-01!(2S)-2-[6-[(10aS)-1,3-dioxo-10,10a-dihydro-5H-imidazo[1,5-b]isoquinolin-2-yl]hexanoylamino]-3-(4-hydroxyphenyl)propanoic acid	CCMSLIB00000080567	all	CANOPUS (GNPS+MoNA)	GNPS	[M + H]+	1	1	1	1	yes	yes	{11}
1090	Xanthoquinodin A1_130144 M+H	CCMSLIB00000478553	all	CANOPUS (GNPS+MoNA)	GNPS	[M + H]+	12	12	6	6	yes	yes	{10, 2, 11, 12}
1091	NCGC00160302-01!BELLADONNINE	mona_984	all	CANOPUS (GNPS+MoNA)	MoNA	[M + H]+	1	1	1	1	yes	yes	{8}
1092	1,1-Dimethyl-4-phenylpiperazinium	mona_1748	all	CANOPUS (GNPS+MoNA)	MoNA	[M + H]+	79	79	61	61	yes	yes	{13}
1093	NCGC00169089-04_C19H24O4_Benzaldehyde, 6-[(3E,5E,7S)-5,7-dimethyl-2-oxo-3,5-nonadien-1-yl]-2,4-dihydroxy-3-methyl- M+H	CCMSLIB00000850371	all	CANOPUS (GNPS+MoNA)	GNPS	[M + H]+	96	96	11	11	yes	yes	{10, 2, 11}
1094	Felbamate	CCMSLIB00000078100	all	CANOPUS (GNPS+MoNA)	GNPS	[M + H]+	15	15	15	15	yes	yes	set()
1095	NCGC00385064-01!5-hydroxy-7,8-dimethoxy-2-phenyl-2,3-dihydrochromen-4-one M+H	CCMSLIB00000847970	all	CANOPUS (GNPS+MoNA)	GNPS	[M + H]+	8	8	8	8	yes	yes	{11}
1096	"(3R,5R,7R,8S,9S,10S,12S,13R,14S,17R)-12-hydroxy-10,13-dimethyl-17-((R)-5-(oxetan-3-yl)pentan-2-yl)hexadecahydro-1H-cyclopenta[a]phenanthrene-3,7-diyl diacetate" M+Na	CCMSLIB00005465850	all	CANOPUS (GNPS+MoNA)	GNPS	[M + Na]+	15	15	15	15	yes	yes	{12}
1097	MLS001401442-01!d-3-Methoxy-N-methylmorphinan hydrobromide	CCMSLIB00000084759	all	CANOPUS (GNPS+MoNA)	GNPS	[M + H]+	4	4	4	4	yes	yes	set()
1098	Scan Number: 1	CCMSLIB00004680086	all	CANOPUS (GNPS+MoNA)	GNPS	[M + H]+	23	23	17	17	yes	yes	{12, 13}
1099	INDOLE-3-ETHANOL M-H2O+H	CCMSLIB00005464118	all	CANOPUS (GNPS+MoNA)	GNPS	[M - H2O + H]+	1	1	1	1	yes	yes	{12}
1100	NCGC00380714-01_C20H22O9_3,5-Dihydroxy-2-(4-hydroxyphenyl)-3,4-dihydro-2H-chromen-7-yl pentofuranoside M+H	CCMSLIB00000851071	all	CANOPUS (GNPS+MoNA)	GNPS	[M + H]+	60	60	57	57	yes	yes	{11, 12}
1101	MLS000107485-01!Fluanisone	CCMSLIB00000085753	all	CANOPUS (GNPS+MoNA)	GNPS	[M + H]+	1	1	1	1	yes	yes	set()
1102	Threonine conjugated chenodeoxycholic acid M-2H2O+H	CCMSLIB00005465967	all	CANOPUS (GNPS+MoNA)	GNPS	[M - H4O2 + H]+	1	1	1	1	yes	yes	{12}
1103	NCGC00385165-01_C22H26O10_1-Propanone, 1-[2-(beta-D-glucopyranosyloxy)-4,6-dihydroxyphenyl]-3-(4-methoxyphenyl)- M+H	CCMSLIB00000852487	all	CANOPUS (GNPS+MoNA)	GNPS	[M + H]+	2	2	2	2	yes	yes	{11, 12}
1104	MLS001140588-01!N-[3-(3,4-dimethoxyphenyl)-4-oxochromen-2-yl]furan-2-carboxamide	CCMSLIB00000079915	all	CANOPUS (GNPS+MoNA)	GNPS	[M + H]+	2	2	2	2	yes	yes	set()
1105	washington_0132	washington_0132	all	CANOPUS (GNPS+MoNA)	MassBank	[M + H]+	3	3	3	3	yes	yes	set()
1106	Protionamide (Prothionamide)	CCMSLIB00000078325	all	CANOPUS (GNPS+MoNA)	GNPS	[M + H]+	3	3	3	3	yes	yes	{13}
1107	washington_0841	washington_0841	all	CANOPUS (GNPS+MoNA)	MassBank	[M + H]+	4	4	1	1	yes	yes	{0, 12, 13}
1108	MMV676442	mona_2601	all	CANOPUS (GNPS+MoNA)	MoNA	[M + H]+	0	0	0	0	no	no	set()
1109	"2-((R)-4-((3R,5S,7R,8S,9S,10S,13R,14R,17R)-3,7,14-trihydroxy-10,13-dimethylhexadecahydro-1H-cyclopenta[a]phenanthren-17-yl)pentanamido)ethane-1-sulfonic acid" M+Na	CCMSLIB00005465839	all	CANOPUS (GNPS+MoNA)	GNPS	[M + Na]+	10	10	10	10	yes	yes	{12}
1110	NCGC00347725-02! M-H2O+H	CCMSLIB00000846745	all	CANOPUS (GNPS+MoNA)	GNPS	[M - H2O + H]+	13	13	10	10	yes	yes	{12}
1111	NCGC00381030-01!2-(2-hydroxypropan-2-yl)-3-[(2R,3R,4S,5S,6R)-3,4,5-trihydroxy-6-(hydroxymethyl)oxan-2-yl]oxy-2,3-dihydrofuro[3,2-g]chromen-7-one M+H	CCMSLIB00000848031	all	CANOPUS (GNPS+MoNA)	GNPS	[M + H]+	6	6	2	2	yes	yes	{12, 7}
1112	MLS002153167-01!SQ 22,53617318-31-9	CCMSLIB00000085082	all	CANOPUS (GNPS+MoNA)	GNPS	[M + H]+	1	1	1	1	yes	yes	{13}
1113	Sevadicin M+H	CCMSLIB00000223902	all	CANOPUS (GNPS+MoNA)	GNPS	[M + H]+	28	28	9	9	yes	yes	{13}
1114	NCGC00381419-01_C28H30N4O7_ M+H	CCMSLIB00000855051	all	CANOPUS (GNPS+MoNA)	GNPS	[M + H]+	1	1	1	1	yes	yes	set()
1115	Spectral Match to Phe-Val from NIST14 M+H	CCMSLIB00003137478	all	CANOPUS (GNPS+MoNA)	GNPS	[M + H]+	1	1	1	1	yes	yes	{13}
1116	metabolights_0005	metabolights_0005	all	CANOPUS (GNPS+MoNA)	MassBank	[M + H]+	2	2	2	2	yes	yes	{13}
1117	MLS002207243-01!Diazinon333-41-5	CCMSLIB00000085870	all	CANOPUS (GNPS+MoNA)	GNPS	[M + H]+	1	1	1	1	yes	yes	set()
1118	Piperyline M+H	CCMSLIB00000566778	all	CANOPUS (GNPS+MoNA)	GNPS	[M + H]+	24	24	2	2	yes	yes	{2}
1119	1-chloro-3-(2-methyl-5-nitro-1H-imidazol-1-yl)propan-2-ol [M+H]	CCMSLIB00000079266	all	CANOPUS (GNPS+MoNA)	GNPS	[M + H]+	1	2	1	2	yes	yes	{12}
1120	Pesticide9_Desmedipham_C16H16N2O4_3-[(Ethoxycarbonyl)amino]phenyl phenylcarbamate M+H	CCMSLIB00001058610	all	CANOPUS (GNPS+MoNA)	GNPS	[M + H]+	1	1	1	1	yes	yes	set()
1121	MLS001075524-01!	CCMSLIB00000079571	all	CANOPUS (GNPS+MoNA)	GNPS	[M + H]+	2	2	2	2	yes	yes	set()
1122	MLS001141333-01!2-(7-methyl-2,3,4,7,9,10-hexahydro-[1,4]dioxepino[2,3-g]isoquinolin-8-yl)-N-phenylacetamide	CCMSLIB00000080371	all	CANOPUS (GNPS+MoNA)	GNPS	[M + H]+	79	79	79	79	yes	yes	set()
1123	NCGC00385150-01_C42H44O13_(1S,2R,4S,5R,6S,7S,8R,9R,12R)-7,12-Diacetoxy-6-(acetoxymethyl)-2,10,10-trimethyl-11-oxatricyclo[7.2.1.0~1,6~]dodecane-4,5,8-triyl tribenzoate M+H	CCMSLIB00000853629	all	CANOPUS (GNPS+MoNA)	GNPS	[M + H]+	2	2	2	2	yes	yes	{8}
1124	Pesticide9_Desmedipham_C16H16N2O4_3-[(Ethoxycarbonyl)amino]phenyl phenylcarbamate M+Na	CCMSLIB00001058329	all	CANOPUS (GNPS+MoNA)	GNPS	[M + Na]+	2	2	2	2	yes	yes	set()
1125	Spectral Match to L-Citrulline from NIST14 M+H	CCMSLIB00003140093	all	CANOPUS (GNPS+MoNA)	GNPS	[M + H]+	1	1	1	1	yes	yes	{13}
1126	NCGC00384580-01_C22H28O7_(10Z)-10-(Acetoxymethyl)-6-formyl-3-methylene-2-oxo-2,3,3a,4,5,8,9,11a-octahydrocyclodeca[b]furan-4-yl 2-methylbutanoate M+NH4	CCMSLIB00000853076	all	CANOPUS (GNPS+MoNA)	GNPS	[M + H3N + H]+	15	15	15	15	yes	yes	{8, 0, 3}
1127	ufz_0023	ufz_0023	all	CANOPUS (GNPS+MoNA)	MassBank	[M + H]+	2	2	2	2	yes	yes	{13}
1128	N-FORMYL-L-METHIONINE M+Na	CCMSLIB00005464133	all	CANOPUS (GNPS+MoNA)	GNPS	[M + Na]+	1	1	1	1	yes	yes	set()
1129	eawag_0590	eawag_0590	all	CANOPUS (GNPS+MoNA)	MassBank	[M + H]+	1	1	1	1	yes	yes	{13}
1130	MLS001075064-01!	CCMSLIB00000080551	all	CANOPUS (GNPS+MoNA)	GNPS	[M + H]+	27	27	27	27	yes	yes	set()
1131	"(R)-4-((3R,4R,5S,8S,9S,10R,13R,14S,17R)-3,4-dihydroxy-10,13-dimethylhexadecahydro-1H-cyclopenta[a]phenanthren-17-yl)pentanoic acid" M+Na	CCMSLIB00005464770	all	CANOPUS (GNPS+MoNA)	GNPS	[M + Na]+	9	9	9	9	yes	yes	{12}
1132	eawag_0597	eawag_0597	all	CANOPUS (GNPS+MoNA)	MassBank	[M + H]+	2	2	2	2	yes	yes	{12, 13}
1133	Pachyrrhizin	mona_2355	all	CANOPUS (GNPS+MoNA)	MoNA	[M + H]+	8	8	1	1	yes	yes	{7}
1134	MLS001077290-01! M+H	CCMSLIB00000084968	all	CANOPUS (GNPS+MoNA)	GNPS	[M + H]+	1	1	1	1	yes	yes	set()
1135	MMV020982	mona_2579	all	CANOPUS (GNPS+MoNA)	MoNA	[M + H]+	1	1	1	1	yes	yes	set()
1136	Spectral Match to Cyclizine from NIST14 M+H	CCMSLIB00003136771	all	CANOPUS (GNPS+MoNA)	GNPS	[M + H]+	1	1	1	1	yes	yes	set()
1137	MLS000028822-01!LONIDAMINE	CCMSLIB00000085191	all	CANOPUS (GNPS+MoNA)	GNPS	[M + H]+	2	2	2	2	yes	yes	set()
1138	NCGC00160195-01!2-(5-Hydroxymethyl-8-methyl-3-oxa-bicyclo[3.3.1]non-7-en-2-yl)-phenol	mona_971	all	CANOPUS (GNPS+MoNA)	MoNA	[M + H]+	101	101	45	45	yes	yes	{11, 12}
1139	Histamine-trifluoromethyltoluide	mona_1832	all	CANOPUS (GNPS+MoNA)	MoNA	[M + H]+	1	1	1	1	yes	yes	{13}
1140	Pesticide4_Fluoxastrobin_C21H16ClFN4O5_Methanone, [2-[[6-(2-chlorophenoxy)-5-fluoro-4-pyrimidinyl]oxy]phenyl](5,6-dihydro-1,4,2-dioxazin-3-yl)-, O-methyloxime, (E)- M+H	CCMSLIB00001058957	all	CANOPUS (GNPS+MoNA)	GNPS	[M + H]+	1	1	1	1	yes	yes	set()
1141	Aspartate conjugated chenodeoxycholic acid M-H2O+H	CCMSLIB00005465933	all	CANOPUS (GNPS+MoNA)	GNPS	[M - H2O + H]+	1	1	1	1	yes	yes	{12}
1142	MLS001142426-01! M+H	CCMSLIB00000080580	all	CANOPUS (GNPS+MoNA)	GNPS	[M + H]+	1	1	1	1	yes	yes	set()
1143	Spectral Match to 1,2-Dipalmitoleoyl-sn-glycero-3-phosphocholine from NIST14 M+Na	CCMSLIB00003136424	all	CANOPUS (GNPS+MoNA)	GNPS	[M + Na]+	61	61	61	61	yes	yes	set()
1144	MMV676501	mona_2515	all	CANOPUS (GNPS+MoNA)	MoNA	[M + H]+	0	0	0	0	no	no	set()
1145	MLS000876957-01!5,7-dihydroxy-2-(4-hydroxyphenyl)-6-methyl-2,3-dihydrochromen-4-one	CCMSLIB00000080485	all	CANOPUS (GNPS+MoNA)	GNPS	[M + H]+	5	5	5	5	yes	yes	{11}
1146	MLS000028406-01!HEXESTROL DIPROPIONATE	CCMSLIB00000085017	all	CANOPUS (GNPS+MoNA)	GNPS	[M + H]+	5	5	5	5	yes	yes	set()
1147	Pesticide3_3-Hydroxycarbofuran_C12H15NO4_3,7-Benzofurandiol, 2,3-dihydro-2,2-dimethyl-, 7-(methylcarbamate) M+Na	CCMSLIB00001058326	all	CANOPUS (GNPS+MoNA)	GNPS	[M + Na]+	90	90	31	31	yes	yes	{12}
1148	NCGC00380482-01_C15H22O6_Methyl 2-(1,3,5-trihydroxy-4a-methyl-8-oxodecahydro-2-naphthalenyl)acrylate M+H	CCMSLIB00000852893	all	CANOPUS (GNPS+MoNA)	GNPS	[M + H]+	6	6	2	2	yes	yes	{0, 10, 3, 12}
1149	NCGC00380630-01!3,5-dichloro-2-(2,4-dihydroxy-6-methoxycarbonylphenoxy)-6-methoxy-4-methylbenzoic acid M+H	CCMSLIB00000846270	all	CANOPUS (GNPS+MoNA)	GNPS	[M + H]+	2	2	2	2	yes	yes	{11}
1150	Chloroaustralasine B	mona_2809	all	CANOPUS (GNPS+MoNA)	MoNA	[M + H]+	1	1	1	1	yes	yes	{12}
1151	Pesticide2_Aldicarb sulfone_C7H14N2O4S_Propanal, 2-methyl-2-(methylsulfonyl)-, O-[(methylamino)carbonyl]oxime, (1E)- M+H	CCMSLIB00001058359	all	CANOPUS (GNPS+MoNA)	GNPS	[M + H]+	8	8	8	8	yes	yes	set()
1152	NCGC00180659-03![1-(6-hydroxy-1-methoxy-8-methyl-12-oxo-10H-benzo[b][1,5]benzodioxocin-2-yl)-3-methylbutyl] acetate M+NH4	CCMSLIB00000845212	all	CANOPUS (GNPS+MoNA)	GNPS	[M + H3N + H]+	41	41	10	10	yes	yes	{8, 11}
1153	eawag_0484	eawag_0484	all	CANOPUS (GNPS+MoNA)	MassBank	[M + H]+	2	2	2	2	yes	yes	set()
1154	NCGC00380142-01!(E)-5-(1,3-benzodioxol-5-yl)-N-(2-methylpropyl)pent-4-enamide M+H	CCMSLIB00000846219	all	CANOPUS (GNPS+MoNA)	GNPS	[M + H]+	9	9	9	9	yes	yes	set()
1155	washington_0273	washington_0273	all	CANOPUS (GNPS+MoNA)	MassBank	[M + H]+	2	2	2	2	yes	yes	{11}
1156	"methyl (6R,E)-2-methyl-6-((3R,5S,7R,9S,10S,12S,13R,14S,17R)-3,7,12-trihydroxy-10,13-dimethylhexadecahydro-1H-cyclopenta[a]phenanthren-17-yl)hept-2-enoate" M-2H2O+H	CCMSLIB00005465189	all	CANOPUS (GNPS+MoNA)	GNPS	[M - H4O2 + H]+	1	1	1	1	yes	yes	{3, 12}
1157	Pesticide5_Methoprotryne_C11H21N5OS_ M+H	CCMSLIB00001058795	all	CANOPUS (GNPS+MoNA)	GNPS	[M + H]+	1	1	1	1	yes	yes	{13}
1158	Pesticide2_Methabenzthiazuron_C10H11N3OS_1-(1,3-Benzothiazol-2-yl)-1,3-dimethylurea M+H	CCMSLIB00001058350	all	CANOPUS (GNPS+MoNA)	GNPS	[M + H]+	4	4	4	4	yes	yes	set()
1159	NCGC00385604-02!5,7-dihydroxy-2-(4-hydroxyphenyl)-6,8-bis[3,4,5-trihydroxy-6-(hydroxymethyl)oxan-2-yl]chromen-4-one M+H	CCMSLIB00000845378	all	CANOPUS (GNPS+MoNA)	GNPS	[M + H]+	28	28	28	28	yes	yes	{11, 12}
1160	MLS001159058-01!1-[2-(7-methyl-2-oxo-4-propylchromen-5-yl)oxyacetyl]piperidine-4-carboxamide	CCMSLIB00000080031	all	CANOPUS (GNPS+MoNA)	GNPS	[M + H]+	4	4	4	4	yes	yes	{7}
1161	Dipteryxin	mona_691	all	CANOPUS (GNPS+MoNA)	MoNA	[M + H]+	6	6	6	6	yes	yes	{11}
1162	Spectral Match to Uvaol from NIST14 M+H	CCMSLIB00003136946	all	CANOPUS (GNPS+MoNA)	GNPS	[M + H]+	11	11	11	11	yes	yes	{12}
1163	"2-((4R)-4-((3R,5R,6R,8S,9S,10R,13R,17R)-3,6-dihydroxy-10,13-dimethylhexadecahydro-1H-cyclopenta[a]phenanthren-17-yl)pentanamido)ethane-1-sulfonic acid" M+H	CCMSLIB00005464690	all	CANOPUS (GNPS+MoNA)	GNPS	[M + H]+	3	3	3	3	yes	yes	{12}
1164	"2-((4R)-N-benzyl-4-((3R,5S,7S,9S,10S,13R,14S,17R)-3,7-dihydroxy-10,13-dimethylhexadecahydro-1H-cyclopenta[a]phenanthren-17-yl)pentanamido)ethane-1-sulfonic acid" M-H2O+H	CCMSLIB00005465572	all	CANOPUS (GNPS+MoNA)	GNPS	[M - H2O + H]+	1	1	1	1	yes	yes	{12}
1165	Spectral Match to cis-9-Hexadecenoic acid from NIST14 M+H-H2O	CCMSLIB00003137434	all	CANOPUS (GNPS+MoNA)	GNPS	[M - H2O + H]+	37	37	37	37	yes	yes	set()
1166	Spectral Match to Monoolein from NIST14 M+H	CCMSLIB00003138956	all	CANOPUS (GNPS+MoNA)	GNPS	[M + H]+	16	16	1	1	yes	yes	{12}
1167	NCGC00385025-01!2-[4-[(E)-2-carboxyethenyl]-2-(3,4-dihydroxyphenyl)-7-hydroxy-2,3-dihydro-1-benzofuran-3-carbonyl]oxy-3-(3,4-dihydroxyphenyl)propanoic acid M+NH4	CCMSLIB00000849063	all	CANOPUS (GNPS+MoNA)	GNPS	[M + H3N + H]+	6	6	6	6	yes	yes	{11}
1168	Enniatin_I_50983_dereplictor_pv_1.64587e-16 M+H	CCMSLIB00000577682	all	CANOPUS (GNPS+MoNA)	GNPS	[M + H]+	2	2	2	2	yes	yes	{8}
1169	NCGC00385405-01_C26H30O9_ M+Na	CCMSLIB00000851143	all	CANOPUS (GNPS+MoNA)	GNPS	[M + Na]+	24	24	13	13	yes	yes	{10, 2, 11, 12}
1170	MMV010545	mona_2759	all	CANOPUS (GNPS+MoNA)	MoNA	[M + H]+	0	0	0	0	no	no	{13}
1171	NCGC00380552-01_C22H36O3_2(1H)-Naphthalenone, 8-[5-(acetyloxy)-3-methylpentyl]octahydro-4,4,8a-trimethyl-7-methylene- M+NH4	CCMSLIB00000850549	all	CANOPUS (GNPS+MoNA)	GNPS	[M + H3N + H]+	139	139	5	5	yes	yes	{0, 10}
1172	Retapamulin	CCMSLIB00000078643	all	CANOPUS (GNPS+MoNA)	GNPS	[M + H]+	1	1	1	1	yes	yes	{0, 10, 12}
1173	MLS000859908-01!Cyproterone acetate	CCMSLIB00000085063	all	CANOPUS (GNPS+MoNA)	GNPS	[M + H]+	1	1	1	1	yes	yes	{2, 10}
1174	2-Methoxy-4-vinylphenol	mona_1770	all	CANOPUS (GNPS+MoNA)	MoNA	[M + H]+	3	3	1	1	yes	yes	{0, 11}
1175	NCGC00380353-01_C15H18O6_Pentaleno[1,6a-c]pyran-9-carboxylic acid, 1,3,4,7,7a,9a-hexahydro-4-hydroxy-4-(hydroxymethyl)-6,7-dimethyl-3-oxo-, (4R,7S,7aR,9aR)- M+H	CCMSLIB00000852617	all	CANOPUS (GNPS+MoNA)	GNPS	[M + H]+	49	49	27	27	yes	yes	{8, 12}
1176	MLS001142766-01!(2S)-2-[[1-[(2S)-4-methyl-2-[(4-methylphenyl)sulfonylamino]pentanoyl]piperidine-4-carbonyl]amino]-3-phenylpropanoic acid	CCMSLIB00000079981	all	CANOPUS (GNPS+MoNA)	GNPS	[M + H]+	1	1	1	1	yes	yes	{13}
1177	NCGC00380895-01_C27H36O12_1-Cyclohexene-1-carboxylic acid, 4-[[6-O-[(2E)-3-(4-hydroxy-3,5-dimethoxyphenyl)-1-oxo-2-propen-1-yl]-beta-D-glucopyranosyl]oxy]-2,6,6-trimethyl- M+H	CCMSLIB00000855573	all	CANOPUS (GNPS+MoNA)	GNPS	[M + H]+	9	9	1	1	yes	yes	{11, 3, 12}
1178	NCGC00169365-03_C25H32O8_5H-Furo[3,4-i]oxepino[4,3-a]xanthene-3,12-dione, 1,2,5a,6,7,7a,10,14,14a,14b-decahydro-5a,6-dihydroxy-13-methoxy-5,5,7a,9,14b-pentamethyl- M+H	CCMSLIB00000851945	all	CANOPUS (GNPS+MoNA)	GNPS	[M + H]+	74	74	42	42	yes	yes	{8, 12}
1179	MMV676472	mona_2748	all	CANOPUS (GNPS+MoNA)	MoNA	[M + H]+	0	0	0	0	no	no	set()
1180	MLS001139453-01!(2R)-1-[2-(4-ethyl-7-methyl-2-oxochromen-5-yl)oxyacetyl]pyrrolidine-2-carboxylic acid	CCMSLIB00000079791	all	CANOPUS (GNPS+MoNA)	GNPS	[M + H]+	4	4	4	4	yes	yes	{7}
1181	MLS001157898-01!3-(4-chlorophenyl)-2-[[2-[(7-methyl-4-oxo-2,3-dihydro-1H-cyclopenta[c]chromen-9-yl)oxy]acetyl]amino]propanoic acid	CCMSLIB00000079485	all	CANOPUS (GNPS+MoNA)	GNPS	[M + H]+	3	3	3	3	yes	yes	{7}
1182	washington_0764	washington_0764	all	CANOPUS (GNPS+MoNA)	MassBank	[M + H]+	17	17	13	13	yes	yes	{13}
1183	"(4R)-4-((5S,7S,9S,10S,12R,13R,14S,17R)-7,12-dihydroxy-10,13-dimethylhexadecahydro-1H-cyclopenta[a]phenanthren-17-yl)pentanoic acid" M+Na	CCMSLIB00005465091	all	CANOPUS (GNPS+MoNA)	GNPS	[M + Na]+	4	4	4	4	yes	yes	{12}
1184	NCGC00160147-01!2-[2-(4-Methyl-2-oxo-2H-chromen-7-yloxy)-acetyl]-1,2,3,4-tetrahydro-beta-carbolin-3-ylcarboxylic acid methyl ester	CCMSLIB00000078687	all	CANOPUS (GNPS+MoNA)	GNPS	[M + H]+	1	1	1	1	yes	yes	{7}
1185	MLS001139249-01!(2S)-N-(2-ethylphenyl)-5-oxo-1-(3-oxo-1H-2-benzofuran-1-yl)pyrrolidine-2-carboxamide M+H	CCMSLIB00000080439	all	CANOPUS (GNPS+MoNA)	GNPS	[M + H]+	74	74	22	22	yes	yes	{8}
1186	NCGC00380572-01!4-[(3R,3aR,6S,6aR)-6-(4-hydroxy-3,5-dimethoxyphenyl)-1,3,3a,4,6,6a-hexahydrofuro[3,4-c]furan-3-yl]-2,6-dimethoxyphenol M-H2O+H	CCMSLIB00000847714	all	CANOPUS (GNPS+MoNA)	GNPS	[M - H2O + H]+	51	51	38	38	yes	yes	{11}
1187	Azasetron [M+H]	CCMSLIB00000079117	all	CANOPUS (GNPS+MoNA)	GNPS	[M + H]+	1	1	1	1	yes	yes	set()
1188	isodolichantoside	mona_1720	all	CANOPUS (GNPS+MoNA)	MoNA	[M + H]+	1	1	1	1	yes	yes	{0, 3, 12}
1189	NCGC00347653-02_C20H20O4_1,3-Benzenediol, 4-[3,4,8,9-tetrahydro-8-(1-methylethenyl)-2H-furo[2,3-h]-1-benzopyran-3-yl]- M+H	CCMSLIB00000854213	all	CANOPUS (GNPS+MoNA)	GNPS	[M + H]+	9	9	2	2	yes	yes	{0, 11}
1190	Spectral Match to 8S-Hydroxy-5Z,9E,11Z,14Z-eicosatetraenoic acid from NIST14 M+H-H2O	CCMSLIB00003138472	all	CANOPUS (GNPS+MoNA)	GNPS	[M - H2O + H]+	58	58	53	53	yes	yes	{12}
1191	eawag_0555	eawag_0555	all	CANOPUS (GNPS+MoNA)	MassBank	[M + H]+	1	1	1	1	yes	yes	set()
1192	NCGC00380203-01_C26H30ClNO8_2-{7-Acetoxy-5-chloro-3-[(1E,3E)-3,5-dimethyl-1,3-heptadien-1-yl]-7-methyl-6,8-dioxo-7,8-dihydro-2(6H)-isoquinolinyl}pentanedioic acid M+H	CCMSLIB00000850596	all	CANOPUS (GNPS+MoNA)	GNPS	[M + H]+	1	1	1	1	yes	yes	{2, 10}
1193	Pseudacyclin A M+H	CCMSLIB00000531485	all	CANOPUS (GNPS+MoNA)	GNPS	[M + H]+	1	1	1	1	yes	yes	set()
1194	riken_0635	riken_0635	all	CANOPUS (GNPS+MoNA)	MassBank	[M + H]+	9	9	9	9	yes	yes	{13}
1195	NCGC00385070-01! M+H	CCMSLIB00000848874	all	CANOPUS (GNPS+MoNA)	GNPS	[M + H]+	1	1	1	1	yes	yes	set()
1196	NCGC00380823-01!2-(14-methylpentadecanoylamino)-3-phenylpropanoic acid M+H	CCMSLIB00000845077	all	CANOPUS (GNPS+MoNA)	GNPS	[M + H]+	2	2	2	2	yes	yes	set()
1197	"(2S,3S,6R)-3-hydroxy-2-methyl-6-((3R,5S,7R,8R,9S,10S,12S,13R,14S,17R)-3,7,12-trihydroxy-10,13-dimethylhexadecahydro-1H-cyclopenta[a]phenanthren-17-yl)heptanoic acid" M+Na	CCMSLIB00005464922	all	CANOPUS (GNPS+MoNA)	GNPS	[M + Na]+	5	5	4	4	yes	yes	{12}
1198	Stephacidin A_130074 M+H	CCMSLIB00000478499	all	CANOPUS (GNPS+MoNA)	GNPS	[M + H]+	54	54	54	54	yes	yes	set()
1199	PRP_M358a	mona_1367	all	CANOPUS (GNPS+MoNA)	MoNA	[M + H]+	1	1	1	1	yes	yes	{12}
1200	Caryophyllene [T(-)]	mona_2366	all	CANOPUS (GNPS+MoNA)	MoNA	[M + H]+	22	22	13	13	yes	yes	{0}
1201	DEPO-MEDROL	CCMSLIB00000077109	all	CANOPUS (GNPS+MoNA)	GNPS	[M + H]+	10	10	3	3	yes	yes	{2, 10, 12}
1202	NCGC00180829-02_C29H44O12_Card-20(22)-enolide, 3-[(6-deoxy-beta-D-talopyranosyl)oxy]-1,5,11,14,19-pentahydroxy-, (1beta,3beta,5beta,8xi,9xi,11alpha)- M+H	CCMSLIB00000853206	all	CANOPUS (GNPS+MoNA)	GNPS	[M + H]+	1	1	1	1	yes	yes	{8, 4, 12}
1203	MLS001159054-01!1-[2-[(4-methyl-6-oxo-7,8,9,10-tetrahydrobenzo[c]chromen-3-yl)oxy]acetyl]piperidine-4-carboxylic acid	CCMSLIB00000080238	all	CANOPUS (GNPS+MoNA)	GNPS	[M + H]+	70	70	35	35	yes	yes	{7}
1204	Scan Number: 1	CCMSLIB00004679929	all	CANOPUS (GNPS+MoNA)	GNPS	[M + H]+	7	7	7	7	yes	yes	set()
1205	MLS002154113-01!Nomegestrol acetate58652-20-3	CCMSLIB00000085997	all	CANOPUS (GNPS+MoNA)	GNPS	[M + H]+	9	9	5	5	yes	yes	{2, 10}
1206	NCGC00380956-01!(E)-9-hydroxy-6-[3,4,5-trihydroxy-6-(hydroxymethyl)oxan-2-yl]oxydec-4-enoic acid M+H	CCMSLIB00000848540	all	CANOPUS (GNPS+MoNA)	GNPS	[M + H]+	4	4	4	4	yes	yes	{12}
1207	MLS001142923-01!	CCMSLIB00000079628	all	CANOPUS (GNPS+MoNA)	GNPS	[M + H]+	4	4	4	4	yes	yes	set()
1208	NCGC00385785-01!(2R,3R,4S,5S,6R)-2-[[2-(3,4-dihydroxyphenyl)-5,7-dihydroxy-3,4-dihydro-2H-chromen-3-yl]oxy]-6-(hydroxymethyl)oxane-3,4,5-triol M+H	CCMSLIB00000847658	all	CANOPUS (GNPS+MoNA)	GNPS	[M + H]+	7	7	5	5	yes	yes	{11, 12}
1209	Pesticide2_Thidiazuron_C9H8N4OS_1-Phenyl-3-(1,2,3-thiadiazol-5-yl)urea M+H	CCMSLIB00001058322	all	CANOPUS (GNPS+MoNA)	GNPS	[M + H]+	2	2	2	2	yes	yes	set()
1210	NCGC00024683-03_C15H20O3_(1aR,4E,7aS,10aS,10bS)-1a,5-Dimethyl-8-methylene-2,3,6,7,7a,8,10a,10b-octahydrooxireno[9,10]cyclodeca[1,2-b]furan-9(1aH)-one M-H2O+H	CCMSLIB00000855424	all	CANOPUS (GNPS+MoNA)	GNPS	[M - H2O + H]+	345	345	332	332	yes	yes	{8, 0, 3}
1211	MMV026490	mona_2689	all	CANOPUS (GNPS+MoNA)	MoNA	[M + H]+	0	0	0	0	no	no	{13}
1212	(2S,3S,9R,12R,13R,14S,15R,16R,17S)-3,12,13,15,16-pentahydroxy-2,6,14,17-tetramethyl-10-oxatetracyclo[7.7.1.0Â²,â·.0Â¹Â³,Â¹â·]heptadec-5-ene-4,11-dione	mona_2273	all	CANOPUS (GNPS+MoNA)	MoNA	[M + Na]+	40	40	7	7	yes	yes	{8, 2, 10, 12}
1213	Pesticide5_Prometryne_C10H19N5S_1,3,5-Triazine-2,4-diamine, N,N'-bis(1-methylethyl)-6-(methylthio)- M+H	CCMSLIB00001058497	all	CANOPUS (GNPS+MoNA)	GNPS	[M + H]+	2	2	2	2	yes	yes	{13}
1214	"(2S,5R,7R,8R,9S,10S,12S,13R,14S,17R)-17-((R)-5-methoxy-5-oxopentan-2-yl)-10,13-dimethyl-3-oxohexadecahydro-1H-cyclopenta[a]phenanthrene-2,7,12-triyl triacetate" M+H	CCMSLIB00005465695	all	CANOPUS (GNPS+MoNA)	GNPS	[M + H]+	1	1	1	1	yes	yes	{10}
1215	Pesticide5_Buprofezin_C16H23N3OS_(2Z)-2-(tert-Butylimino)-3-(1-methylethyl)-5-phenyl-1,3,5-thiadiazinan-4-one M+H	CCMSLIB00001058810	all	CANOPUS (GNPS+MoNA)	GNPS	[M + H]+	1	1	1	1	yes	yes	set()
1216	NCGC00385875-01_C15H22O2_(1R,4Z,9S)-4-(Hydroxymethyl)-11,11-dimethyl-8-methylenebicyclo[7.2.0]undec-4-en-3-one M-H2O+H	CCMSLIB00000850303	all	CANOPUS (GNPS+MoNA)	GNPS	[M - H2O + H]+	82	82	29	29	yes	yes	{0, 2, 10, 12}
1217	MLS000860058-01!(+/-)-N-Allylnormetazocine hydrochloride	CCMSLIB00000086092	all	CANOPUS (GNPS+MoNA)	GNPS	[M + H]+	5	5	1	1	yes	yes	{0, 11}
1218	NCGC00381132-01_C23H38O17_ M+NH4	CCMSLIB00000849843	all	CANOPUS (GNPS+MoNA)	GNPS	[M + H3N + H]+	1	1	1	1	yes	yes	{3, 12}
1219	Tenoxicam	mona_492	all	CANOPUS (GNPS+MoNA)	MoNA	[M + H]+	1	1	1	1	yes	yes	{2}
1220	NCGC00385253-01_C30H44O7_(2S,4R,9beta,16alpha,23E)-2,16,20,25-Tetrahydroxy-9,10,14-trimethyl-4,9-cyclo-9,10-secocholesta-5,23-diene-1,11,22-trione M-H2O+H	CCMSLIB00000856144	all	CANOPUS (GNPS+MoNA)	GNPS	[M - H2O + H]+	18	18	14	14	yes	yes	{2, 10, 12}
1221	lithocholic acid M-2H2O+H	CCMSLIB00005435552	all	CANOPUS (GNPS+MoNA)	GNPS	[M - H4O2 + H]+	1	1	1	1	yes	yes	{12}
1222	MLS001075526-01!	CCMSLIB00000079865	all	CANOPUS (GNPS+MoNA)	GNPS	[M + H]+	6	6	6	6	yes	yes	set()
1223	MLS001148158-01!HALOPERIDOL METABOLITE II	CCMSLIB00000086003	all	CANOPUS (GNPS+MoNA)	GNPS	[M + H]+	1	1	1	1	yes	yes	{12}
1224	eawag_0166	eawag_0166	all	CANOPUS (GNPS+MoNA)	MassBank	[M + H]+	1	1	1	1	yes	yes	set()
1225	NCGC00384969-01_C22H31NO4_(5R)-3-({(1S,2R,4aS,6R,8aR)-1,6-Dimethyl-2-[(1E)-1-propen-1-yl]-1,2,4a,5,6,7,8,8a-octahydro-1-naphthalenyl}carbonyl)-4-hydroxy-5-(hydroxymethyl)-1-methyl-1,5-dihydro-2H-pyrrol-2-one M+Na	CCMSLIB00000853472	all	CANOPUS (GNPS+MoNA)	GNPS	[M + Na]+	31	31	5	5	yes	yes	{2, 10, 12}
1226	NCGC00385441-01_C16H26O8_beta-D-Glucopyranose, 1-O-[(2E,6E)-8-hydroxy-2,6-dimethyl-1-oxo-2,6-octadien-1-yl]- M+H	CCMSLIB00000852639	all	CANOPUS (GNPS+MoNA)	GNPS	[M + H]+	23	23	7	7	yes	yes	{3, 12}
1227	NCGC00179985-02![(2S,3R,4S,5S,6R)-3,4,5-trihydroxy-6-(hydroxymethyl)oxan-2-yl] (E)-3-phenylprop-2-enoate M+H	CCMSLIB00000848381	all	CANOPUS (GNPS+MoNA)	GNPS	[M + H]+	3	3	3	3	yes	yes	{3, 12}
1228	riken_0652	riken_0652	all	CANOPUS (GNPS+MoNA)	MassBank	[M + H]+	3	3	3	3	yes	yes	{11, 12}
1229	"methyl (4R)-4-((3R,5S,7R,9S,10S,13R,17R)-7-acetoxy-3-hydroxy-10,13-dimethyl-12-oxohexadecahydro-1H-cyclopenta[a]phenanthren-17-yl)pentanoate" M+H	CCMSLIB00005465446	all	CANOPUS (GNPS+MoNA)	GNPS	[M + H]+	1	1	1	1	yes	yes	{10, 12}
1230	Spectral Match to Sulfadoxin from NIST14 M+H	CCMSLIB00003135919	all	CANOPUS (GNPS+MoNA)	GNPS	[M + H]+	6	6	6	6	yes	yes	{13}
1231	Fluostatin D M+Na	CCMSLIB00000223873	all	CANOPUS (GNPS+MoNA)	GNPS	[M + Na]+	67	67	16	16	yes	yes	{11, 6}
1232	Argatroban	mona_850	all	CANOPUS (GNPS+MoNA)	MoNA	[M + H]+	1	1	1	1	yes	yes	{13}
1233	"(4R)-4-((3R,5S,7R,9S,10S,13R,14S,17R)-3,7-dihydroxy-10,13-dimethylhexadecahydro-1H-cyclopenta[a]phenanthren-17-yl)-N-methyl-N-((2S,3R,4R,5R)-2,3,4,5,6-pentahydroxyhexyl)pentanamide" M-H2O+H	CCMSLIB00005465521	all	CANOPUS (GNPS+MoNA)	GNPS	[M - H2O + H]+	1	1	1	1	yes	yes	{12}
1234	Alpha-pyrrolidinovalerophenone	mona_2857	all	CANOPUS (GNPS+MoNA)	MoNA	[M + H]+	1	1	1	1	yes	yes	set()
1235	mpi_0043	mpi_0043	all	CANOPUS (GNPS+MoNA)	MassBank	[M + H]+	1	1	1	1	yes	yes	{12, 13}
1236	NCGC00386080-01![3-methyl-1-[3-methyl-1-[3-methyl-1-[3-methyl-1-oxo-1-(2,3,4,5,6-pentahydroxyhexoxy)pentan-2-yl]oxy-1-oxopentan-2-yl]oxy-1-oxopentan-2-yl]oxy-1-oxopentan-2-yl] 2-hydroxy-3-methylpentanoate M-H2O+H	CCMSLIB00000848597	all	CANOPUS (GNPS+MoNA)	GNPS	[M - H2O + H]+	2	2	2	2	yes	yes	{12}
1237	3,5-Dihydroxyphenylglycine	mona_1777	all	CANOPUS (GNPS+MoNA)	MoNA	[M + H]+	10	10	7	7	yes	yes	{11, 13}
1238	1,3-Dideacetyl-7-Deacetoxy-7-Oxokhivorin	mona_678	all	CANOPUS (GNPS+MoNA)	MoNA	[M + H]+	31	31	9	9	yes	yes	{8, 10, 12}
1239	Spectral Match to Bis(2-ethylhexyl) phthalate from NIST14 M+H	CCMSLIB00003136704	all	CANOPUS (GNPS+MoNA)	GNPS	[M + H]+	47	47	47	47	yes	yes	set()
1240	eawag_0000	eawag_0000	all	CANOPUS (GNPS+MoNA)	MassBank	[M + H]+	1	1	1	1	yes	yes	set()
1241	MMV688795	mona_2745	all	CANOPUS (GNPS+MoNA)	MoNA	[M + H]+	0	0	0	0	no	no	set()
1242	MMV688178	mona_2679	all	CANOPUS (GNPS+MoNA)	MoNA	[M + H]+	0	0	0	0	no	no	set()
1243	NCGC00347495-02_C23H32O6_Spiro[benzofuran-2(3H),1'(2'H)-naphthalene]-7-carboxaldehyde, 3',4',4'a,5',6',7',8',8'a-octahydro-4,6',7'-trihydroxy-6-(hydroxymethyl)-2',5',5',8'a-tetramethyl- M-H2O+H	CCMSLIB00000856056	all	CANOPUS (GNPS+MoNA)	GNPS	[M - H2O + H]+	129	129	93	93	yes	yes	{11, 12}
1244	MLS000701320-01!N-(4,5-diphenyl-1H-pyrazolo[3,4-c]pyridazin-3-yl)-N'-phenylurea	CCMSLIB00000085962	all	CANOPUS (GNPS+MoNA)	GNPS	[M + H]+	2	2	2	2	yes	yes	set()
1245	Spectral Match to Matairesinol from NIST14 M+H	CCMSLIB00003137866	all	CANOPUS (GNPS+MoNA)	GNPS	[M + H]+	1	1	1	1	yes	yes	{8, 11}
1246	Conchacarpine A	mona_1179	all	CANOPUS (GNPS+MoNA)	MoNA	[M]+	0	0	0	0	no	no	set()
1247	[5-ethenyl-3-hydroxy-4-(3-hydroxyprop-1-en-2-yl)-2-(3-methoxy-3-oxoprop-1-en-2-yl)-5-methylcyclohexyl] (Z)-4-acetyloxy-2-(hydroxymethyl)but-2-enoate	mona_2289	all	CANOPUS (GNPS+MoNA)	MoNA	[M + Na]+	22	22	17	17	yes	yes	{0, 3, 12}
1248	"(4R)-4-((5S,7R,8R,9S,10S,12S,13R,17R)-7,12-dihydroxy-10,13-dimethyl-3-oxohexadecahydro-1H-cyclopenta[a]phenanthren-17-yl)pentanoic acid" M-H2O+H	CCMSLIB00005464720	all	CANOPUS (GNPS+MoNA)	GNPS	[M - H2O + H]+	3	3	3	3	yes	yes	{10, 12}
1249	1-AMINOCYCLOPROPANE-1-CARBOXYLATE M+H	CCMSLIB00000577954	all	CANOPUS (GNPS+MoNA)	GNPS	[M + H]+	8	8	8	8	yes	yes	{13}
1250	"(3R,6R)-1-hydroxy-6-((3R,5R,7R,8R,9S,10S,12S,13R,14S,17R)-3,7,12-trihydroxy-10,13-dimethylhexadecahydro-1H-cyclopenta[a]phenanthren-17-yl)heptan-3-yl hydrogen sulfate" M-2H2O+H	CCMSLIB00005465491	all	CANOPUS (GNPS+MoNA)	GNPS	[M - H4O2 + H]+	1	1	1	1	yes	yes	{12}
1251	NCGC00179768-02_C19H20O7_2H-Benz[1,2]anthra[10,4a-b]oxirene-7,8(3H,12bH)-dione, 3a,4,5,6,7a,7b-hexahydro-2,3a,7b,12-tetrahydroxy-5-methyl- M-H2O+H	CCMSLIB00000851949	all	CANOPUS (GNPS+MoNA)	GNPS	[M - H2O + H]+	120	120	20	20	yes	yes	{10, 11, 12}
1252	NCGC00386042-01!8-hydroxy-6-methoxy-7-[(2S,3R,4S,5S,6R)-3,4,5-trihydroxy-6-(hydroxymethyl)oxan-2-yl]oxychromen-2-one M+NH4	CCMSLIB00000846140	all	CANOPUS (GNPS+MoNA)	GNPS	[M + H3N + H]+	2	2	2	2	yes	yes	{11, 12, 7}
1253	HONOKIOL	CCMSLIB00000078980	all	CANOPUS (GNPS+MoNA)	GNPS	[M + H]+	11	11	11	11	yes	yes	{0, 11}
1254	mpi_0009	mpi_0009	all	CANOPUS (GNPS+MoNA)	MassBank	[M + H]+	17	17	17	17	yes	yes	{11}
1255	[(1aS,1bS,2S,5aR,6S,6aS)-1a-(hydroxymethyl)-2-[(2S,3R,4S,5S,6R)-3,4,5-trihydroxy-6-(hydroxymethyl)oxan-2-yl]oxy-2,5a,6,6a-tetrahydro-1bH-oxireno[5,6]cyclopenta[1,3-c]pyran-6-yl] (E)-3-(3-hydroxy-4-methoxyphenyl)prop-2-enoate	mona_638	all	CANOPUS (GNPS+MoNA)	MoNA	[M + H]+	15	15	15	15	yes	yes	{11, 3, 12}
1256	Territrem A M+H	CCMSLIB00000081195	all	CANOPUS (GNPS+MoNA)	GNPS	[M + H]+	13	13	9	9	yes	yes	{2, 10, 12, 7}
1257	NCGC00385061-01_C36H54O12_Estr-5-ene-3,11-dione, 17-[(1R,3E)-1,5-dihydroxy-1,5-dimethyl-2-oxo-3-hexen-1-yl]-2-(beta-D-glucopyranosyloxy)-16-hydroxy-4,4,9,14-tetramethyl-, (2beta,9beta,10alpha,16alpha,17beta)- M+H	CCMSLIB00000850257	all	CANOPUS (GNPS+MoNA)	GNPS	[M + H]+	2	2	1	1	yes	yes	{2, 10, 12}
1258	NCGC00385635-01!(E)-3-[3-methoxy-4-[1-(3,4,5-trimethoxyphenyl)propan-2-yloxy]phenyl]prop-2-en-1-ol M-H2O+H	CCMSLIB00000845645	all	CANOPUS (GNPS+MoNA)	GNPS	[M - H2O + H]+	44	44	30	30	yes	yes	{12}
1259	CGS 15943	CCMSLIB00000079209	all	CANOPUS (GNPS+MoNA)	GNPS	[M + H]+	1	1	1	1	yes	yes	{13}
1260	MLS001201824-01!1-(6-Methoxy-benzothiazol-2-yl)-3-phenyl-urea	CCMSLIB00000085142	all	CANOPUS (GNPS+MoNA)	GNPS	[M + H]+	1	1	1	1	yes	yes	set()
1261	MLS001160501-01!	CCMSLIB00000080387	all	CANOPUS (GNPS+MoNA)	GNPS	[M + H]+	2	2	2	2	yes	yes	{11, 7}
1262	peloruside A M+Na	CCMSLIB00000007099	all	CANOPUS (GNPS+MoNA)	GNPS	[M + Na]+	2	2	1	1	yes	yes	{8, 12}
1263	Pesticide3_Cycluron_C11H22N2O_3-Cyclooctyl-1,1-dimethylurea M+H	CCMSLIB00001058252	all	CANOPUS (GNPS+MoNA)	GNPS	[M + H]+	2	2	2	2	yes	yes	set()
1264	NCGC00380886-01_C26H40O12_ M+Na	CCMSLIB00000853713	all	CANOPUS (GNPS+MoNA)	GNPS	[M + Na]+	6	6	6	6	yes	yes	{3, 12}
1265	5-hydroxy-3,7-dimethoxy-2-(4-methoxyphenyl)-4H-chromen-4-one M+H	CCMSLIB00000424753	all	CANOPUS (GNPS+MoNA)	GNPS	[M + H]+	6	6	6	6	yes	yes	{11}
1266	NCGC00384771-01![(2R,3S,4S,5R,6S)-3,4,5-trihydroxy-6-[2-hydroxy-4,4,6,6-tetramethyl-2-(2-methylprop-1-enyl)-3,5-dioxocyclohexyl]oxyoxan-2-yl]methyl 3,4,5-trihydroxybenzoate M+H	CCMSLIB00000848316	all	CANOPUS (GNPS+MoNA)	GNPS	[M + H]+	20	20	3	3	yes	yes	{10, 11, 12}
1267	MLS001074886-01!BIO M+H	CCMSLIB00000084934	all	CANOPUS (GNPS+MoNA)	GNPS	[M + H]+	5	5	1	1	yes	yes	{11}
1268	Spectral Match to Choline cation from NIST14 Cat	CCMSLIB00003139061	all	CANOPUS (GNPS+MoNA)	GNPS	[M]+	0	0	0	0	no	no	{12}
1269	NCGC00385272-01_C20H28O4_5-[2-(3-Furyl)ethyl]-8a-(hydroxymethyl)-5,6-dimethyl-3,4,4a,5,6,7,8,8a-octahydro-1-naphthalenecarboxylic acid M-H2O+H	CCMSLIB00000852874	all	CANOPUS (GNPS+MoNA)	GNPS	[M - H2O + H]+	299	299	216	216	yes	yes	{12}
1270	PSICOSE M+Na	CCMSLIB00005463587	all	CANOPUS (GNPS+MoNA)	GNPS	[M + Na]+	3	3	3	3	yes	yes	{12}
1271	Spectral Match to D-erythro-C18-Sphingosine from NIST14 M+H	CCMSLIB00003139897	all	CANOPUS (GNPS+MoNA)	GNPS	[M + H]+	1	1	1	1	yes	yes	{12, 13}
1272	NCGC00384519-01!(2S,3R)-5-hydroxy-3-[(2S,3R)-5-hydroxy-2-(4-hydroxyphenyl)-4-oxo-7-[(2S,3R,4S,5S,6R)-3,4,5-trihydroxy-6-(hydroxymethyl)oxan-2-yl]oxy-2,3-dihydrochromen-3-yl]-2-(4-hydroxyphenyl)-7-[(2S,3R,4S,5S,6R)-3,4,5-trihydroxy-6-(hydroxymethyl)oxan-2-yl]oxy-2,3-dihydrochromen-4-one M+H	CCMSLIB00000846524	all	CANOPUS (GNPS+MoNA)	GNPS	[M + H]+	2	2	2	2	yes	yes	{11, 12}
1273	"(3R,5R,7R,8R,9S,10S,12S,13R,14S,17R)-17-((R)-7-acetoxy-6-(acetoxymethyl)heptan-2-yl)-12-hydroxy-10,13-dimethylhexadecahydro-1H-cyclopenta[a]phenanthrene-3,7-diyl diacetate" M+Na	CCMSLIB00005464960	all	CANOPUS (GNPS+MoNA)	GNPS	[M + Na]+	37	37	37	37	yes	yes	{12}
1274	Scan Number: 1	CCMSLIB00004679955	all	CANOPUS (GNPS+MoNA)	GNPS	[M + H]+	28	28	28	28	yes	yes	set()
1275	Spectral Match to Hydroxybupropion from METLIN M+H	CCMSLIB00003137225	all	CANOPUS (GNPS+MoNA)	GNPS	[M + H]+	9	9	3	3	yes	yes	{12, 13}
1276	N,N'-DIACETYL-1,6-DIAMINOHEXANE	CCMSLIB00000079155	all	CANOPUS (GNPS+MoNA)	GNPS	[M + H]+	1	1	1	1	yes	yes	set()
1277	NCGC00095528-05!7-methoxychromen-2-one M+H	CCMSLIB00000845488	all	CANOPUS (GNPS+MoNA)	GNPS	[M + H]+	1	1	1	1	yes	yes	{7}
1278	"(3R,5S,7R,8R,9S,10S,12S,13R,14S,17R)-17-((2R)-6,7-dihydroxy-6-methylheptan-2-yl)-10,13-dimethylhexadecahydro-1H-cyclopenta[a]phenanthrene-3,7,12-triol" M+H	CCMSLIB00005464928	all	CANOPUS (GNPS+MoNA)	GNPS	[M + H]+	11	11	11	11	yes	yes	{12}
1279	MLS001140698-01!(2S)-1-[(2S)-2-[[(2S)-2-(2,4-dioxo-1H-quinazolin-3-yl)-3-phenylpropanoyl]amino]-4-methylpentanoyl]pyrrolidine-2-carboxylic acid	CCMSLIB00000079603	all	CANOPUS (GNPS+MoNA)	GNPS	[M + H]+	6	6	6	6	yes	yes	set()
1280	NCGC00380407-01!3,7,8-trihydroxy-3-methyl-1,4-dihydropyrano[4,3-b]chromen-10-one M-H2O+H	CCMSLIB00000847947	all	CANOPUS (GNPS+MoNA)	GNPS	[M - H2O + H]+	9	9	7	7	yes	yes	{11, 12}
1281	NCGC00385073-01!5-hydroxy-3-(4-methoxyphenyl)-7-[3,4,5-trihydroxy-6-[(3,4,5-trihydroxy-6-methyloxan-2-yl)oxymethyl]oxan-2-yl]oxychromen-4-one M+H	CCMSLIB00000848979	all	CANOPUS (GNPS+MoNA)	GNPS	[M + H]+	1	1	1	1	yes	yes	{11, 12}
1282	MLS001141007-01!	CCMSLIB00000079614	all	CANOPUS (GNPS+MoNA)	GNPS	[M + H]+	1	1	1	1	yes	yes	set()
1283	4-O-Methylphloracetophenone	mona_634	all	CANOPUS (GNPS+MoNA)	MoNA	[M + H]+	61	61	44	44	yes	yes	{11}
1284	MLS002207168-01!Deoxyrhapontin from rhubarb root30197-14-9	CCMSLIB00000085693	all	CANOPUS (GNPS+MoNA)	GNPS	[M + H]+	2	2	2	2	yes	yes	{11, 12}
1285	Spectral Match to 7,4'-Dimethoxyflavone from NIST14 M+H	CCMSLIB00003138982	all	CANOPUS (GNPS+MoNA)	GNPS	[M + H]+	4	4	4	4	yes	yes	set()
1286	Spectral Match to Betamethasone dipropionate from NIST14 M+H	CCMSLIB00003135789	all	CANOPUS (GNPS+MoNA)	GNPS	[M + H]+	1	1	1	1	yes	yes	{2, 10, 12}
1287	PC(O-16:0/0:0); [M+H]+ C24H53N1O6P1 M+H	CCMSLIB00003096478	all	CANOPUS (GNPS+MoNA)	GNPS	[M + H]+	1	1	1	1	yes	yes	{12}
1288	NCGC00347612-02_C20H30O4_17-Hydroxy-15,16-epoxykauran-18-oic acid M-H2O+H	CCMSLIB00000853543	all	CANOPUS (GNPS+MoNA)	GNPS	[M - H2O + H]+	163	163	126	126	yes	yes	{12}
1289	"GUANOSINE 3',5'-CYCLIC MONOPHOSPHATE" M+H	CCMSLIB00000577995	all	CANOPUS (GNPS+MoNA)	GNPS	[M + H]+	2	2	2	2	yes	yes	{12, 13}
1290	Salsoline	mona_594	all	CANOPUS (GNPS+MoNA)	MoNA	[M + H]+	6	6	6	6	yes	yes	{11, 13}
1291	eawag_0003	eawag_0003	all	CANOPUS (GNPS+MoNA)	MassBank	[M + H]+	3	3	2	2	yes	yes	{13}
1292	NCGC00347575-02_C25H39NO5_(7E)-11,12-Dihydroxy-3-isobutyl-13-methoxy-4,5,8-trimethyl-3,3a,4,6a,9,10,11,12,13,14-decahydro-1H-cycloundeca[d]isoindole-1,15(2H)-dione M-H2O+H	CCMSLIB00000851629	all	CANOPUS (GNPS+MoNA)	GNPS	[M - H2O + H]+	13	13	3	3	yes	yes	{10, 12}
1293	NCGC00381013-01!5-hydroxy-2-(3-hydroxy-2-methoxycarbonyl-5-methylphenoxy)-3-methoxybenzoic acid M+H	CCMSLIB00000848539	all	CANOPUS (GNPS+MoNA)	GNPS	[M + H]+	24	24	24	24	yes	yes	{11}
1294	MLS000083578-01!Ticlopidine Hydrochloride	CCMSLIB00000085298	all	CANOPUS (GNPS+MoNA)	GNPS	[M + H]+	1	1	1	1	yes	yes	set()
1295	Pesticide4_Benalaxyl_C20H23NO3_Methyl N-(2,6-dimethylphenyl)-N-(phenylacetyl)alaninate M+Na	CCMSLIB00001058985	all	CANOPUS (GNPS+MoNA)	GNPS	[M + Na]+	42	42	42	42	yes	yes	set()
1296	NCGC00385910-01_C15H20O4_1H-3a,6-Epoxyazulene-7-acetic acid, octahydro-4,8a-dimethyl-alpha-methylene-1-oxo-, (3aR,4S,6S,7R,8aS)- M-H2O+H	CCMSLIB00000856172	all	CANOPUS (GNPS+MoNA)	GNPS	[M - H2O + H]+	76	76	57	57	yes	yes	{0, 10}
1297	Spectral Match to Norharmane from NIST14 M+H	CCMSLIB00003139067	all	CANOPUS (GNPS+MoNA)	GNPS	[M + H]+	2	2	2	2	yes	yes	set()
1298	NCGC00380390-01_C22H26O6_Naphtho[1,2-c]furan-3(1H)-one, 5-(benzoyloxy)-5,5a,6,7,8,9,9a,9b-octahydro-9b-hydroxy-6-(hydroxymethyl)-6,9a-dimethyl- M-H2O+H	CCMSLIB00000851965	all	CANOPUS (GNPS+MoNA)	GNPS	[M - H2O + H]+	26	26	10	10	yes	yes	{8, 3, 12}
1299	NCGC00385210-01!8-(2-hydroxy-3-methylbut-3-enyl)-7-methoxychromen-2-one M-H2O+H	CCMSLIB00000847740	all	CANOPUS (GNPS+MoNA)	GNPS	[M - H2O + H]+	185	185	58	58	yes	yes	{0, 12, 7}
1300	Scan Number: 1	CCMSLIB00004679991	all	CANOPUS (GNPS+MoNA)	GNPS	[M + H]+	2	2	1	1	yes	yes	{2}
1301	Galtamycinone	mona_1260	all	CANOPUS (GNPS+MoNA)	MoNA	[M + H]+	17	17	7	7	yes	yes	{11, 12}
1302	NCGC00385567-01!6,8-dimethoxy-7-[(2S,3R,4S,5S,6R)-3,4,5-trihydroxy-6-(hydroxymethyl)oxan-2-yl]oxychromen-2-one M+NH4	CCMSLIB00000847095	all	CANOPUS (GNPS+MoNA)	GNPS	[M + H3N + H]+	2	2	2	2	yes	yes	{12, 7}
1303	NCGC00381421-01!2-ethyl-4-[(Z)-2-[(3-formamido-2-hydroxybenzoyl)amino]but-2-enoyl]oxy-3-(2-methylbutanoyloxy)pentanoic acid M+H	CCMSLIB00000845403	all	CANOPUS (GNPS+MoNA)	GNPS	[M + H]+	4	4	4	4	yes	yes	{11, 3}
1304	[Â§-Me-Pro]_destruxin_E_chlorohydrin_17576_dereplictor_pv_7.14964e-22 M+H	CCMSLIB00000577604	all	CANOPUS (GNPS+MoNA)	GNPS	[M + H]+	2	2	2	2	yes	yes	{8, 12}
1305	NCGC00380274-01!methyl (1S,3R,4R,5R)-3-[(E)-3-(3,4-dihydroxyphenyl)prop-2-enoyl]oxy-1,4,5-trihydroxycyclohexane-1-carboxylate M+H	CCMSLIB00000847734	all	CANOPUS (GNPS+MoNA)	GNPS	[M + H]+	1	1	1	1	yes	yes	{11, 3, 12}
1306	Pesticide5_Thiacloprid_C10H9ClN4S_Cyanamide, N-[(2Z)-3-[(6-chloro-3-pyridinyl)methyl]-2-thiazolidinylidene]- M+H	CCMSLIB00001058761	all	CANOPUS (GNPS+MoNA)	GNPS	[M + H]+	4	4	4	4	yes	yes	set()
1307	riken_0710	riken_0710	all	CANOPUS (GNPS+MoNA)	MassBank	[M + H]+	1	1	1	1	yes	yes	{11, 13}
1308	NCGC00380248-01![2-(7-methoxy-2-oxochromen-8-yl)-4-methylideneoxolan-3-yl] 3-methylbutanoate M+NH4	CCMSLIB00000845998	all	CANOPUS (GNPS+MoNA)	GNPS	[M + H3N + H]+	240	240	149	149	yes	yes	{0, 7}
1309	NCGC00384632-01![(2R,3R,4S,5R,6R)-6-[2-(3,4-dihydroxyphenyl)ethoxy]-3,5-dihydroxy-4-[(2R,3R,4R,5R,6S)-3,4,5-trihydroxy-6-methyloxan-2-yl]oxyoxan-2-yl]methyl (E)-3-(3,4-dihydroxyphenyl)prop-2-enoate M+H	CCMSLIB00000846029	all	CANOPUS (GNPS+MoNA)	GNPS	[M + H]+	3	3	3	3	yes	yes	{11, 3, 12}
1310	NCGC00380436-01_C30H36O14_(1S,4aS,7aR)-4a-({6-Deoxy-2-O-[(2E)-3-phenyl-2-propenoyl]-alpha-L-mannopyranosyl}oxy)-7-methyl-5-oxo-1,4a,5,7a-tetrahydrocyclopenta[c]pyran-1-yl beta-D-glucopyranoside M+NH4	CCMSLIB00000852238	all	CANOPUS (GNPS+MoNA)	GNPS	[M + H3N + H]+	3	3	1	1	yes	yes	{10, 2, 3, 12}
1311	NCGC00347636-02![2-[2-(2-methylpropanoyloxy)propan-2-yl]-7-oxo-2,3-dihydrofuro[3,2-g]chromen-3-yl] 2-methylpropanoate M+H	CCMSLIB00000848909	all	CANOPUS (GNPS+MoNA)	GNPS	[M + H]+	1	1	1	1	yes	yes	{7}
1312	[2-hydroxy-3-(2-methoxyphenoxy)propyl] carbamate	CCMSLIB00000077009	all	CANOPUS (GNPS+MoNA)	GNPS	[M + H]+	2	2	1	1	yes	yes	{12}
1313	eawag_0672	eawag_0672	all	CANOPUS (GNPS+MoNA)	MassBank	[M + H]+	2	2	2	2	yes	yes	{13}
1314	Hapalindole A M+H	CCMSLIB00000424916	all	CANOPUS (GNPS+MoNA)	GNPS	[M + H]+	3	3	3	3	yes	yes	{0}
1315	"(4R)-4-((3R,5R,6R,7S,9S,10R,13R,14S,17R)-3,6,7-trihydroxy-10,13-dimethylhexadecahydro-1H-cyclopenta[a]phenanthren-17-yl)pentanoic acid" M-2H2O+H	CCMSLIB00005464977	all	CANOPUS (GNPS+MoNA)	GNPS	[M - H4O2 + H]+	5	5	5	5	yes	yes	{12}
1316	MMV676412	mona_2517	all	CANOPUS (GNPS+MoNA)	MoNA	[M + H]+	0	0	0	0	no	no	set()
1317	NCGC00385440-01_C27H34O9_2-Butenoic acid, 2-(hydroxymethyl)-, (2E)-2-[[[(3aR,4R,6E,9S,10Z,11aS)-9-(acetyloxy)-2,3,3a,4,5,8,9,11a-octahydro-6,10-dimethyl-3-methylene-2-oxocyclodeca[b]furan-4-yl]oxy]carbonyl]-2-buten-1-yl ester, (2E)- M+NH4	CCMSLIB00000852636	all	CANOPUS (GNPS+MoNA)	GNPS	[M + H3N + H]+	36	36	33	33	yes	yes	{8, 0, 3, 12}
1318	MLS001148181-01!Pheniramine maleate salt M+H	CCMSLIB00000086106	all	CANOPUS (GNPS+MoNA)	GNPS	[M + H]+	39	39	39	39	yes	yes	set()
1319	NCGC00347404-02_C15H20O8_4-Acetyl-3-hydroxy-5-methylphenyl beta-D-glucopyranoside M+Na	CCMSLIB00000851053	all	CANOPUS (GNPS+MoNA)	GNPS	[M + Na]+	40	40	39	39	yes	yes	{11, 12}
1320	MLS000563187-01!	CCMSLIB00000079465	all	CANOPUS (GNPS+MoNA)	GNPS	[M + H]+	110	110	108	108	yes	yes	{11, 12}
1321	NCGC00169011-03_C23H31NO4_Spiro[2H-furo[2,3-e]isoindole-2,1'(2'H)-naphthalen]-6(3H)-one, 3',4',4'a,5',6',7,7',8,8',8'a-decahydro-4,6'-dihydroxy-2',5',5',8'a-tetramethyl-, (2R,2'R,6'R,8a'S)- M+H	CCMSLIB00000855712	all	CANOPUS (GNPS+MoNA)	GNPS	[M + H]+	7	7	6	6	yes	yes	{11, 12}
1322	eawag_0790	eawag_0790	all	CANOPUS (GNPS+MoNA)	MassBank	[M + H]+	1	1	1	1	yes	yes	set()
1323	NCGC00385533-01![2-[5,7-dihydroxy-2-(4-hydroxy-3-methoxyphenyl)-4-oxochromen-6-yl]-4-[4,5-dihydroxy-6-(hydroxymethyl)-3-[3,4,5-trihydroxy-6-(hydroxymethyl)oxan-2-yl]oxyoxan-2-yl]oxy-5-hydroxy-6-(hydroxymethyl)oxan-3-yl] (E)-3-(4-hydroxy-3-methoxyphenyl)prop-2-enoate M+H	CCMSLIB00000845069	all	CANOPUS (GNPS+MoNA)	GNPS	[M + H]+	1	1	1	1	yes	yes	{11, 3, 12}
1324	MMV676398	mona_2747	all	CANOPUS (GNPS+MoNA)	MoNA	[M + H]+	0	0	0	0	no	no	set()
1325	NCGC00168892-03_C30H38O17_beta-D-Glucopyranoside, (1aS,1bS,2S,5aR,6S,6aS)-6-[[6-deoxy-3-O-[(2E)-3-(3,4-dihydroxyphenyl)-1-oxo-2-propen-1-yl]-alpha-L-mannopyranosyl]oxy]-1a,1b,2,5a,6,6a-hexahydro-1a-(hydroxymethyl)oxireno[4,5]cyclopenta[1,2-c]pyran-2-yl M+Na	CCMSLIB00000852408	all	CANOPUS (GNPS+MoNA)	GNPS	[M + Na]+	4	4	4	4	yes	yes	{11, 3, 12}
1326	MLS001140943-01!(2S)-1-[3-(4,11-dimethyl-2-oxo-6,7,8,9-tetrahydro-[1]benzofuro[3,2-g]chromen-3-yl)propanoyl]pyrrolidine-2-carboxylic acid	CCMSLIB00000080401	all	CANOPUS (GNPS+MoNA)	GNPS	[M + H]+	1	1	1	1	yes	yes	{7}
1327	Pesticide3_3-Hydroxycarbofuran_C12H15NO4_3,7-Benzofurandiol, 2,3-dihydro-2,2-dimethyl-, 7-(methylcarbamate) M-H2O+H	CCMSLIB00001058910	all	CANOPUS (GNPS+MoNA)	GNPS	[M - H2O + H]+	87	87	30	30	yes	yes	{12}
1328	MLS001332643-01!Benoxinate hydrochloride5987-82-6	CCMSLIB00000085270	all	CANOPUS (GNPS+MoNA)	GNPS	[M + H]+	4	4	4	4	yes	yes	{13}
1329	NCGC00386105-01_C19H22O3_5-Hydroxy-6-(3-methyl-2-buten-1-yl)-2-[(1E)-1-penten-1-yl]-1-benzofuran-4-carbaldehyde M+H	CCMSLIB00000853378	all	CANOPUS (GNPS+MoNA)	GNPS	[M + H]+	97	97	50	50	yes	yes	{11}
1330	riken_0588	riken_0588	all	CANOPUS (GNPS+MoNA)	MassBank	[M + H]+	3	3	3	3	yes	yes	{13}
1331	Dictazoline A M+H	CCMSLIB00000424990	all	CANOPUS (GNPS+MoNA)	GNPS	[M + H]+	1	1	1	1	yes	yes	set()
1332	"2-((4R)-4-((5S,9S,10S,12R,13R,14S,17R)-12-hydroxy-10,13-dimethylhexadecahydro-1H-cyclopenta[a]phenanthren-17-yl)pentanamido)ethane-1-sulfonic acid" M+H	CCMSLIB00005465616	all	CANOPUS (GNPS+MoNA)	GNPS	[M + H]+	2	2	2	2	yes	yes	{12}
1333	NCGC00385203-01!7-[(2S,3R,4S,5S,6R)-3,4,5-trihydroxy-6-[[(2S,3R,4S,5R)-3,4,5-trihydroxyoxan-2-yl]oxymethyl]oxan-2-yl]oxychromen-2-one M+NH4	CCMSLIB00000849038	all	CANOPUS (GNPS+MoNA)	GNPS	[M + H3N + H]+	4	4	2	2	yes	yes	{12, 7}
1334	euphodendroidin Q	mona_1212	all	CANOPUS (GNPS+MoNA)	MoNA	[M + H]+	1	1	1	1	yes	yes	{8, 0, 10, 12}
1335	NCGC00385185-01_C18H21N3O2_(1Z)-4-Isopropyl-1-(2-methylpropylidene)-2H-pyrazino[2,1-b]quinazoline-3,6(1H,4H)-dione M+H	CCMSLIB00000855167	all	CANOPUS (GNPS+MoNA)	GNPS	[M + H]+	1	1	1	1	yes	yes	set()
1336	NCGC00017270-07!7,8-dihydroxy-6-methoxychromen-2-one M+NH4	CCMSLIB00000845659	all	CANOPUS (GNPS+MoNA)	GNPS	[M + H3N + H]+	1	1	1	1	yes	yes	{11, 7}
1337	MLS000863642-01![1-[3-(3-hydroxy-2,2-dimethyl-1,2'-dioxospiro[3aH-imidazo[1,2-a]indole-4,5'-oxolane]-3'-yl)-4-oxoquinazolin-2-yl]-2-methylpropyl] acetate	CCMSLIB00000080539	all	CANOPUS (GNPS+MoNA)	GNPS	[M + H]+	1	1	1	1	yes	yes	{8}
1338	Spectral Match to Octapropylene glycol from NIST14 M+H	CCMSLIB00003138195	all	CANOPUS (GNPS+MoNA)	GNPS	[M + H]+	1	1	1	1	yes	yes	{12}
1339	NCGC00180841-02!(2S,3R)-3-hydroxy-4-methoxy-2-(2-phenylethyl)-2,3-dihydropyran-6-one M+H	CCMSLIB00000846131	all	CANOPUS (GNPS+MoNA)	GNPS	[M + H]+	4	4	2	2	yes	yes	{8, 3, 12}
1340	(1R,7S,8E,9S,14S,15S,17R)-8-ethylidene-15-(1-hydroxypropan-2-yl)-17-methyl-7-{[(2S,3R,4S,5S,6R)-3,4,5-trihydroxy-6-(hydroxymethyl)oxan-2-yl]oxy}-2,6,12-trioxatricyclo[12.2.1.0â´,â¹]heptadec-4-ene-3,11-dione	mona_660	all	CANOPUS (GNPS+MoNA)	MoNA	[M + H]+	2	2	2	2	yes	yes	{8, 3, 12}
1341	SDM25N	CCMSLIB00000079211	all	CANOPUS (GNPS+MoNA)	GNPS	[M + H]+	1	1	1	1	yes	yes	{0, 11, 12}
1342	Spectral Match to Met-Leu from NIST14 M+H	CCMSLIB00003139611	all	CANOPUS (GNPS+MoNA)	GNPS	[M + H]+	1	1	1	1	yes	yes	{13}
1343	NCGC00381329-01_C15H18O4_4-Methoxy-5-methyl-6-[(3-methyl-2-buten-1-yl)oxy]-2-benzofuran-1(3H)-one M+H	CCMSLIB00000855653	all	CANOPUS (GNPS+MoNA)	GNPS	[M + H]+	296	296	237	237	yes	yes	{8}
1344	Pesticide4_Ivermectin_C48H74O14_22,23-dihydroavermectin B1 M+Na	CCMSLIB00001059021	all	CANOPUS (GNPS+MoNA)	GNPS	[M + Na]+	1	1	1	1	yes	yes	{8, 12}
1345	NCGC00384834-01_C24H36O15_Benzyl 2-O-[(2S,3R,4R)-3,4-dihydroxy-4-(hydroxymethyl)tetrahydro-2-furanyl]-3-O-beta-D-glucopyranosyl-beta-D-glucopyranoside M+H	CCMSLIB00000856001	all	CANOPUS (GNPS+MoNA)	GNPS	[M + H]+	3	3	3	3	yes	yes	{12}
1346	Spectral Match to DL-Norepinephrine from NIST14 M+H-H2O	CCMSLIB00003137914	all	CANOPUS (GNPS+MoNA)	GNPS	[M - H2O + H]+	1	1	1	1	yes	yes	{11, 12, 13}
1347	gamma-Glutamylmethionine	mona_358	all	CANOPUS (GNPS+MoNA)	MoNA	[M + H]+	1	1	1	1	yes	yes	{13}
1348	VALSARTAN [M+Na]	CCMSLIB00000079130	all	CANOPUS (GNPS+MoNA)	GNPS	[M + Na]+	2	2	2	2	yes	yes	set()
1349	Spectral Match to Tyr-Ile from NIST14 M+H	CCMSLIB00003136787	all	CANOPUS (GNPS+MoNA)	GNPS	[M + H]+	3	3	3	3	yes	yes	{11, 13}
1350	NCGC00380745-01!(5E)-2-heptyl-3,4,7-trihydroxy-2,3,4,7,8,9-hexahydrooxecin-10-one M+H	CCMSLIB00000847566	all	CANOPUS (GNPS+MoNA)	GNPS	[M + H]+	7	7	2	2	yes	yes	{8, 12}
1351	"2-((4R)-4-((5S,9S,10S,12R,13R,14S,17R)-12-hydroxy-10,13-dimethylhexadecahydro-1H-cyclopenta[a]phenanthren-17-yl)pentanamido)ethane-1-sulfonic acid" M-H2O+H	CCMSLIB00005465617	all	CANOPUS (GNPS+MoNA)	GNPS	[M - H2O + H]+	2	2	2	2	yes	yes	{12}
1352	NCGC00380210-01_C18H30O8_Cyclopentaneacetic acid, 3-(hexopyranosyloxy)-2-[(2Z)-2-penten-1-yl]- M+NH4	CCMSLIB00000852973	all	CANOPUS (GNPS+MoNA)	GNPS	[M + H3N + H]+	10	10	10	10	yes	yes	{12}
1353	NCGC00380454-01_C17H24O11_2H-Pyran-4-acetic acid, 3-ethenyl-2-(beta-D-glucopyranosyloxy)-3,4-dihydro-5-(methoxycarbonyl)-, (2S,3R,4S)- M+H	CCMSLIB00000850036	all	CANOPUS (GNPS+MoNA)	GNPS	[M + H]+	5	5	4	4	yes	yes	{0, 3, 12}
1354	NCGC00180619-02!5,7-dihydroxy-2-[4-[(2S,3R,4S,5S,6R)-3,4,5-trihydroxy-6-(hydroxymethyl)oxan-2-yl]oxyphenyl]chromen-4-one M+H	CCMSLIB00000848216	all	CANOPUS (GNPS+MoNA)	GNPS	[M + H]+	3	3	3	3	yes	yes	{11, 12}
1355	MMV676444 M+H	CCMSLIB00004722010	all	CANOPUS (GNPS+MoNA)	GNPS	[M + H]+	9	9	9	9	yes	yes	set()
1356	2-Methyl Gramine	mona_534	all	CANOPUS (GNPS+MoNA)	MoNA	[M + H]+	45	45	45	45	yes	yes	set()
1357	NCGC00180304-03!(E)-1-[2,4-dihydroxy-6-methoxy-3-(3-methylbut-2-enyl)phenyl]-3-(4-hydroxyphenyl)prop-2-en-1-one M+H	CCMSLIB00000846725	all	CANOPUS (GNPS+MoNA)	GNPS	[M + H]+	14	14	2	2	yes	yes	{2, 11}
1358	ufz_0099	ufz_0099	all	CANOPUS (GNPS+MoNA)	MassBank	[M + H]+	1	1	1	1	yes	yes	{13}
1359	Pesticide5_Ethiprole_C13H9Cl2F3N4OS_1H-Pyrazole-3-carbonitrile, 5-amino-1-[2,6-dichloro-4-(trifluoromethyl)phenyl]-4-(ethylsulfinyl)- M+H	CCMSLIB00001058481	all	CANOPUS (GNPS+MoNA)	GNPS	[M + H]+	1	1	1	1	yes	yes	{13}
1360	NCGC00169184-02!7-hydroxy-6-methoxy-8-[(2S,3R,4S,5S,6R)-3,4,5-trihydroxy-6-(hydroxymethyl)oxan-2-yl]oxychromen-2-one M+H	CCMSLIB00000848367	all	CANOPUS (GNPS+MoNA)	GNPS	[M + H]+	1	1	1	1	yes	yes	{11, 12, 7}
1361	NCGC00169510-03!3,6-bis(3,4-dimethoxyphenyl)-3,4,6,6a-tetrahydro-1H-furo[3,4-c]furan-3a-ol M+NH4	CCMSLIB00000847080	all	CANOPUS (GNPS+MoNA)	GNPS	[M + H3N + H]+	6	6	5	5	yes	yes	{12}
1362	MLS001401390-01!LOMERIZINE DiHCl M+H	CCMSLIB00000085994	all	CANOPUS (GNPS+MoNA)	GNPS	[M + H]+	1	1	1	1	yes	yes	set()
1363	5-Demethylnobiletin	mona_698	all	CANOPUS (GNPS+MoNA)	MoNA	[M + H]+	12	12	12	12	yes	yes	{11}
1364	MLS001158534-01!3-(3,5-dimethyl-7-oxofuro[3,2-g]chromen-6-yl)-N-(3-morpholin-4-ylpropyl)propanamide	CCMSLIB00000079861	all	CANOPUS (GNPS+MoNA)	GNPS	[M + H]+	3	3	3	3	yes	yes	{7}
1365	S-succinylcysteine	mona_1413	all	CANOPUS (GNPS+MoNA)	MoNA	[M + H]+	1	1	1	1	yes	yes	{13}
1366	(2S,3R,4R,5R,6S)-2-[(2R,3R,4S,5R,6R)-2-[2-(3,4-dihydroxyphenyl)ethoxy]-3,5-dihydroxy-6-(hydroxymethyl)oxan-4-yl]oxy-6-methyloxane-3,4,5-triol	mona_2017	all	CANOPUS (GNPS+MoNA)	MoNA	[M + Na]+	10	10	10	10	yes	yes	{11, 12}
1367	euphodendroidin T	mona_1215	all	CANOPUS (GNPS+MoNA)	MoNA	[M + H]+	1	1	1	1	yes	yes	{8, 0, 10}
1368	NCGC00385460-01_C14H17NO2_(2E)-3-(4-Methoxyphenyl)-1-(1-pyrrolidinyl)-2-propen-1-one M+H	CCMSLIB00000853011	all	CANOPUS (GNPS+MoNA)	GNPS	[M + H]+	1	1	1	1	yes	yes	{2}
1369	NCGC00385250-01!(2S)-6-[(2S)-5,7-dihydroxy-2-(4-hydroxyphenyl)-4-oxo-2,3-dihydrochromen-8-yl]-5,7-dihydroxy-2-(4-hydroxyphenyl)-2,3-dihydrochromen-4-one M+H	CCMSLIB00000847605	all	CANOPUS (GNPS+MoNA)	GNPS	[M + H]+	4	4	4	4	yes	yes	{11}
1370	Spectral Match to Ile-Ile-Lys from NIST14 M+H	CCMSLIB00003139548	all	CANOPUS (GNPS+MoNA)	GNPS	[M + H]+	1	1	1	1	yes	yes	{13}
1371	NCGC00385276-01_C20H26O7_(2a'R,3R,3'R,5'R,8'S,9a'R)-5-(3-Furyl)-3',8'-dihydroxy-9a'-(hydroxymethyl)-5'-methyloctahydro-3'H,6a'H-spiro[furan-3,6'-naphtho[1,8a-b]oxet]-2-one M+H	CCMSLIB00000852888	all	CANOPUS (GNPS+MoNA)	GNPS	[M + H]+	219	219	200	200	yes	yes	{8, 12}
1372	Spectral Match to 6''-O-Acetylglycitin from NIST14 M+H	CCMSLIB00003138183	all	CANOPUS (GNPS+MoNA)	GNPS	[M + H]+	10	10	8	8	yes	yes	{11, 12}
1373	_130047 M+Na	CCMSLIB00000478479	all	CANOPUS (GNPS+MoNA)	GNPS	[M + Na]+	3	3	3	3	yes	yes	{11, 12}
1374	Citrinin_120248	mona_1076	all	CANOPUS (GNPS+MoNA)	MoNA	[M + H]+	36	36	7	7	yes	yes	{2, 10}
1375	Spectral Match to Retinoic acid from NIST14 M+H	CCMSLIB00003140234	all	CANOPUS (GNPS+MoNA)	GNPS	[M + H]+	1	1	1	1	yes	yes	set()
1376	Pesticide3_Diuron_C9H10Cl2N2O_3-(3,4-Dichlorophenyl)-1,1-dimethylurea M+H	CCMSLIB00001058243	all	CANOPUS (GNPS+MoNA)	GNPS	[M + H]+	1	1	1	1	yes	yes	set()
1377	NCGC00380522-01_C20H30O4_1-Phenanthrenecarboxylic acid, 1,2,3,4,4a,4b,5,6,7,9,10,10a-dodecahydro-7-hydroxy-1,4a-dimethyl-7-(1-methylethyl)-9-oxo- M-H2O+H	CCMSLIB00000851506	all	CANOPUS (GNPS+MoNA)	GNPS	[M - H2O + H]+	68	68	19	19	yes	yes	{2, 10, 12}
1378	riken_1222	riken_1222	all	CANOPUS (GNPS+MoNA)	MassBank	[M + H]+	2	2	2	2	yes	yes	{11, 12}
1379	NCGC00347609-02!9-(2,3-dihydroxy-3-methylbutyl)-4-methoxyfuro[3,2-g]chromen-7-one M+NH4	CCMSLIB00000848056	all	CANOPUS (GNPS+MoNA)	GNPS	[M + H3N + H]+	1	1	1	1	yes	yes	{12, 7}
1380	NCGC00385667-01!6-hydroxy-5-methoxy-2-phenylchromen-4-one M+H	CCMSLIB00000847769	all	CANOPUS (GNPS+MoNA)	GNPS	[M + H]+	5	5	5	5	yes	yes	{11}
1381	NCGC00385864-01_C15H12N2O3_3-Isoquinolinecarboxylic acid, 1,2-dihydro-1-oxo-4-(1H-pyrrol-2-yl)-, methyl ester M+H	CCMSLIB00000852068	all	CANOPUS (GNPS+MoNA)	GNPS	[M + H]+	34	34	34	34	yes	yes	set()
1382	MLS001076086-01!11BETA,17,21-TRIHYDROXYPREGN-4-ENE-3,20-DIONE 17-BUTYRATE	CCMSLIB00000085040	all	CANOPUS (GNPS+MoNA)	GNPS	[M + H]+	31	31	9	9	yes	yes	{2, 10, 12}
1383	fiocruz_0037	fiocruz_0037	all	CANOPUS (GNPS+MoNA)	MassBank	[M + H]+	55	55	12	12	yes	yes	{8, 0, 3, 12}
1384	MLS001048862-01!3-(1H-indol-3-yl)-2-methylpropanoic acid	CCMSLIB00000079357	all	CANOPUS (GNPS+MoNA)	GNPS	[M + H]+	2	2	2	2	yes	yes	set()
1385	univ_0182	univ_0182	all	CANOPUS (GNPS+MoNA)	MassBank	[M + H]+	2	2	2	2	yes	yes	{11, 12}
1386	NCGC00347803-02_C20H32O4_1-Naphthalenecarboxylic acid, decahydro-5-[(3E)-5-hydroxy-3-(hydroxymethyl)-3-penten-1-yl]-1,4a-dimethyl-6-methylene- M-H2O+H	CCMSLIB00000854327	all	CANOPUS (GNPS+MoNA)	GNPS	[M - H2O + H]+	47	47	1	1	yes	yes	{0, 12}
1387	NCGC00169336-02_C24H28O12_2-Propenoic acid, 3-(4-hydroxyphenyl)-, [(1aS,1bS,2S,5aR,6S,6aS)-2-(beta-D-glucopyranosyloxy)-1b,5a,6,6a-tetrahydro-6-hydroxyoxireno[4,5]cyclopenta[1,2-c]pyran-1a(2H)-yl]methyl ester, (2E)- M+Na	CCMSLIB00000850144	all	CANOPUS (GNPS+MoNA)	GNPS	[M + Na]+	5	5	5	5	yes	yes	{11, 3, 12}
1388	NCGC00180501-02!3-[4,5-dihydroxy-6-(hydroxymethyl)-3-[3,4,5-trihydroxy-6-(hydroxymethyl)oxan-2-yl]oxyoxan-2-yl]oxy-5,7-dihydroxy-2-(4-hydroxyphenyl)chromen-4-one M+H	CCMSLIB00000848126	all	CANOPUS (GNPS+MoNA)	GNPS	[M + H]+	49	49	49	49	yes	yes	{11, 12}
1389	NCGC00169671-02!3-hydroxy-2-octylpentanedioic acid M+NH4	CCMSLIB00000848241	all	CANOPUS (GNPS+MoNA)	GNPS	[M + H3N + H]+	1	1	1	1	yes	yes	{12}
1390	Pentamidine HCl	CCMSLIB00000078617	all	CANOPUS (GNPS+MoNA)	GNPS	[M + H]+	4	4	1	1	yes	yes	{13}
1391	NCGC00163378-03! M+H	CCMSLIB00000845978	all	CANOPUS (GNPS+MoNA)	GNPS	[M + H]+	2	2	2	2	yes	yes	{11}
1392	2-hexyl-5-propyl-resorcinol	mona_2836	all	CANOPUS (GNPS+MoNA)	MoNA	[M + H]+	31	31	13	13	yes	yes	{11}
1393	riken_0414	riken_0414	all	CANOPUS (GNPS+MoNA)	MassBank	[M + H]+	10	10	10	10	yes	yes	set()
1394	NCGC00385100-01![(2R,3S,4S,5R,6S)-3,4,5-trihydroxy-6-(5-hydroxy-2-methyl-4-oxochromen-7-yl)oxyoxan-2-yl]methyl (4R)-4-(2-hydroxypropan-2-yl)cyclohexene-1-carboxylate M+H	CCMSLIB00000849026	all	CANOPUS (GNPS+MoNA)	GNPS	[M + H]+	17	17	5	5	yes	yes	{11, 3, 12}
1395	MMV202458 M+H	CCMSLIB00004722006	all	CANOPUS (GNPS+MoNA)	GNPS	[M + H]+	9	9	9	9	yes	yes	set()
1396	NCGC00381449-01!3-(3-chloro-1,2-dihydroxypropyl)-8-hydroxy-6-methoxyisochromen-1-one M+H	CCMSLIB00000847359	all	CANOPUS (GNPS+MoNA)	GNPS	[M + H]+	2	2	2	2	yes	yes	{11, 12, 7}
1397	NCGC00384490-01!7-hydroxy-3-[(4-methoxyphenyl)methyl]-2,3-dihydrochromen-4-one M+H	CCMSLIB00000847431	all	CANOPUS (GNPS+MoNA)	GNPS	[M + H]+	70	70	40	40	yes	yes	{11}
1398	Enterocin	CCMSLIB00000001645	all	CANOPUS (GNPS+MoNA)	GNPS	[M + H]+	22	22	5	5	yes	yes	{8, 12, 7}
1399	Mizolastine (Mizollen)	mona_860	all	CANOPUS (GNPS+MoNA)	MoNA	[M + Na]+	1	1	1	1	yes	yes	set()
1400	MLS001032330-01!N-pyridin-3-yl-2-[(3,4,8,8-tetramethyl-2-oxo-9,10-dihydropyrano[2,3-h]chromen-5-yl)oxy]acetamide	CCMSLIB00000079902	all	CANOPUS (GNPS+MoNA)	GNPS	[M + H]+	1	1	1	1	yes	yes	{7}
1401	MLS001158594-01!(3S)-N-[(2S)-1-(2,4-dimethylanilino)-3-(1H-indol-3-yl)-1-oxopropan-2-yl]-1,2,3,4-tetrahydroisoquinoline-3-carboxamide	CCMSLIB00000079674	all	CANOPUS (GNPS+MoNA)	GNPS	[M + H]+	4	4	4	4	yes	yes	{13}
1402	washington_0930	washington_0930	all	CANOPUS (GNPS+MoNA)	MassBank	[M + H]+	1	1	1	1	yes	yes	{12, 7}
1403	fiocruz_0049	fiocruz_0049	all	CANOPUS (GNPS+MoNA)	MassBank	[M + H]+	1	1	1	1	yes	yes	{8}
1404	Octadecanedioic acid	mona_748	all	CANOPUS (GNPS+MoNA)	MoNA	[M + K]+	1	1	1	1	yes	yes	set()
1405	MLS001142405-01!(2S)-2-[2-[(6-methyl-4-oxo-2,3-dihydro-1H-cyclopenta[c]chromen-7-yl)oxy]propanoylamino]-3-phenylpropanoic acid	CCMSLIB00000080544	all	CANOPUS (GNPS+MoNA)	GNPS	[M + H]+	5	5	5	5	yes	yes	{7}
1406	Pesticide4_Cymoxanil_C7H10N4O3_(2E)-2-Cyano-N-(ethylcarbamoyl)-2-(methoxyimino)acetamide M+H	CCMSLIB00001058681	all	CANOPUS (GNPS+MoNA)	GNPS	[M + H]+	6	6	6	6	yes	yes	set()
1407	eawag_0283	eawag_0283	all	CANOPUS (GNPS+MoNA)	MassBank	[M + H]+	1	1	1	1	yes	yes	{13}
1408	MLS001158166-01!4-[[[2-[(4,8,8-trimethyl-2-oxo-9,10-dihydropyrano[2,3-h]chromen-5-yl)oxy]acetyl]amino]methyl]cyclohexane-1-carboxylic acid	CCMSLIB00000079372	all	CANOPUS (GNPS+MoNA)	GNPS	[M + H]+	18	18	14	14	yes	yes	{7}
1409	Scan Number: 1	CCMSLIB00004679998	all	CANOPUS (GNPS+MoNA)	GNPS	[M + H]+	38	38	5	5	yes	yes	{10}
1410	Azelnidipine	mona_910	all	CANOPUS (GNPS+MoNA)	MoNA	[M + H]+	12	12	2	2	yes	yes	{8, 3, 13}
1411	MLS001201802-01!	CCMSLIB00000086108	all	CANOPUS (GNPS+MoNA)	GNPS	[M + H]+	11	11	11	11	yes	yes	set()
1412	MLS002207277-01!3-hydroxy-2-phenylchromen-4-one	CCMSLIB00000079401	all	CANOPUS (GNPS+MoNA)	GNPS	[M + H]+	5	5	5	5	yes	yes	{11}
1413	NCGC00384556-01!4-methoxy-6-pentyl-2-prop-1-en-2-yl-2,3-dihydro-1-benzofuran-7-carboxylic acid M+H	CCMSLIB00000847126	all	CANOPUS (GNPS+MoNA)	GNPS	[M + H]+	45	45	26	26	yes	yes	{0}
1414	gamma-Glutamylvaline	mona_352	all	CANOPUS (GNPS+MoNA)	MoNA	[M + H]+	2	2	2	2	yes	yes	{13}
1415	CP_M308b	mona_1360	all	CANOPUS (GNPS+MoNA)	MoNA	[M + H]+	9	9	2	2	yes	yes	{12}
1416	_130039 M+H	CCMSLIB00000478473	all	CANOPUS (GNPS+MoNA)	GNPS	[M + H]+	1	1	1	1	yes	yes	{12, 13}
1417	MLS002154128-01!Pivmecillinam hydrochloride32887-03-9	CCMSLIB00000086101	all	CANOPUS (GNPS+MoNA)	GNPS	[M + H]+	2	2	2	2	yes	yes	set()
1418	NCGC00168943-02![(2R,3S,4S,5R,6S)-6-[2-(3,4-dihydroxyphenyl)-5,7-dihydroxy-4-oxochromen-3-yl]oxy-3,4,5-trihydroxyoxan-2-yl]methyl acetate M+H	CCMSLIB00000847858	all	CANOPUS (GNPS+MoNA)	GNPS	[M + H]+	1	1	1	1	yes	yes	{11, 12}
1419	MLS001049133-01!2,4,5-trimethoxybenzonitrile	CCMSLIB00000079849	all	CANOPUS (GNPS+MoNA)	GNPS	[M + H]+	2	2	2	2	yes	yes	set()
1420	"(R)-4-((3R,5R,6S,7S,8S,9S,10R,13R,14S,17R)-3,6,7-trihydroxy-10,13-dimethylhexadecahydro-1H-cyclopenta[a]phenanthren-17-yl)pentanoic acid" M+Na	CCMSLIB00005465682	all	CANOPUS (GNPS+MoNA)	GNPS	[M + Na]+	5	5	5	5	yes	yes	{12}
1421	"(R)-4-((3R,4R,5S,7R,8R,9S,10R,12S,13R,14S,17R)-3,4,7,12-tetrahydroxy-10,13-dimethylhexadecahydro-1H-cyclopenta[a]phenanthren-17-yl)pentanoic acid" M-H2O+H	CCMSLIB00005464783	all	CANOPUS (GNPS+MoNA)	GNPS	[M - H2O + H]+	3	3	3	3	yes	yes	{12}
1422	MLS001146454-01!(2S)-3-(1H-indol-3-yl)-2-[[2-(3,4,8-trimethyl-2-oxochromen-7-yl)oxyacetyl]amino]propanoic acid	CCMSLIB00000079461	all	CANOPUS (GNPS+MoNA)	GNPS	[M + H]+	3	3	3	3	yes	yes	{7}
1423	"(4R)-4-((3R,5S,7R,9S,10S,13R,14S,17R)-3,7-dihydroxy-10,13-dimethylhexadecahydro-1H-cyclopenta[a]phenanthren-17-yl)-N-methyl-N-((2S,3R,4R,5R)-2,3,4,5,6-pentahydroxyhexyl)pentanamide" M+Na	CCMSLIB00005465523	all	CANOPUS (GNPS+MoNA)	GNPS	[M + Na]+	1	1	1	1	yes	yes	{12}
1424	A alpha C	mona_1390	all	CANOPUS (GNPS+MoNA)	MoNA	[M + H]+	11	11	6	6	yes	yes	{13}
1425	NCGC00160238-01!RIBALININE	CCMSLIB00000078741	all	CANOPUS (GNPS+MoNA)	GNPS	[M + H]+	15	15	3	3	yes	yes	{12}
1426	NCGC00169656-02!2-(2,4-dihydroxyphenyl)-5,7-dihydroxy-3,8-bis(3-methylbut-2-enyl)chromen-4-one M+H	CCMSLIB00000845241	all	CANOPUS (GNPS+MoNA)	GNPS	[M + H]+	19	19	19	19	yes	yes	{11}
1427	MLS001158449-01!(2S)-2-[[(2S)-3-methyl-2-[[(2S)-3-oxo-2-propan-2-yl-2,4-dihydroquinoxaline-1-carbonyl]amino]butanoyl]amino]-3-phenylpropanoic acid	CCMSLIB00000079354	all	CANOPUS (GNPS+MoNA)	GNPS	[M + H]+	6	6	6	6	yes	yes	set()
1428	Chloroaustralasine A	mona_2894	all	CANOPUS (GNPS+MoNA)	MoNA	[M + H]+	1	1	1	1	yes	yes	{12}
1429	MLS001049147-01!4,7,8-trimethoxyfuro[2,3-b]quinoline	CCMSLIB00000079692	all	CANOPUS (GNPS+MoNA)	GNPS	[M + H]+	7	7	7	7	yes	yes	set()
1430	Scan Number: 1	CCMSLIB00004680078	all	CANOPUS (GNPS+MoNA)	GNPS	[M + H]+	72	72	18	18	yes	yes	{13}
1431	Spectral Match to 3,5,7-Trihydroxy-3',4',5'-trimethoxyflavone from NIST14 M+H	CCMSLIB00003136988	all	CANOPUS (GNPS+MoNA)	GNPS	[M + H]+	20	20	20	20	yes	yes	{11}
1432	MLS001140911-01!4-[[2-(3-benzyl-4,7-dimethyl-2-oxochromen-5-yl)oxypropanoylamino]methyl]cyclohexane-1-carboxylic acid	CCMSLIB00000079532	all	CANOPUS (GNPS+MoNA)	GNPS	[M + H]+	3	3	3	3	yes	yes	{7}
1433	Serine conjugated chenodeoxycholic acid M-2H2O+H	CCMSLIB00005465905	all	CANOPUS (GNPS+MoNA)	GNPS	[M - H4O2 + H]+	1	1	1	1	yes	yes	{12}
1434	Spectral Match to Chlorogenic acid from NIST14 M+H-H2O	CCMSLIB00003140071	all	CANOPUS (GNPS+MoNA)	GNPS	[M - H2O + H]+	3	3	2	2	yes	yes	{11, 3, 12}
1435	MMV676558	mona_2559	all	CANOPUS (GNPS+MoNA)	MoNA	[M + H]+	0	0	0	0	no	no	set()
1436	"2-((4R)-4-((3R,5R,9S,10S,12S,13R,14S,17R)-12-hydroxy-10,13-dimethyl-3-(sulfooxy)hexadecahydro-1H-cyclopenta[a]phenanthren-17-yl)pentanamido)ethane-1-sulfonic acid" M-H2O+H	CCMSLIB00005465319	all	CANOPUS (GNPS+MoNA)	GNPS	[M - H2O + H]+	3	3	3	3	yes	yes	{12}
1437	NCGC00180544-02![(2R,3S,4R,5R,6R)-6-[2-(3,4-dihydroxyphenyl)ethoxy]-4,5-dihydroxy-2-[[(2R,3R,4R,5R,6S)-3,4,5-trihydroxy-6-methyloxan-2-yl]oxymethyl]oxan-3-yl] (E)-3-(3,4-dihydroxyphenyl)prop-2-enoate M+NH4	CCMSLIB00000846827	all	CANOPUS (GNPS+MoNA)	GNPS	[M + H3N + H]+	5	5	5	5	yes	yes	{11, 3, 12}
1438	Shearinine D_130028 M+H	CCMSLIB00000478461	all	CANOPUS (GNPS+MoNA)	GNPS	[M + H]+	3	3	3	3	yes	yes	{2, 10, 12}
1439	NCGC00380774-01_C22H27ClO7_ M+H	CCMSLIB00000849391	all	CANOPUS (GNPS+MoNA)	GNPS	[M + H]+	2	2	1	1	yes	yes	{10, 12}
1440	NCGC00385522-01!7-hydroxy-6,8-dimethoxychromen-2-one M+H	CCMSLIB00000846458	all	CANOPUS (GNPS+MoNA)	GNPS	[M + H]+	4	4	4	4	yes	yes	{11, 7}
1441	NCGC00386025-01!hexadecyl (E)-3-(4-hydroxy-3-methoxyphenyl)prop-2-enoate M+H	CCMSLIB00000847792	all	CANOPUS (GNPS+MoNA)	GNPS	[M + H]+	5	5	1	1	yes	yes	{11, 3}
1442	taurohyodeoxycholic acid M+H	CCMSLIB00005435581	all	CANOPUS (GNPS+MoNA)	GNPS	[M + H]+	3	3	3	3	yes	yes	{12}
1443	NCGC00380529-01_C15H22O3_4,7-Methanoazulen-6(1H)-one, 2,4,5,7,8,8a-hexahydro-7-hydroxy-9-(hydroxymethyl)-1,4,9-trimethyl-, (1S,4R,7R,8aS)- M+H	CCMSLIB00000851515	all	CANOPUS (GNPS+MoNA)	GNPS	[M + H]+	189	189	73	73	yes	yes	{10, 12}
1444	MLS002154081-01!Pronethalol hydrochloride51-02-5 M+H	CCMSLIB00000086073	all	CANOPUS (GNPS+MoNA)	GNPS	[M + H]+	1	1	1	1	yes	yes	{12, 13}
1445	MMV687146 M+H	CCMSLIB00004722045	all	CANOPUS (GNPS+MoNA)	GNPS	[M + H]+	32	32	32	32	yes	yes	set()
1446	MLS001142736-01!tert-butyl N-[(2S)-1-[4-[[(2S)-1-[(4-methoxyphenyl)methylamino]-1-oxopropan-2-yl]carbamoyl]piperidin-1-yl]-4-methylsulfanyl-1-oxobutan-2-yl]carbamate	CCMSLIB00000080560	all	CANOPUS (GNPS+MoNA)	GNPS	[M + H]+	1	1	1	1	yes	yes	set()
1447	1-cyclopropyl-6,7-difluoro-1,4-dihydro-8-hydroxy-4-oxo-3-Quinoline-3-carboxylic acid	CCMSLIB00000081561	all	CANOPUS (GNPS+MoNA)	GNPS	[M + H]+	1	1	1	1	yes	yes	{11}
1448	MLS001076853-01!	CCMSLIB00000080515	all	CANOPUS (GNPS+MoNA)	GNPS	[M + H]+	1	1	1	1	yes	yes	set()
1449	MLS001332623-01!Corynanthine hydrochloride123333-62-0	CCMSLIB00000084808	all	CANOPUS (GNPS+MoNA)	GNPS	[M + H]+	13	13	12	12	yes	yes	{12}
1450	"(R)-4-((5R,8R,9S,10S,13R,14S,17R)-10,13-dimethyl-3-oxohexadecahydro-1H-cyclopenta[a]phenanthren-17-yl)pentanoic acid" M-2H2O+H	CCMSLIB00005464753	all	CANOPUS (GNPS+MoNA)	GNPS	[M - H4O2 + H]+	3	3	2	2	yes	yes	{10}
1451	NCGC00385072-01_C22H24O6_13,14-Dimethoxy-6,7-dimethyl-5,6,7,8-tetrahydro[1,3]benzodioxolo[5',6':3,4]cycloocta[1,2-f][1,3]benzodioxole M+H	CCMSLIB00000851724	all	CANOPUS (GNPS+MoNA)	GNPS	[M + H]+	2	2	2	2	yes	yes	set()
1452	MLS002472933-01!9-(2-hydroxy-3-methylbut-3-enoxy)-4-methoxyfuro[3,2-g]chromen-7-one	CCMSLIB00000079432	all	CANOPUS (GNPS+MoNA)	GNPS	[M + H]+	187	187	25	25	yes	yes	{0, 12, 7}
1453	NCGC00347557-02!4,4,10,13,14-pentamethyl-17-(1,5,6-trihydroxy-6-methylheptan-2-yl)-2,3,5,6,7,11,12,15,16,17-decahydro-1H-cyclopenta[a]phenanthrene-2,3,12-triol M+H	CCMSLIB00000848822	all	CANOPUS (GNPS+MoNA)	GNPS	[M + H]+	20	20	19	19	yes	yes	{12}
1454	Pesticide4_Fenazaquin_C20H22N2O_4-{2-[4-(2-Methyl-2-propanyl)phenyl]ethoxy}quinazoline M+H	CCMSLIB00001059018	all	CANOPUS (GNPS+MoNA)	GNPS	[M + H]+	1	1	1	1	yes	yes	set()
1455	Communesin A (identified trough in silico generated spectrum) M+H	CCMSLIB00000478120	all	CANOPUS (GNPS+MoNA)	GNPS	[M + H]+	15	15	6	6	yes	yes	{13}
1456	NCGC00180266-02!3,8-dihydroxy-6-methyl-9-oxoxanthene-1-carboxylic acid M+H	CCMSLIB00000847899	all	CANOPUS (GNPS+MoNA)	GNPS	[M + H]+	54	54	54	54	yes	yes	{11}
1457	"2-((4R)-4-((3R,5R,6S,7S,9S,10R,13R,17R)-3,6,7-trihydroxy-10,13-dimethylhexadecahydro-1H-cyclopenta[a]phenanthren-17-yl)pentanamido)ethane-1-sulfonic acid" M+H	CCMSLIB00005465493	all	CANOPUS (GNPS+MoNA)	GNPS	[M + H]+	2	2	2	2	yes	yes	{12}
1458	NCGC00381347-01!5-acetamido-4-oxohexanoic acid M+H	CCMSLIB00000847386	all	CANOPUS (GNPS+MoNA)	GNPS	[M + H]+	5	5	4	4	yes	yes	{10}
1459	NCGC00380471-01!5-hydroxy-6,8-dimethoxy-7-[(2S,3R,4S,5S,6R)-3,4,5-trihydroxy-6-(hydroxymethyl)oxan-2-yl]oxychromen-2-one M+H	CCMSLIB00000845219	all	CANOPUS (GNPS+MoNA)	GNPS	[M + H]+	1	1	1	1	yes	yes	{11, 12, 7}
1460	NCGC00347727-02!4,6-dihydroxy-3-(3-hydroxy-2,5-dimethylphenoxy)-5-methoxy-2,5-dimethylcyclohex-2-en-1-one M+H	CCMSLIB00000848760	all	CANOPUS (GNPS+MoNA)	GNPS	[M + H]+	34	34	3	3	yes	yes	{10, 2, 11, 12}
1461	NCGC00169288-03_C21H26O9_(1aS,3R,4R,5S,5aS,8aR,10R,10aS)-4-Acetoxy-3-hydroxy-3,10-dimethyl-6-methylene-2,7-dioxododecahydrooxireno[7,8]cyclodeca[1,2-b]furan-5-yl methacrylate M+NH4	CCMSLIB00000853514	all	CANOPUS (GNPS+MoNA)	GNPS	[M + H3N + H]+	3	3	1	1	yes	yes	{0, 3, 6, 8, 10, 12}
1462	NCGC00380502-01_C19H28O10_beta-D-Glucopyranoside, 2-phenylethyl 6-O-beta-D-xylopyranosyl- M+NH4	CCMSLIB00000854917	all	CANOPUS (GNPS+MoNA)	GNPS	[M + H3N + H]+	2	2	2	2	yes	yes	{12}
1463	3-(3-oxo-1H-indol-2-ylidene)-1H-indol-2-one [M+H]	CCMSLIB00000079110	all	CANOPUS (GNPS+MoNA)	GNPS	[M + H]+	18	18	9	9	yes	yes	{11}
1464	MLS001141033-01!1-[(2S)-2-amino-4-methylpentanoyl]-N-[(2S)-1-[(4-methoxyphenyl)methylamino]-3-methyl-1-oxobutan-2-yl]piperidine-4-carboxamide	CCMSLIB00000079358	all	CANOPUS (GNPS+MoNA)	GNPS	[M + H]+	1	1	1	1	yes	yes	{13}
1465	"(4R)-4-((3R,5R,6S,7R,9S,10R,12S,13R,14S,17R)-3,6,7,12-tetrahydroxy-10,13-dimethylhexadecahydro-1H-cyclopenta[a]phenanthren-17-yl)pentanoic acid" M-2H2O+H	CCMSLIB00005465006	all	CANOPUS (GNPS+MoNA)	GNPS	[M - H4O2 + H]+	5	5	5	5	yes	yes	{12}
1466	MLS000069645-01!ENOXACIN	CCMSLIB00000085947	all	CANOPUS (GNPS+MoNA)	GNPS	[M + H]+	1	1	1	1	yes	yes	{13}
1467	MLS001159034-01!2-[(4-ethyl-8,8-dimethyl-2-oxo-9,10-dihydropyrano[2,3-h]chromen-5-yl)oxy]-N-(3-imidazol-1-ylpropyl)acetamide	CCMSLIB00000079656	all	CANOPUS (GNPS+MoNA)	GNPS	[M + H]+	2	2	2	2	yes	yes	{7}
1468	2-hydroxyalantolactone	mona_1927	all	CANOPUS (GNPS+MoNA)	MoNA	[M + H]+	392	392	215	215	yes	yes	{8, 0, 3, 12}
1469	Beclomethasone dipropionate	CCMSLIB00000077098	all	CANOPUS (GNPS+MoNA)	GNPS	[M + H]+	2	2	2	2	yes	yes	{2, 10, 12}
1470	Methyl Fexofenadine	mona_2817	all	CANOPUS (GNPS+MoNA)	MoNA	[M + H]+	1	1	1	1	yes	yes	{12}
1471	NCGC00380749-01_C30H32O12_{(1R,2S,3R,5R,6R,8S)-3-[(6-O-Benzoyl-beta-D-glucopyranosyl)oxy]-6-hydroxy-8-methyl-9,10-dioxatetracyclo[4.3.1.0~2,5~.0~3,8~]dec-2-yl}methyl benzoate M+H	CCMSLIB00000851288	all	CANOPUS (GNPS+MoNA)	GNPS	[M + H]+	2	2	2	2	yes	yes	{12}
1472	Spectral Match to 12-Ketodeoxycholic acid from NIST14 M+H-H2O	CCMSLIB00003135677	all	CANOPUS (GNPS+MoNA)	GNPS	[M - H2O + H]+	1	1	1	1	yes	yes	{10, 12}
1473	Hymenamide B M+H	CCMSLIB00000425023	all	CANOPUS (GNPS+MoNA)	GNPS	[M + H]+	1	1	1	1	yes	yes	set()
1474	fiocruz_0033	fiocruz_0033	all	CANOPUS (GNPS+MoNA)	MassBank	[M + H]+	2	2	1	1	yes	yes	{8, 4, 12}
1475	NCGC00384527-01!2-(3,4-dihydroxyphenyl)-5,8-dihydroxy-7-methoxy-3-[(2S,3R,4R,5R,6S)-3,4,5-trihydroxy-6-methyloxan-2-yl]oxychromen-4-one M+H	CCMSLIB00000846010	all	CANOPUS (GNPS+MoNA)	GNPS	[M + H]+	2	2	2	2	yes	yes	{11, 12}
1476	MLS002153535-01!Chloro-IB-MECA	CCMSLIB00000085336	all	CANOPUS (GNPS+MoNA)	GNPS	[M + H]+	1	1	1	1	yes	yes	{12, 13}
1477	MLS000697721-01!	CCMSLIB00000079369	all	CANOPUS (GNPS+MoNA)	GNPS	[M + H]+	1	1	1	1	yes	yes	set()
1478	MLS001160253-01!N-[(2,4-dimethoxyphenyl)methyl]-2-[(5-hydroxy-2,2-dimethyl-4-oxo-3H-chromen-7-yl)oxy]acetamide	CCMSLIB00000079646	all	CANOPUS (GNPS+MoNA)	GNPS	[M + H]+	34	34	24	24	yes	yes	{11}
1479	NCGC00385010-01_C22H29NO12_ M+NH4	CCMSLIB00000849894	all	CANOPUS (GNPS+MoNA)	GNPS	[M + H3N + H]+	1	1	1	1	yes	yes	{12}
1480	NCGC00169184-02!7-hydroxy-6-methoxy-8-[(2S,3R,4S,5S,6R)-3,4,5-trihydroxy-6-(hydroxymethyl)oxan-2-yl]oxychromen-2-one M+NH4	CCMSLIB00000848368	all	CANOPUS (GNPS+MoNA)	GNPS	[M + H3N + H]+	1	1	1	1	yes	yes	{11, 12, 7}
1481	Brunsvicamide_A_53750_dereplictor_pv_2.53391e-11 M+H	CCMSLIB00000577838	all	CANOPUS (GNPS+MoNA)	GNPS	[M + H]+	1	1	1	1	yes	yes	set()
1482	HOMOSERINE M+H	CCMSLIB00005463940	all	CANOPUS (GNPS+MoNA)	GNPS	[M + H]+	1	1	1	1	yes	yes	{12, 13}
1483	"1,3-DIAMINOPROPANE" M+H	CCMSLIB00000577952	all	CANOPUS (GNPS+MoNA)	GNPS	[M + H]+	7	7	7	7	yes	yes	{13}
1484	[(1S,7S,8S,8aR)-8-[2-[(2R,4R)-4-hydroxy-6-oxooxan-2-yl]ethyl]-7-methyl-1,2,3,7,8,8a-hexahydronaphthalen-1-yl] (2S)-2-methylbutanoate	CCMSLIB00000079254	all	CANOPUS (GNPS+MoNA)	GNPS	[M + H]+	57	57	22	22	yes	yes	{8, 12}
1485	MMV676512	mona_2569	all	CANOPUS (GNPS+MoNA)	MoNA	[M + H]+	0	0	0	0	no	no	set()
1486	MLS000863575-01!5,7-dihydroxy-2-(4-hydroxyphenyl)-6-(3-methylbut-2-enyl)-2,3-dihydrochromen-4-one	CCMSLIB00000079845	all	CANOPUS (GNPS+MoNA)	GNPS	[M + H]+	1	1	1	1	yes	yes	{11}
1487	MLS001048983-01!2-(3,4-dimethoxyphenyl)-3,5,7-trimethoxychromen-4-one	CCMSLIB00000079828	all	CANOPUS (GNPS+MoNA)	GNPS	[M + H]+	7	7	7	7	yes	yes	set()
1488	NCGC00384679-01_C33H44O9_(1S,2S,3aR,4S,5S,6E,9R,11R,12E,13aS)-4,9,11-Triacetoxy-3a-hydroxy-2,5,8,8,12-pentamethyl-2,3,3a,4,5,8,9,10,11,13a-decahydro-1H-cyclopenta[12]annulen-1-yl benzoate M+Na	CCMSLIB00000850781	all	CANOPUS (GNPS+MoNA)	GNPS	[M + Na]+	1	1	1	1	yes	yes	{8, 12}
1489	Spectral Match to Sulfachloropyridazine from NIST14 M+H	CCMSLIB00003139546	all	CANOPUS (GNPS+MoNA)	GNPS	[M + H]+	2	2	2	2	yes	yes	{13}
1490	NCGC00169650-03!5,7-dihydroxy-2-(4-hydroxyphenyl)-8-[3,4,5-trihydroxy-6-(hydroxymethyl)oxan-2-yl]-6-(3,4,5-trihydroxyoxan-2-yl)chromen-4-one M+H	CCMSLIB00000848866	all	CANOPUS (GNPS+MoNA)	GNPS	[M + H]+	20	21	20	21	yes	yes	{11, 12}
1491	Spectral Match to Curcumin from NIST14 M+H	CCMSLIB00003137227	all	CANOPUS (GNPS+MoNA)	GNPS	[M + H]+	2	2	2	2	yes	yes	{10, 2, 11}
1492	MLS000736839-01!5,6,7,8-tetrahydroxy-2-(4-hydroxyphenyl)chromen-4-one	CCMSLIB00000080537	all	CANOPUS (GNPS+MoNA)	GNPS	[M + H]+	25	25	25	25	yes	yes	{11}
1493	MMV687801	mona_22	all	CANOPUS (GNPS+MoNA)	MoNA	[M + H]+	4	4	3	3	yes	yes	{12, 13}
1494	SphingomyelinSM_d18_0_18_1_9Z	CCMSLIB00000077200	all	CANOPUS (GNPS+MoNA)	GNPS	[M + H]+	4	4	4	4	yes	yes	{12}
1495	NCGC00380312-01_C24H35NO4_ M+H	CCMSLIB00000854995	all	CANOPUS (GNPS+MoNA)	GNPS	[M + H]+	28	28	16	16	yes	yes	{8, 3, 12}
1496	NCGC00384858-01!5-hydroxy-8,8-dimethyl-6-(2-methylpropanoyl)-4-phenylpyrano[2,3-h]chromen-2-one M+H	CCMSLIB00000846954	all	CANOPUS (GNPS+MoNA)	GNPS	[M + H]+	6	6	1	1	yes	yes	{11, 7}
1497	Pesticide4_Chlorantraniliprole_C18H14BrCl2N5O2_3-Bromo-N-[4-chloro-2-methyl-6-(methylcarbamoyl)phenyl]-1-(3-chloropyridin-2-yl)-1H-pyrazole-5-carboxamide M+H	CCMSLIB00001058472	all	CANOPUS (GNPS+MoNA)	GNPS	[M + H]+	1	1	1	1	yes	yes	set()
1498	GLYCOCHENODEOXYCHOLATE M+Na	CCMSLIB00005464546	all	CANOPUS (GNPS+MoNA)	GNPS	[M + Na]+	2	2	2	2	yes	yes	{12}
1499	NCGC00385367-01!5,7-dihydroxy-2-(4-hydroxy-3-methoxyphenyl)-6-methoxy-3-[(2S,3R,4S,5S,6R)-3,4,5-trihydroxy-6-[[(2R,3R,4S,5S,6R)-3,4,5-trihydroxy-6-(hydroxymethyl)oxan-2-yl]oxymethyl]oxan-2-yl]oxychromen-4-one M+H	CCMSLIB00000848182	all	CANOPUS (GNPS+MoNA)	GNPS	[M + H]+	4	4	4	4	yes	yes	{11, 12}
1500	NCGC00347826-02_C22H34O6_2-Hydroxy-2'',5'',5'',8a''-tetramethyl-5-oxododecahydro-2''H-dispiro[furan-3,2'-furan-5',1''-naphthalen]-4''-yl acetate M+NH4	CCMSLIB00000854501	all	CANOPUS (GNPS+MoNA)	GNPS	[M + H3N + H]+	51	51	20	20	yes	yes	{8, 12}
1501	(2R,3R,4S,5S,6R)-2-[[(2R,3S,4S,5R,6S)-6-[4-[3-[3,5-dimethoxy-4-[(2S,3R,4S,5S,6R)-3,4,5-trihydroxy-6-(hydroxymethyl)oxan-2-yl]oxyphenyl]-1,3,3a,4,6,6a-hexahydrofuro[3,4-c]furan-6-yl]-2,6-dimethoxyphenoxy]-3,4,5-trihydroxyoxan-2-yl]methoxy]-6-(hydroxymethyl)oxane-3,4,5-triol	mona_2261	all	CANOPUS (GNPS+MoNA)	MoNA	[M + Na]+	1	1	1	1	yes	yes	{12}
1502	NCGC00381363-01!methyl 2-(9-hydroxy-1-methyl-5,10-dioxo-3,4-dihydro-1H-benzo[g]isochromen-3-yl)acetate M+NH4	CCMSLIB00000845317	all	CANOPUS (GNPS+MoNA)	GNPS	[M + H3N + H]+	194	194	26	26	yes	yes	{2, 11, 5}
1503	NCGC00381006-01_C20H26O10_2-(beta-D-Glucopyranosyloxy)benzyl 1,6-dihydroxy-2-cyclohexene-1-carboxylate M+Na	CCMSLIB00000850979	all	CANOPUS (GNPS+MoNA)	GNPS	[M + Na]+	30	30	26	26	yes	yes	{12}
1504	NCGC00384805-01! M-H2O+H	CCMSLIB00000848972	all	CANOPUS (GNPS+MoNA)	GNPS	[M - H2O + H]+	3	3	2	2	yes	yes	{2, 10, 12}
1505	chafuroside A	mona_1145	all	CANOPUS (GNPS+MoNA)	MoNA	[M + H]+	1	1	1	1	yes	yes	{11, 12}
1506	riken_0495	riken_0495	all	CANOPUS (GNPS+MoNA)	MassBank	[M + H]+	14	14	6	6	yes	yes	{13}
1507	NCGC00180132-02!(E)-N-[2-hydroxy-2-(4-hydroxyphenyl)ethyl]-3-(4-hydroxyphenyl)prop-2-enamide M+H	CCMSLIB00000848432	all	CANOPUS (GNPS+MoNA)	GNPS	[M + H]+	5	5	1	1	yes	yes	{2, 11, 12}
1508	NCGC00385558-01!(2R,3S,4S,5R,6R)-2-[[(2R,3R,4R)-3,4-dihydroxy-4-(hydroxymethyl)oxolan-2-yl]oxymethyl]-6-oct-1-en-3-yloxyoxane-3,4,5-triol M+NH4	CCMSLIB00000848373	all	CANOPUS (GNPS+MoNA)	GNPS	[M + H3N + H]+	6	6	3	3	yes	yes	{0, 12}
1509	Pesticide7_Spirodiclofen_C21H24Cl2O4_Butanoic acid, 2,2-dimethyl-, 3-(2,4-dichlorophenyl)-2-oxo-1-oxaspiro[4.5]dec-3-en-4-yl ester M+H	CCMSLIB00001059031	all	CANOPUS (GNPS+MoNA)	GNPS	[M + H]+	1	1	1	1	yes	yes	{8, 4}
1510	washington_0971	washington_0971	all	CANOPUS (GNPS+MoNA)	MassBank	[M + H]+	2	2	2	2	yes	yes	set()
1511	Stigmasterol	mona_380	all	CANOPUS (GNPS+MoNA)	MoNA	[M - H2O + H]+	26	26	15	15	yes	yes	{12}
1512	ufz_0208	ufz_0208	all	CANOPUS (GNPS+MoNA)	MassBank	[M + H]+	1	1	1	1	yes	yes	set()
1513	NCGC00169192-02_C17H14N2O3_(3S,3'R)-4-Methyl-3'-phenylspiro[1,4-benzodiazepine-3,2'-oxirane]-2,5(1H,4H)-dione M+H	CCMSLIB00000852687	all	CANOPUS (GNPS+MoNA)	GNPS	[M + H]+	21	21	21	21	yes	yes	set()
1514	MLS002207303-01!5,7-Dihydroxy-4-methylcoumarin2107-76-8	CCMSLIB00000085938	all	CANOPUS (GNPS+MoNA)	GNPS	[M + H]+	2	2	2	2	yes	yes	{11, 7}
1515	Pesticide4_Myclobutanil_C15H17ClN4_2-(4-Chlorophenyl)-2-(1H-1,2,4-triazol-1-ylmethyl)hexanenitrile M+H	CCMSLIB00001058769	all	CANOPUS (GNPS+MoNA)	GNPS	[M + H]+	4	4	4	4	yes	yes	set()
1516	"((4R)-4-((3R,5S,7R,10S,13R,14S)-3,7-dihydroxy-10,13-dimethylhexadecahydro-1H-cyclopenta[a]phenanthren-17-yl)pentanoyl)cysteine" M+H	CCMSLIB00005464644	all	CANOPUS (GNPS+MoNA)	GNPS	[M + H]+	1	1	1	1	yes	yes	{12}
1517	NCGC00385154-02!4-[3-[(2S,3R,4S,5S,6R)-6-[[(2R,3R,4R)-3,4-dihydroxy-4-(hydroxymethyl)oxolan-2-yl]oxymethyl]-3,4,5-trihydroxyoxan-2-yl]oxy-2-hydroxy-3-methylbutoxy]furo[3,2-g]chromen-7-one M+NH4	CCMSLIB00000846445	all	CANOPUS (GNPS+MoNA)	GNPS	[M + H3N + H]+	15	15	3	3	yes	yes	{12, 7}
1518	PICEID	CCMSLIB00000078975	all	CANOPUS (GNPS+MoNA)	GNPS	[M + H]+	5	5	4	4	yes	yes	{11, 12}
1519	Spectral Match to 3-Hydroxydodecanoic acid from NIST14 M+H-H2O	CCMSLIB00003140016	all	CANOPUS (GNPS+MoNA)	GNPS	[M - H2O + H]+	6	6	6	6	yes	yes	{12}
1520	Spectral Match to Monolauryl phosphate from NIST14 M+H	CCMSLIB00003140156	all	CANOPUS (GNPS+MoNA)	GNPS	[M + H]+	1	1	1	1	yes	yes	set()
1521	env_021	env_021	all	CANOPUS (GNPS+MoNA)	MassBank	[M + H]+	1	1	1	1	yes	yes	{13}
1522	NCGC00381310-01!(2S,3S,4S,5R,6S)-5-[(2S,3R,4R,5S,6S)-4-acetyloxy-3,5-dihydroxy-6-methyloxan-2-yl]oxy-6-[2-(3,4-dihydroxyphenyl)-5-hydroxy-4-oxochromen-7-yl]oxy-3,4-dihydroxyoxane-2-carboxylic acid M+H	CCMSLIB00000848375	all	CANOPUS (GNPS+MoNA)	GNPS	[M + H]+	4	4	4	4	yes	yes	{11, 12}
1523	MLS000859935-01!beta;-Carboline-3-carboxylic acid N-methylamide M+H	CCMSLIB00000084961	all	CANOPUS (GNPS+MoNA)	GNPS	[M + H]+	21	21	21	21	yes	yes	set()
1524	MLS001174881-01!	CCMSLIB00000085176	all	CANOPUS (GNPS+MoNA)	GNPS	[M + H]+	85	85	11	11	yes	yes	{8, 10, 11}
1525	NCGC00347804-02_C25H32O8_2,20-Dihydroxy-13-methoxy-4,7,17,22,22-pentamethyl-5,10,21,23-tetraoxahexacyclo[18.2.1.0~1,17~.0~4,16~.0~6,14~.0~8,12~]tricosa-6(14),7,12-trien-11-one M+H	CCMSLIB00000854601	all	CANOPUS (GNPS+MoNA)	GNPS	[M + H]+	88	88	48	48	yes	yes	{8, 12}
1526	isorhapontin	mona_1195	all	CANOPUS (GNPS+MoNA)	MoNA	[M + Na]+	5	5	5	5	yes	yes	{11, 12}
1527	env_016	env_016	all	CANOPUS (GNPS+MoNA)	MassBank	[M + H]+	1	1	1	1	yes	yes	{11}
1528	NCGC00384582-01_C29H46O11_ M+NH4	CCMSLIB00000853082	all	CANOPUS (GNPS+MoNA)	GNPS	[M + H3N + H]+	2	2	2	2	yes	yes	{0, 12}
1529	MLS002172445-01!BRL 15572	CCMSLIB00000085886	all	CANOPUS (GNPS+MoNA)	GNPS	[M + H]+	1	1	1	1	yes	yes	{12}
1530	MLS001142420-01!	CCMSLIB00000079602	all	CANOPUS (GNPS+MoNA)	GNPS	[M + H]+	1	1	1	1	yes	yes	set()
1531	MLS002172495-01!2-Chloro-N6-cyclopentyladenosine hemihydrate	CCMSLIB00000085906	all	CANOPUS (GNPS+MoNA)	GNPS	[M + H]+	1	1	1	1	yes	yes	{12, 13}
1532	Spectral Match to Urapidil from NIST14 M+H	CCMSLIB00003140142	all	CANOPUS (GNPS+MoNA)	GNPS	[M + H]+	6	6	3	3	yes	yes	{13}
1533	Homoveratrylamine	CCMSLIB00000079040	all	CANOPUS (GNPS+MoNA)	GNPS	[M + H]+	1	1	1	1	yes	yes	{13}
1534	Sporidesmolide-III;_N-Desmethyl-sporides_35461_dereplictor_pv_1.19322e-11 M+H	CCMSLIB00000577826	all	CANOPUS (GNPS+MoNA)	GNPS	[M + H]+	1	1	1	1	yes	yes	{8}
1535	NCGC00160189-01!8-OXO-PSEUDOPALMATINE	CCMSLIB00000078685	all	CANOPUS (GNPS+MoNA)	GNPS	[M + H]+	1	1	1	1	yes	yes	set()
1536	NCGC00347737-02_C41H66O13_Olean-12-en-28-oic acid, 3-[(2-O-beta-D-glucopyranosyl-alpha-L-arabinopyranosyl)oxy]-23-hydroxy-, (5xi,9xi)- M+Na	CCMSLIB00000851527	all	CANOPUS (GNPS+MoNA)	GNPS	[M + Na]+	9	9	9	9	yes	yes	{12}
1537	MLS001097670-01!	CCMSLIB00000079540	all	CANOPUS (GNPS+MoNA)	GNPS	[M + H]+	55	55	10	10	yes	yes	{8, 11}
1538	MLS001158081-01!N-(3-morpholin-4-ylpropyl)-3-(2,3,5,9-tetramethyl-7-oxofuro[3,2-g]chromen-6-yl)propanamide	CCMSLIB00000080523	all	CANOPUS (GNPS+MoNA)	GNPS	[M + H]+	1	1	1	1	yes	yes	{7}
1539	MMV689480	mona_2612	all	CANOPUS (GNPS+MoNA)	MoNA	[M + H]+	52	52	8	8	yes	yes	{2, 10}
1540	NCGC00380623-01! M-H2O+H	CCMSLIB00000848104	all	CANOPUS (GNPS+MoNA)	GNPS	[M - H2O + H]+	16	16	8	8	yes	yes	{10, 2, 11, 12}
1541	Spectral Match to 3-Hydroxyoctadecanoic Acid from NIST14 M+H-H2O	CCMSLIB00003140107	all	CANOPUS (GNPS+MoNA)	GNPS	[M - H2O + H]+	24	24	19	19	yes	yes	{12}
1542	washington_0051	washington_0051	all	CANOPUS (GNPS+MoNA)	MassBank	[M + H]+	2	2	1	1	yes	yes	{11}
1543	NCGC00169462-02!17-(2,6-dihydroxy-6-methyl-3-oxoheptan-2-yl)-2,16-dihydroxy-4,4,9,13,14-pentamethyl-3-[3,4,5-trihydroxy-6-(hydroxymethyl)oxan-2-yl]oxy-1,2,3,7,8,10,12,15,16,17-decahydrocyclopenta[a]phenanthren-11-one M+H	CCMSLIB00000847134	all	CANOPUS (GNPS+MoNA)	GNPS	[M + H]+	19	19	5	5	yes	yes	{10, 12}
1544	NCGC00180698-03!(2S)-2-[(1S)-1-carboxyundecyl]-5-oxooxolane-2-carboxylic acid M+H	CCMSLIB00000846587	all	CANOPUS (GNPS+MoNA)	GNPS	[M + H]+	1	1	1	1	yes	yes	{8}
1545	MLS001158389-01!1-[2-(4-butyl-8-methyl-2-oxochromen-7-yl)oxyacetyl]-4-phenylpiperidine-4-carboxylic acid	CCMSLIB00000079997	all	CANOPUS (GNPS+MoNA)	GNPS	[M + H]+	3	3	3	3	yes	yes	{7}
1546	Coclaurine	mona_1617	all	CANOPUS (GNPS+MoNA)	MoNA	[M + H]+	17	17	6	6	yes	yes	{11, 13}
1547	NCGC00169437-02!5-[6-[[3,4-dihydroxy-4-(hydroxymethyl)oxolan-2-yl]oxymethyl]-3,4,5-trihydroxyoxan-2-yl]oxy-4-(3,4-dihydroxyphenyl)-7-methoxychromen-2-one M+Na	CCMSLIB00000845855	all	CANOPUS (GNPS+MoNA)	GNPS	[M + Na]+	164	164	4	4	yes	yes	{11, 12, 7}
1548	NCGC00385210-01!8-(2-hydroxy-3-methylbut-3-enyl)-7-methoxychromen-2-one M+H	CCMSLIB00000847739	all	CANOPUS (GNPS+MoNA)	GNPS	[M + H]+	193	193	63	63	yes	yes	{0, 12, 7}
1549	Xanthoquinodin A3_130145 M+H	CCMSLIB00000478555	all	CANOPUS (GNPS+MoNA)	GNPS	[M + H]+	15	15	7	7	yes	yes	{8, 10, 2, 11}
1550	Hydroxybutorphanol	mona_482	all	CANOPUS (GNPS+MoNA)	MoNA	[M + H]+	1	1	1	1	yes	yes	{11, 12}
1551	4-({5-[5-hydroxy-3-({[(2Z)-2-methylbut-2-enoyl]oxy}methyl)pentyl]-8a-(hydroxymethyl)-5,6-dimethyl-3,4,4a,5,6,7,8,8a-octahydronaphthalen-1-yl}methoxy)-4-oxobutanoic acid	mona_2211	all	CANOPUS (GNPS+MoNA)	MoNA	[M + H]+	27	27	20	20	yes	yes	{3, 12}
1552	NCGC00169628-03_C23H36O6_1-Naphthaleneheptanoic acid, 1,2,6,7,8,8a-hexahydro-beta,delta-dihydroxy-2-methyl-8-(2-methyl-1-oxobutoxy)-, (betaR,deltaR,1S,2S,8S,8aR)- M-H2O+H	CCMSLIB00000849271	all	CANOPUS (GNPS+MoNA)	GNPS	[M - H2O + H]+	11	11	6	6	yes	yes	{12}
1553	NCGC00384817-01_C20H28O10_2-Phenylethyl 3-O-(4-carboxy-3-hydroxy-3-methylbutanoyl)-beta-D-glucopyranoside M+Na	CCMSLIB00000849931	all	CANOPUS (GNPS+MoNA)	GNPS	[M + Na]+	22	22	21	21	yes	yes	{12}
1554	"(6R)-2-(hydroxymethyl)-6-((3R,5R,7R,8R,9S,10S,12S,13R,14S,17R)-3,7,12-trihydroxy-10,13-dimethylhexadecahydro-1H-cyclopenta[a]phenanthren-17-yl)heptyl hydrogen sulfate" M+Na	CCMSLIB00005465469	all	CANOPUS (GNPS+MoNA)	GNPS	[M + Na]+	1	1	1	1	yes	yes	{12}
1555	"(2S,4R)-4-((3R,5S,7R,9S,10S,13R,14S,17R)-3,7-dihydroxy-10,13-dimethylhexadecahydro-1H-cyclopenta[a]phenanthren-17-yl)-2-hydroxypentanoic acid" M+Na	CCMSLIB00005465167	all	CANOPUS (GNPS+MoNA)	GNPS	[M + Na]+	14	14	14	14	yes	yes	{12}
1556	Pesticide7_Fenpropimorph_C20H33NO_Morpholine, 4-[3-[4-(1,1-dimethylethyl)phenyl]-2-methylpropyl]-2,6-dimethyl-, (2R,6S)- M+H	CCMSLIB00001058641	all	CANOPUS (GNPS+MoNA)	GNPS	[M + H]+	1	1	1	1	yes	yes	set()
1557	Scan Number: 1	CCMSLIB00004679967	all	CANOPUS (GNPS+MoNA)	GNPS	[M + H]+	25	25	2	2	yes	yes	{0, 12}
1558	NCGC00381414-01_C18H21ClO8_1H-2-Benzoxacyclotetradecin-1,11(12H)-dione, 13-chloro-3,4,5,8,9,10-hexahydro-5,8,9,14,16-pentahydroxy-3-methyl-, (6E)- M+H	CCMSLIB00000854113	all	CANOPUS (GNPS+MoNA)	GNPS	[M + H]+	2	2	1	1	yes	yes	{8, 10, 11, 12}
1559	MLS001146243-01!(2S)-N-(3-chloro-4-methylphenyl)-5-oxo-1-(3-oxo-1H-2-benzofuran-1-yl)pyrrolidine-2-carboxamide M+H	CCMSLIB00000079708	all	CANOPUS (GNPS+MoNA)	GNPS	[M + H]+	13	13	4	4	yes	yes	{8}
1560	NCGC00380618-01_C27H32O8_(1'R,3'R,8'R,12'E,18'E,20'Z,24'R,25'S)-5',13',25'-Trimethyl-11'H,17'H,22'H-spiro[oxirane-2,26'-[2,10,16,23]tetraoxatetracyclo[22.2.1.0~3,8~.0~8,25~]heptacosa[4,12,18,20]tetraene]-11',17',22'-trione M+H	CCMSLIB00000854473	all	CANOPUS (GNPS+MoNA)	GNPS	[M + H]+	2	2	2	2	yes	yes	{8, 3}
1561	NCGC00384698-01![(6R)-6-hydroxy-6-[(2S,8S,9R,10R,13R,14S,16R)-16-hydroxy-4,4,9,13,14-pentamethyl-3,11-dioxo-2-[(2S,3R,4S,5S,6R)-3,4,5-trihydroxy-6-(hydroxymethyl)oxan-2-yl]oxy-2,7,8,10,12,15,16,17-octahydro-1H-cyclopenta[a]phenanthren-17-yl]-2-methyl-5-oxoheptan-2-yl] acetate M+H	CCMSLIB00000847472	all	CANOPUS (GNPS+MoNA)	GNPS	[M + H]+	4	4	1	1	yes	yes	{10, 12}
1562	Cefdinir	CCMSLIB00000004544	all	CANOPUS (GNPS+MoNA)	GNPS	[M + H]+	3	3	2	2	yes	yes	{0, 13}
1563	MMV023969	mona_2653	all	CANOPUS (GNPS+MoNA)	MoNA	[M + H]+	0	0	0	0	no	no	{13}
1564	NCGC00169592-02_C29H46O4_3aH-Cyclopenta[a]chrysene-3a-carboxylic acid, 1-acetyleicosahydro-9-hydroxy-5a,5b,8,8,11a-pentamethyl-, (1R,3aS,5aR,5bR,9S,11aR)- M+H	CCMSLIB00000849348	all	CANOPUS (GNPS+MoNA)	GNPS	[M + H]+	4	4	1	1	yes	yes	{10, 12}
1565	"(3R)-3-((3R,5S,7R,9S,10S,12S,13R,14S,17R)-3,7,12-trihydroxy-10,13-dimethylhexadecahydro-1H-cyclopenta[a]phenanthren-17-yl)butanoic acid" M-2H2O+H	CCMSLIB00005465197	all	CANOPUS (GNPS+MoNA)	GNPS	[M - H4O2 + H]+	1	1	1	1	yes	yes	{12}
1566	Pyrenochaetic acid C_120095 M+H	CCMSLIB00000478415	all	CANOPUS (GNPS+MoNA)	GNPS	[M + H]+	95	95	95	95	yes	yes	set()
1567	"(3S,5R,7R,8R,9S,10S,13S,14S,16R,17R)-17-((2R)-7-acetoxy-6-methylheptan-2-yl)-10,13-dimethylhexadecahydro-1H-cyclopenta[a]phenanthrene-3,7,16-triyl triacetate" M+Na	CCMSLIB00005465445	all	CANOPUS (GNPS+MoNA)	GNPS	[M + Na]+	23	23	23	23	yes	yes	set()
1568	MLS001140853-01!3-(4-chlorophenyl)-2-[[(2S)-2-[[2-(2,3,5-trimethyl-7-oxofuro[3,2-g]chromen-6-yl)acetyl]amino]propanoyl]amino]propanoic acid	CCMSLIB00000079402	all	CANOPUS (GNPS+MoNA)	GNPS	[M + H]+	4	4	4	4	yes	yes	{7}
1569	N(2) Succinyl arginine M+H	CCMSLIB00000579740	all	CANOPUS (GNPS+MoNA)	GNPS	[M + H]+	1	1	1	1	yes	yes	{13}
1570	NCGC00386098-01_C21H22O6_11-Hydroxy-3-[(1E)-3-hydroxy-3-methyl-1-buten-1-yl]-4-methoxy-9-methyl-5H,7H-dibenzo[b,g][1,5]dioxocin-5-one M-H2O+H	CCMSLIB00000853316	all	CANOPUS (GNPS+MoNA)	GNPS	[M - H2O + H]+	85	85	26	26	yes	yes	{8, 11, 12}
1571	NCGC00381088-01_C42H54O23_alpha-D-Glucopyranoside, 3-O-[(2E)-3-(4-hydroxyphenyl)-1-oxo-2-propen-1-yl]-beta-D-fructofuranosyl O-6-deoxy-alpha-L-mannopyranosyl-(1->4)-O-6-deoxy-alpha-L-mannopyranosyl-(1->3)-4-O-[(2E)-3-(4-hydroxyphenyl)-1-oxo-2-propen-1-yl]- M+H	CCMSLIB00000853110	all	CANOPUS (GNPS+MoNA)	GNPS	[M + H]+	2	2	2	2	yes	yes	{11, 3, 12}
1572	"(4R)-4-((5S,7R,8R,9S,10S,12S,13R,17R)-7,12-dihydroxy-10,13-dimethyl-3-oxohexadecahydro-1H-cyclopenta[a]phenanthren-17-yl)pentanoic acid" M-2H2O+H	CCMSLIB00005464723	all	CANOPUS (GNPS+MoNA)	GNPS	[M - H4O2 + H]+	2	2	2	2	yes	yes	{10, 12}
1573	MLS000697596-01!	CCMSLIB00000079976	all	CANOPUS (GNPS+MoNA)	GNPS	[M + H]+	30	30	30	30	yes	yes	{11}
1574	NCGC00381001-01_C32H41NO11_ M+Na	CCMSLIB00000850956	all	CANOPUS (GNPS+MoNA)	GNPS	[M + Na]+	2	2	2	2	yes	yes	{11}
1575	N-[5-[[4-[4-[acetyl(hydroxy)amino]butylamino]-4-oxobutanoyl]-hydroxyamino]pentyl]-N'-(5-aminopentyl)-N'-hydroxybutanediamide	mona_2013	all	CANOPUS (GNPS+MoNA)	MoNA	[M + Na]+	2	2	2	2	yes	yes	{13, 14}
1576	riken_0364	riken_0364	all	CANOPUS (GNPS+MoNA)	MassBank	[M]+	0	0	0	0	no	no	{11, 12}
1577	MLS000860063-01!R()-2,10,11-Trihydroxy-N-propyl-noraporphine hydrobromide hydrate	CCMSLIB00000085287	all	CANOPUS (GNPS+MoNA)	GNPS	[M + H]+	32	32	24	24	yes	yes	{11}
1578	Pesticide1_Dimethomorph Isomer 1*_C21H22ClNO4_(2E)-3-(4-Chlorophenyl)-3-(3,4-dimethoxyphenyl)-1-(4-morpholinyl)-2-propen-1-one M+H	CCMSLIB00001058705	all	CANOPUS (GNPS+MoNA)	GNPS	[M + H]+	1	1	1	1	yes	yes	set()
1579	1-phenylisoquinoline M+H	CCMSLIB00000224021	all	CANOPUS (GNPS+MoNA)	GNPS	[M + H]+	4	4	4	4	yes	yes	set()
1580	cocosamide_B_22199_dereplictor_pv_2.53106e-17 M+H	CCMSLIB00000577672	all	CANOPUS (GNPS+MoNA)	GNPS	[M + H]+	1	1	1	1	yes	yes	{8}
1581	MLS001140904-01!4-[[[2-[3-(4-methoxyphenyl)-2-oxochromen-7-yl]oxyacetyl]amino]methyl]cyclohexane-1-carboxylic acid	CCMSLIB00000079950	all	CANOPUS (GNPS+MoNA)	GNPS	[M + H]+	3	3	3	3	yes	yes	{7}
1582	NCGC00160270-01!8-(2-methylbut-2-enoyl)-11-(3-methylbut-2enoyl)-2-oxo-1(10),3-guaiadien-12,6-olide	CCMSLIB00000078783	all	CANOPUS (GNPS+MoNA)	GNPS	[M + H]+	6	6	5	5	yes	yes	{8, 10, 2, 3}
1583	Pesticide4_Kresoxim-methyl_C18H19NO4_Methyl (2E)-(methoxyimino){2-[(2-methylphenoxy)methyl]phenyl}ethanoate M+H	CCMSLIB00001058793	all	CANOPUS (GNPS+MoNA)	GNPS	[M + H]+	9	9	9	9	yes	yes	set()
1584	"(R)-4-((3R,5S,7R,8R,9S,10S,12S,13R,14S,17R)-3,7,12-trihydroxy-10,13-dimethylhexadecahydro-1H-cyclopenta[a]phenanthren-17-yl)pentanoic acid" M+Na	CCMSLIB00005464863	all	CANOPUS (GNPS+MoNA)	GNPS	[M + Na]+	1	1	1	1	yes	yes	{12}
1585	NCGC00347764-02![4-[(2S,3R,4S,5S,6R)-3,4,5-trihydroxy-6-(hydroxymethyl)oxan-2-yl]oxyphenyl]methyl 2-[(E)-3-(4-hydroxyphenyl)prop-2-enoyl]oxy-3-methyl-3-[(2S,3R,4S,5S,6R)-3,4,5-trihydroxy-6-(hydroxymethyl)oxan-2-yl]oxybutanoate M+H	CCMSLIB00000848364	all	CANOPUS (GNPS+MoNA)	GNPS	[M + H]+	7	7	7	7	yes	yes	{11, 3, 12}
1586	NCGC00384532-01_C35H52O14_Carda-5,17-dienolide, 3-[(3-O-hexopyranosylhexopyranosyl)oxy]-14-hydroxy-, (17E)- M+Na	CCMSLIB00000855968	all	CANOPUS (GNPS+MoNA)	GNPS	[M + Na]+	19	19	19	19	yes	yes	{8, 12}
1587	NCGC00347634-02!2,3-dihydroxy-10,13-dimethyl-2,3,4,5,6,7,8,14,15,17-decahydro-1H-cyclopenta[a]phenanthrene-12,16-dione M+H	CCMSLIB00000845829	all	CANOPUS (GNPS+MoNA)	GNPS	[M + H]+	40	40	19	19	yes	yes	{2, 10, 12}
1588	Pesticide4_Tebufenozide_C22H28N2O2_Benzoic acid, 3,5-dimethyl-, 1-(1,1-dimethylethyl)-2-(4-ethylbenzoyl)hydrazide M+Na	CCMSLIB00001058785	all	CANOPUS (GNPS+MoNA)	GNPS	[M + Na]+	14	14	14	14	yes	yes	set()
1589	washington_0415	washington_0415	all	CANOPUS (GNPS+MoNA)	MassBank	[M + H]+	3	3	3	3	yes	yes	{7}
1590	Desonide	CCMSLIB00000078243	all	CANOPUS (GNPS+MoNA)	GNPS	[M + H]+	64	64	17	17	yes	yes	{2, 10, 12}
1591	[(2R)-2-[(E,2S,4R)-4,6-dimethyloct-6-en-2-yl]-6-oxo-2,3-dihydropyran-3-yl] (2E,4E,6S)-8-hydroxy-6-(hydroxymethyl)-4-methylocta-2,4-dienoate	mona_2171	all	CANOPUS (GNPS+MoNA)	MoNA	[M + Na]+	98	98	48	48	yes	yes	{8, 3, 12}
1592	MLS002154101-01!Deptropine citrate2169-75-7	CCMSLIB00000085475	all	CANOPUS (GNPS+MoNA)	GNPS	[M + H]+	5	5	5	5	yes	yes	set()
1593	Nitrendipin M+H	CCMSLIB00000579778	all	CANOPUS (GNPS+MoNA)	GNPS	[M + H]+	2	2	1	1	yes	yes	{3, 13}
1594	MMV1030799	mona_2643	all	CANOPUS (GNPS+MoNA)	MoNA	[M + H]+	0	0	0	0	no	no	set()
1595	NCGC00169456-02_C21H38O10_(1R,2R,4aS,5S,8S,8aR)-5,8-Dihydroxy-4a-(hydroxymethyl)-2-(2-hydroxy-2-propanyl)-8-methyldecahydro-1-naphthalenyl beta-D-glucopyranoside M+Na	CCMSLIB00000853458	all	CANOPUS (GNPS+MoNA)	GNPS	[M + Na]+	10	10	10	10	yes	yes	{12}
1596	NCGC00385505-01_C19H20O10_(4-Methoxy-5-oxo-5H-furo[3,2-g]chromen-7-yl)methyl beta-D-glucopyranoside M+H	CCMSLIB00000855039	all	CANOPUS (GNPS+MoNA)	GNPS	[M + H]+	17	17	17	17	yes	yes	{12}
1597	NCGC00380553-01![3,4,5-trihydroxy-6-(3,4,5-trihydroxybenzoyl)oxyoxan-2-yl]methyl 3,4,5-trihydroxybenzoate M+NH4	CCMSLIB00000845437	all	CANOPUS (GNPS+MoNA)	GNPS	[M + H3N + H]+	7	7	3	3	yes	yes	{8, 11, 12}
1598	MLS001076505-01!ELLIPTICINE	CCMSLIB00000085389	all	CANOPUS (GNPS+MoNA)	GNPS	[M + H]+	12	12	12	12	yes	yes	set()
1599	washington_0758	washington_0758	all	CANOPUS (GNPS+MoNA)	MassBank	[M + H]+	1	1	1	1	yes	yes	set()
1600	MLS001049051-01!1-quinolin-8-yl-2,3,4,9-tetrahydro-1H-pyrido[3,4-b]indole	CCMSLIB00000079812	all	CANOPUS (GNPS+MoNA)	GNPS	[M + H]+	11	11	9	9	yes	yes	{13}
1601	MLS001213113-01!10-(1-Methyl-piperidin-3-ylmethyl)-10H-phenothiazine	CCMSLIB00000085572	all	CANOPUS (GNPS+MoNA)	GNPS	[M + H]+	1	1	1	1	yes	yes	set()
1602	eawag_0387	eawag_0387	all	CANOPUS (GNPS+MoNA)	MassBank	[M + H]+	1	1	1	1	yes	yes	set()
1603	MLS001158633-01!N-(3-imidazol-1-ylpropyl)-2-[4-(4-methoxyphenyl)-2-oxochromen-7-yl]oxyacetamide	CCMSLIB00000079630	all	CANOPUS (GNPS+MoNA)	GNPS	[M + H]+	1	1	1	1	yes	yes	{7}
1604	MLS000571180-01!Phenanthraquinone	CCMSLIB00000085760	all	CANOPUS (GNPS+MoNA)	GNPS	[M + H]+	2	2	2	2	yes	yes	set()
1605	N-Nitrosofenfluramine	mona_63	all	CANOPUS (GNPS+MoNA)	MoNA	[M + H]+	2	2	2	2	yes	yes	set()
1606	MLS000563030-01![5-hydroxy-6-[2-(3-hydroxy-4-methoxyphenyl)ethoxy]-2-(hydroxymethyl)-4-[(2R,3R,4R,5R,6S)-3,4,5-trihydroxy-6-methyloxan-2-yl]oxyoxan-3-yl] (E)-3-(4-hydroxy-3-methoxyphenyl)prop-2-enoate	CCMSLIB00000079885	all	CANOPUS (GNPS+MoNA)	GNPS	[M + H]+	5	5	4	4	yes	yes	{11, 3, 12}
1607	NCGC00179912-02_C45H73NO15_beta-D-Glucopyranoside, spirosol-5-en-3-yl O-6-deoxy-alpha-L-mannopyranosyl-(1->2)-O-[6-deoxy-alpha-L-mannopyranosyl-(1->4)]- M+H	CCMSLIB00000855738	all	CANOPUS (GNPS+MoNA)	GNPS	[M + H]+	1	1	1	1	yes	yes	{12, 13}
1608	fiocruz_0059	fiocruz_0059	all	CANOPUS (GNPS+MoNA)	MassBank	[M + H]+	1	1	1	1	yes	yes	{12, 13}
1609	Spectral Match to Maltotriose from NIST14 M+H-H2O	CCMSLIB00003139828	all	CANOPUS (GNPS+MoNA)	GNPS	[M - H2O + H]+	14	15	14	15	yes	yes	{12}
1610	Spectral Match to Dibucaine from NIST14 M+H	CCMSLIB00003135532	all	CANOPUS (GNPS+MoNA)	GNPS	[M + H]+	1	1	1	1	yes	yes	set()
1611	MLS001141073-01!1-[(2S)-2-amino-4-methylpentanoyl]-N-[(2S)-3-methyl-1-oxo-1-(1-phenylethylamino)butan-2-yl]piperidine-4-carboxamide	CCMSLIB00000079888	all	CANOPUS (GNPS+MoNA)	GNPS	[M + H]+	1	1	1	1	yes	yes	{13}
1612	Chlorpheniramine Maleate	CCMSLIB00000078301	all	CANOPUS (GNPS+MoNA)	GNPS	[M + H]+	1	1	1	1	yes	yes	set()
1613	Spectral Match to Adenosine 5'-triphosphate from NIST14 M+H	CCMSLIB00003134605	all	CANOPUS (GNPS+MoNA)	GNPS	[M + H]+	4	5	4	5	yes	yes	{12, 13}
1614	NCGC00385157-01_C21H26N2O2_Ibogamine-18-carboxylic acid, methyl ester M+H	CCMSLIB00000853635	all	CANOPUS (GNPS+MoNA)	GNPS	[M + H]+	22	22	22	22	yes	yes	set()
1615	Spectral Match to Minoxidil from NIST14 M+H	CCMSLIB00003136263	all	CANOPUS (GNPS+MoNA)	GNPS	[M + H]+	7	7	7	7	yes	yes	{13}
1616	NCGC00168803-04_C30H50O2_Lup-20(29)-ene-3,28-diol, (3beta)- M-H2O+H	CCMSLIB00000853400	all	CANOPUS (GNPS+MoNA)	GNPS	[M - H2O + H]+	14	14	1	1	yes	yes	{0, 12}
1617	"(6R)-2-hydroxy-2-methyl-6-((3R,5S,7R,8R,9S,10S,12S,13R,14S,17R)-3,7,12-trihydroxy-10,13-dimethylhexadecahydro-1H-cyclopenta[a]phenanthren-17-yl)heptyl hydrogen sulfate" M+Na	CCMSLIB00005465069	all	CANOPUS (GNPS+MoNA)	GNPS	[M + Na]+	3	3	3	3	yes	yes	{12}
1618	eawag_0395	eawag_0395	all	CANOPUS (GNPS+MoNA)	MassBank	[M + H]+	12	12	7	7	yes	yes	{13}
1619	Spectral Match to Rutin from NIST14 M+H	CCMSLIB00003137822	all	CANOPUS (GNPS+MoNA)	GNPS	[M + H]+	7	7	7	7	yes	yes	{11, 12}
1620	Prespatane	mona_1704	all	CANOPUS (GNPS+MoNA)	MoNA	[M + H]+	346	346	156	156	yes	yes	{0}
1621	Spectral Match to 9,10-Dihydroxy-12Z-octadecenoic acid from NIST14 M+H	CCMSLIB00003134983	all	CANOPUS (GNPS+MoNA)	GNPS	[M + H]+	56	56	18	18	yes	yes	{12}
1622	fuzhuanin B	mona_1143	all	CANOPUS (GNPS+MoNA)	MoNA	[M + H]+	8	8	4	4	yes	yes	{8, 11, 12}
1623	NCGC00385747-01! M-H2O+H	CCMSLIB00000845067	all	CANOPUS (GNPS+MoNA)	GNPS	[M - H2O + H]+	132	132	39	39	yes	yes	{0, 12}
1624	NCGC00180483-02!7-hydroxy-3-(2-hydroxypropyl)-5-methylisochromen-1-one M+H	CCMSLIB00000845283	all	CANOPUS (GNPS+MoNA)	GNPS	[M + H]+	38	38	5	5	yes	yes	{11, 12, 7}
1625	NCGC00347379-02_C46H74O16_Olean-12-en-28-oic acid, 23-hydroxy-3-[[O-beta-D-xylopyranosyl-(1->3)-O-6-deoxy-alpha-L-mannopyranosyl-(1->2)-alpha-L-arabinopyranosyl]oxy]-, (3beta,5xi,9xi)- M+H	CCMSLIB00000851173	all	CANOPUS (GNPS+MoNA)	GNPS	[M + H]+	2	2	2	2	yes	yes	{12}
1626	MLS002207052-01!5-Chloroindole-2-carboxylic acid10517-21-2	CCMSLIB00000085749	all	CANOPUS (GNPS+MoNA)	GNPS	[M + H]+	1	1	1	1	yes	yes	set()
1627	MLS002472954-01!(E)-1-[2-hydroxy-3-(2-hydroxy-3-methylbut-3-enyl)-4-methoxyphenyl]-3-(4-hydroxyphenyl)prop-2-en-1-one	CCMSLIB00000079910	all	CANOPUS (GNPS+MoNA)	GNPS	[M + H]+	58	58	13	13	yes	yes	{0, 2, 11, 12}
1628	Spectral Match to .alpha.-L-Glu-L-Tyr from NIST14 M+H	CCMSLIB00003136114	all	CANOPUS (GNPS+MoNA)	GNPS	[M + H]+	2	2	2	2	yes	yes	{11, 13}
1629	Quisqualic acid	mona_311	all	CANOPUS (GNPS+MoNA)	MoNA	[M + H]+	1	1	1	1	yes	yes	{13}
1630	NCGC00380702-01_C20H22O6_2-Butenoic acid, 2-methyl-, (3aR,4R,5R,9aS,9bR)-2,3,3a,4,5,7,9a,9b-octahydro-4-hydroxy-6,9-dimethyl-3-methylene-2,7-dioxoazuleno[4,5-b]furan-5-yl ester, (2Z)- M+H	CCMSLIB00000856030	all	CANOPUS (GNPS+MoNA)	GNPS	[M + H]+	12	12	3	3	yes	yes	{0, 2, 3, 8, 10, 12}
1631	Spectral Match to 5-HETE from NIST14 M+H-H2O	CCMSLIB00003134917	all	CANOPUS (GNPS+MoNA)	GNPS	[M - H2O + H]+	181	181	165	165	yes	yes	{12}
1632	NCGC00347812-02_C26H34O12_beta-D-Glucopyranoside, 2-methoxy-4-[(1S,2S,3S)-1,2,3,4-tetrahydro-3,7-dihydroxy-2,3-bis(hydroxymethyl)-6-methoxy-1-naphthalenyl]phenyl M+NH4	CCMSLIB00000855810	all	CANOPUS (GNPS+MoNA)	GNPS	[M + H3N + H]+	20	20	20	20	yes	yes	{11, 12}
1633	Spectral Match to Thr-Leu from NIST14 M+H	CCMSLIB00003136811	all	CANOPUS (GNPS+MoNA)	GNPS	[M + H]+	15	15	10	10	yes	yes	{12, 13}
1634	NCGC00385285-01_C14H20O8_beta-D-Glucopyranoside, 4-(hydroxymethyl)-2-methoxyphenyl M+NH4	CCMSLIB00000851451	all	CANOPUS (GNPS+MoNA)	GNPS	[M + H3N + H]+	5	5	5	5	yes	yes	{12}
1635	NCGC00380490-01!(E)-3-[4-[1-(3,4-dimethoxyphenyl)propan-2-yloxy]-3-methoxyphenyl]prop-2-enal M+H	CCMSLIB00000845743	all	CANOPUS (GNPS+MoNA)	GNPS	[M + H]+	5	5	5	5	yes	yes	set()
1636	Nadifloxacin	CCMSLIB00000078577	all	CANOPUS (GNPS+MoNA)	GNPS	[M + H]+	1	1	1	1	yes	yes	{12}
1637	"(R)-4-((3R,5S,8R,9S,10S,13R,14S,17R)-3-hydroxy-10,13-dimethyl-7,12-dioxohexadecahydro-1H-cyclopenta[a]phenanthren-17-yl)pentanoic acid" M-H2O+H	CCMSLIB00005464808	all	CANOPUS (GNPS+MoNA)	GNPS	[M - H2O + H]+	2	2	2	2	yes	yes	{10, 12}
1638	(2-(4,4-dimethyl-4,5-dihydrooxazol-2-yl)-5-fluorophenyl)(phenyl)methanol M+H	CCMSLIB00000224041	all	CANOPUS (GNPS+MoNA)	GNPS	[M + H]+	2	2	2	2	yes	yes	{12}
1639	NCGC00180717-02_C15H22O3_2-Naphthaleneacetic acid, decahydro-2-hydroxy-4a-methyl-alpha,8-bis(methylene)-, (2S,4aR,8aS)- M-H2O+H	CCMSLIB00000853488	all	CANOPUS (GNPS+MoNA)	GNPS	[M - H2O + H]+	48	48	34	34	yes	yes	{0, 12}
1640	Spectral Match to 3,5,7,3',4'-Pentahydroxyflavanone from NIST14 M+H	CCMSLIB00003137419	all	CANOPUS (GNPS+MoNA)	GNPS	[M + H]+	8	8	8	8	yes	yes	{11, 12}
1641	eawag_0588	eawag_0588	all	CANOPUS (GNPS+MoNA)	MassBank	[M + H]+	4	4	4	4	yes	yes	set()
1642	MLS001360619-01!	CCMSLIB00000079634	all	CANOPUS (GNPS+MoNA)	GNPS	[M + H]+	4	4	4	4	yes	yes	{11}
1643	NCGC00384993-01_C28H34O14_Methyl (1S,4aS,7aS)-1-({6-O-[(2E)-3-(4-hydroxy-3,5-dimethoxyphenyl)-2-propenoyl]-beta-D-glucopyranosyl}oxy)-7-(hydroxymethyl)-1,4a,5,7a-tetrahydrocyclopenta[c]pyran-4-carboxylate M+H	CCMSLIB00000850610	all	CANOPUS (GNPS+MoNA)	GNPS	[M + H]+	16	16	9	9	yes	yes	{11, 3, 12}
1644	RUTIN	CCMSLIB00000079258	all	CANOPUS (GNPS+MoNA)	GNPS	[M + H]+	9	9	9	9	yes	yes	{11, 12}
1645	NCGC00385411-01_C24H28O10_Spiro[furan-3(2H),1'(4'H)-naphthalene]-4'a,5'(5'H)-dicarboxylic acid, 6'-(acetyloxy)-5-(3-furanyl)-4,5,6',7',8',8'a-hexahydro-5'-hydroxy-2'-methyl-2-oxo-, dimethyl ester M+H	CCMSLIB00000855123	all	CANOPUS (GNPS+MoNA)	GNPS	[M + H]+	30	30	14	14	yes	yes	{8, 12}
1646	riken_1214	riken_1214	all	CANOPUS (GNPS+MoNA)	MassBank	[M + H]+	8	8	8	8	yes	yes	{11, 12}
1647	NCGC00169138-03_C19H20O7_Benz[a]anthracene-1,12-dione, 2,3,4,5,6,6a,7,12a-octahydro-5,6,6a,7,8-pentahydroxy-3-methyl-, (3R,6aR,7S,12aS)- M+H	CCMSLIB00000855874	all	CANOPUS (GNPS+MoNA)	GNPS	[M + H]+	107	107	13	13	yes	yes	{10, 2, 11, 12}
1648	NCGC00169225-02!methyl 5-hydroxy-2-(2-hydroxy-6-methoxy-4-methylbenzoyl)-3-methoxybenzoate M+H	CCMSLIB00000848908	all	CANOPUS (GNPS+MoNA)	GNPS	[M + H]+	78	78	65	65	yes	yes	{11}
1649	NCGC00380615-01_C24H34O9_(3alpha,4beta,8alpha,12R)-4,15-Diacetoxy-3-hydroxy-12,13-epoxytrichothec-9-en-8-yl 3-methylbutanoate M+H	CCMSLIB00000854456	all	CANOPUS (GNPS+MoNA)	GNPS	[M + H]+	13	13	12	12	yes	yes	{12}
1650	[(2S,3R,4S,5S,6R)-3,4,5-trihydroxy-6-(hydroxymethyl)oxan-2-yl] (4aS,6aS,6bR,9R,10S,12aR,14bS)-10-[(2R,3R,4R,5S,6S)-3,5-dihydroxy-6-methyl-4-[(2S,3R,4S,5S,6R)-3,4,5-trihydroxy-6-(hydroxymethyl)oxan-2-yl]oxyoxan-2-yl]oxy-9-(hydroxymethyl)-2,2,6a,6b,9,12a-hexamethyl-1,3,4,5,6,6a,7,8,8a,10,11,12,13,14b-tetradecahydropicene-4a-carboxylate	mona_719	all	CANOPUS (GNPS+MoNA)	MoNA	[M + Na]+	1	1	1	1	yes	yes	{8, 12}
1651	"(6R)-3-hydroxy-2-methyl-6-((3R,5S,7R,8R,9S,10S,12S,13R,14S,17R)-3,7,12-trihydroxy-10,13-dimethylhexadecahydro-1H-cyclopenta[a]phenanthren-17-yl)heptanoic acid" M-2H2O+H	CCMSLIB00005465819	all	CANOPUS (GNPS+MoNA)	GNPS	[M - H4O2 + H]+	4	4	3	3	yes	yes	{12}
1652	MLS000876988-01!7-hydroxy-3-(3-hydroxy-4-methoxyphenyl)chromen-4-one	CCMSLIB00000080475	all	CANOPUS (GNPS+MoNA)	GNPS	[M + H]+	2	2	2	2	yes	yes	{11}
1653	[(2R,3S,4R)-5-(2,4-dioxopyrimidin-1-yl)-4-hydroxy-2-(hydroxymethyl)oxolan-3-yl] 4-hydroxy-2-methoxy-6-methylbenzoate	mona_2030	all	CANOPUS (GNPS+MoNA)	MoNA	[M + Na]+	3	3	3	3	yes	yes	{8, 11, 12}
1654	"(R)-4-((3R,5R,7R,8R,9S,10S,12S,13R,14S,17R)-7,12-dihydroxy-10,13-dimethyl-3-(sulfooxy)hexadecahydro-1H-cyclopenta[a]phenanthren-17-yl)pentanoic acid" M+H	CCMSLIB00005464759	all	CANOPUS (GNPS+MoNA)	GNPS	[M + H]+	1	1	1	1	yes	yes	{12}
1655	NCGC00380728-01_C26H34O7_ M+H	CCMSLIB00000853517	all	CANOPUS (GNPS+MoNA)	GNPS	[M + H]+	40	40	11	11	yes	yes	{8, 10, 12}
1656	Microsporin B M+H	CCMSLIB00000001590	all	CANOPUS (GNPS+MoNA)	GNPS	[M + H]+	1	1	1	1	yes	yes	{12}
1657	MLS001141081-01!1-[3-(4-methyl-2-oxo-6,7,8,9-tetrahydro-[1]benzofuro[3,2-g]chromen-3-yl)propanoyl]piperidine-4-carboxylic acid	CCMSLIB00000080272	all	CANOPUS (GNPS+MoNA)	GNPS	[M + H]+	37	37	35	35	yes	yes	{7}
1658	"(4R)-4-((3R,5R,6S,7R,9S,10R,12S,13R,14S,17R)-3,6,7,12-tetrahydroxy-10,13-dimethylhexadecahydro-1H-cyclopenta[a]phenanthren-17-yl)pentanoic acid" M+Na	CCMSLIB00005464679	all	CANOPUS (GNPS+MoNA)	GNPS	[M + Na]+	10	10	10	10	yes	yes	{12}
1659	Etodolac (Lodine)	CCMSLIB00000078099	all	CANOPUS (GNPS+MoNA)	GNPS	[M + H]+	1	1	1	1	yes	yes	set()
1660	Oxachelin_51754_dereplictor_pv_1.50221e-13 M+H	CCMSLIB00000577760	all	CANOPUS (GNPS+MoNA)	GNPS	[M + H]+	3	3	3	3	yes	yes	{11, 12, 14}
1661	MLS001143605-01!1-ethyl-9H-pyrido[3,4-b]indole	CCMSLIB00000080311	all	CANOPUS (GNPS+MoNA)	GNPS	[M + H]+	8	8	8	8	yes	yes	set()
1662	15_-O-acetoxy-7_,14_-O-dibenzoyloxy-5_-hydroxy-3_-O-propanoyloxymyrsinol "	mona_1242	all	CANOPUS (GNPS+MoNA)	MoNA	[M + Na]+	3	3	2	2	yes	yes	{8, 0, 12}
1663	Spectral Match to Linoleoyl ethanolamide from NIST14 M+H	CCMSLIB00003139269	all	CANOPUS (GNPS+MoNA)	GNPS	[M + H]+	1	1	1	1	yes	yes	{12}
1664	NCGC00381455-01_C20H26O6_Propanoic acid, 2-methyl-, (3aS,4S,5S,6E,10E,11aR)-6-formyl-2,3,3a,4,5,8,9,11a-octahydro-5-methoxy-10-methyl-3-methylene-2-oxocyclodeca[b]furan-4-yl ester M+NH4	CCMSLIB00000854500	all	CANOPUS (GNPS+MoNA)	GNPS	[M + H3N + H]+	47	47	47	47	yes	yes	{8, 0, 3}
1665	Spectral Match to PyroGlu-Ile-Arg from NIST14 M+H	CCMSLIB00003137360	all	CANOPUS (GNPS+MoNA)	GNPS	[M + H]+	1	1	1	1	yes	yes	{13}
1666	MLS001159036-01!N-[3-(2-oxopyrrolidin-1-yl)propyl]-2-(3,4,9-trimethyl-7-oxofuro[2,3-f]chromen-8-yl)acetamide	CCMSLIB00000080163	all	CANOPUS (GNPS+MoNA)	GNPS	[M + H]+	5	5	4	4	yes	yes	{7}
1667	TAURINE M+Na	CCMSLIB00005464046	all	CANOPUS (GNPS+MoNA)	GNPS	[M + Na]+	3	3	3	3	yes	yes	{13}
1668	gamma-Glutamyltyrosine	mona_364	all	CANOPUS (GNPS+MoNA)	MoNA	[M + H]+	1	1	1	1	yes	yes	{11, 13}
1669	"2-((4R)-4-((3R,5S,7S,9S,10S,13R,14S,17R)-3,7-dihydroxy-10,13-dimethylhexadecahydro-1H-cyclopenta[a]phenanthren-17-yl)-2,2-dimethylpentanamido)ethane-1-sulfonic acid" M-H2O+H	CCMSLIB00005465566	all	CANOPUS (GNPS+MoNA)	GNPS	[M - H2O + H]+	1	1	1	1	yes	yes	{12}
1670	Herbacetin 7-O-rhamnose-8-O-glucose	mona_1451	all	CANOPUS (GNPS+MoNA)	MoNA	[M + H]+	140	140	140	140	yes	yes	{11, 12}
1671	NCGC00380361-01![(2R,3S,4S,5R,6R)-6-[1,7-bis(4-hydroxyphenyl)-5-oxoheptan-3-yl]oxy-3,4,5-trihydroxyoxan-2-yl]methyl (E)-3-(4-hydroxyphenyl)prop-2-enoate M+NH4	CCMSLIB00000848738	all	CANOPUS (GNPS+MoNA)	GNPS	[M + H3N + H]+	5	5	2	2	yes	yes	{11, 10, 3, 12}
1672	"(4R)-4-((3R,5R,6R,7S,9S,10R,13R,14S,17R)-3,6,7-trihydroxy-10,13-dimethylhexadecahydro-1H-cyclopenta[a]phenanthren-17-yl)pentanoic acid" M-2H2O+H	CCMSLIB00005465642	all	CANOPUS (GNPS+MoNA)	GNPS	[M - H4O2 + H]+	5	5	5	5	yes	yes	{12}
1673	NCGC00380614-01_C24H23N5O4_2H-Pyrazino[2,1-b]quinazoline-3,6(1H,4H)-dione, 1-methyl-4-[[(2S,9S,9aS)-2,3,9,9a-tetrahydro-9-hydroxy-2-methyl-3-oxo-1H-imidazo[1,2-a]indol-9-yl]methyl]-, (1S,4R)- M+H	CCMSLIB00000854451	all	CANOPUS (GNPS+MoNA)	GNPS	[M + H]+	24	24	10	10	yes	yes	{12, 13}
1674	Spectral Match to Val-Trp from NIST14 M+H	CCMSLIB00003136202	all	CANOPUS (GNPS+MoNA)	GNPS	[M + H]+	1	1	1	1	yes	yes	{13}
1675	MLS001076075-01!402-71-1	CCMSLIB00000085668	all	CANOPUS (GNPS+MoNA)	GNPS	[M + H]+	1	1	1	1	yes	yes	{10, 13}
1676	Spectral Match to Palatinose from NIST14 M+NH4	CCMSLIB00003135233	all	CANOPUS (GNPS+MoNA)	GNPS	[M + H3N + H]+	15	15	15	15	yes	yes	{12}
1677	Ambiguine_E_isonitrile M+H	CCMSLIB00000424892	all	CANOPUS (GNPS+MoNA)	GNPS	[M + H]+	5	5	1	1	yes	yes	{0, 12}
1678	MLS000766244-01!	CCMSLIB00000080000	all	CANOPUS (GNPS+MoNA)	GNPS	[M + H]+	1	1	1	1	yes	yes	{11}
1679	Pesticide3_Metobromuron_C9H11BrN2O2_Urea, N'-(4-bromophenyl)-N-methoxy-N-methyl- M+H	CCMSLIB00001058942	all	CANOPUS (GNPS+MoNA)	GNPS	[M + H]+	3	3	3	3	yes	yes	set()
1680	NCGC00385236-01!3-(3,4-dihydroxyphenyl)-2-[(E)-3-[2-(3,4-dihydroxyphenyl)-7-hydroxy-3-methoxycarbonyl-2,3-dihydro-1-benzofuran-4-yl]prop-2-enoyl]oxypropanoic acid M+NH4	CCMSLIB00000847607	all	CANOPUS (GNPS+MoNA)	GNPS	[M + H3N + H]+	11	11	9	9	yes	yes	{11, 3}
1681	Spectral Match to 2,4-Dimethoxy-2'-hydroxychalcone from NIST14 M+H	CCMSLIB00003138618	all	CANOPUS (GNPS+MoNA)	GNPS	[M + H]+	6	6	6	6	yes	yes	{2, 11}
1682	Pesticide4_Tebufenpyrad_C18H24ClN3O_1H-Pyrazole-5-carboxamide, 4-chloro-N-[[4-(1,1-dimethylethyl)phenyl]methyl]-3-ethyl-1-methyl- M+H	CCMSLIB00001058843	all	CANOPUS (GNPS+MoNA)	GNPS	[M + H]+	1	1	1	1	yes	yes	set()
1683	NCGC00380295-01!2-[2-(3,5-dimethyl-2-oxocyclohexyl)-6-oxooxan-4-yl]acetamide M+H	CCMSLIB00000845929	all	CANOPUS (GNPS+MoNA)	GNPS	[M + H]+	8	8	5	5	yes	yes	{8, 10}
1684	NCGC00385409-01!1,7-dihydroxyxanthen-9-one M+H	CCMSLIB00000845062	all	CANOPUS (GNPS+MoNA)	GNPS	[M + H]+	10	10	10	10	yes	yes	{11}
1685	NCGC00169744-02!(2R)-5-methoxy-8,8-dimethyl-2-phenyl-2,3-dihydropyrano[2,3-h]chromen-4-one M+H	CCMSLIB00000847884	all	CANOPUS (GNPS+MoNA)	GNPS	[M + H]+	1	1	1	1	yes	yes	set()
1686	NCGC00385240-01!9-(4-hydroxy-3,5-dimethoxyphenyl)-4-[3,4,5-trihydroxy-6-(hydroxymethyl)oxan-2-yl]oxy-5a,6,8a,9-tetrahydro-5H-[2]benzofuro[6,5-f][1,3]benzodioxol-8-one M+NH4	CCMSLIB00000848865	all	CANOPUS (GNPS+MoNA)	GNPS	[M + H3N + H]+	40	40	5	5	yes	yes	{8, 11, 12}
1687	ufz_0110	ufz_0110	all	CANOPUS (GNPS+MoNA)	MassBank	[M + H]+	3	3	1	1	yes	yes	{13}
1688	NCGC00380090-01![(2R,3R,4R,5R,6S)-4,5-dihydroxy-6-[5-hydroxy-2-(4-hydroxyphenyl)-4-oxo-7-[(2R,3R,4R,5R,6S)-3,4,5-trihydroxy-6-methyloxan-2-yl]oxychromen-3-yl]oxy-2-[[(2R,3R,4R,5R,6S)-3,4,5-trihydroxy-6-methyloxan-2-yl]oxymethyl]oxan-3-yl] (E)-3-(4-hydroxyphenyl)prop-2-enoate M+H	CCMSLIB00000847229	all	CANOPUS (GNPS+MoNA)	GNPS	[M + H]+	2	2	2	2	yes	yes	{11, 3, 12}
1689	eawag_0329	eawag_0329	all	CANOPUS (GNPS+MoNA)	MassBank	[M + H]+	3	3	3	3	yes	yes	{12}
1690	MLS000863612-01!3-[4,5-dihydroxy-6-(hydroxymethyl)-3-[3,4,5-trihydroxy-6-(hydroxymethyl)oxan-2-yl]oxyoxan-2-yl]oxy-5,7-dihydroxy-2-(4-hydroxyphenyl)chromen-4-one	CCMSLIB00000079957	all	CANOPUS (GNPS+MoNA)	GNPS	[M + H]+	65	65	65	65	yes	yes	{11, 12}
1691	Pesticide5_Buprofezin_C16H23N3OS_(2Z)-2-(tert-Butylimino)-3-(1-methylethyl)-5-phenyl-1,3,5-thiadiazinan-4-one M+H	CCMSLIB00001058846	all	CANOPUS (GNPS+MoNA)	GNPS	[M + H]+	1	1	1	1	yes	yes	set()
1692	MLS001158206-01!(2S)-2-[[(2S)-4-methyl-2-[[(2S)-3-oxo-2-propan-2-yl-2,4-dihydroquinoxaline-1-carbonyl]amino]pentanoyl]amino]-3-phenylpropanoic acid	CCMSLIB00000080176	all	CANOPUS (GNPS+MoNA)	GNPS	[M + H]+	2	2	2	2	yes	yes	set()
1693	Spectral Match to Eicosapentaenoyl PAF C-16 from NIST14 M+H	CCMSLIB00003138233	all	CANOPUS (GNPS+MoNA)	GNPS	[M + H]+	17	17	17	17	yes	yes	set()
1694	MLS002153172-01!Tyrphostin AG 490133550-30-8	CCMSLIB00000086061	all	CANOPUS (GNPS+MoNA)	GNPS	[M + H]+	1	1	1	1	yes	yes	{2, 11}
1695	MLS002154089-01!Zuclopenthixol hydrochloride633-59-0	CCMSLIB00000085008	all	CANOPUS (GNPS+MoNA)	GNPS	[M + H]+	1	1	1	1	yes	yes	{12}
1696	NVE_247.1330_17.3	mona_1323	all	CANOPUS (GNPS+MoNA)	MoNA	[M + H]+	1	1	1	1	yes	yes	set()
1697	MLS002172469-01!SB-206553 hydrochloride158942-04-2	CCMSLIB00000085521	all	CANOPUS (GNPS+MoNA)	GNPS	[M + H]+	1	1	1	1	yes	yes	set()
1698	MMV016136	mona_2596	all	CANOPUS (GNPS+MoNA)	MoNA	[M + H]+	0	0	0	0	no	no	{13}
1699	LysoPE(18:1/0:0) [1_oleoyl_2_hydroxy_sn_glycero_3_phosphoethanolamine] M+H	CCMSLIB00000579694	all	CANOPUS (GNPS+MoNA)	GNPS	[M + H]+	1	1	1	1	yes	yes	{12, 13}
1700	MMV102872	mona_2523	all	CANOPUS (GNPS+MoNA)	MoNA	[M + H]+	1	1	1	1	yes	yes	set()
1701	NCGC00180657-03!(3S,6R,6aS,7S)-6,6a,7,8-tetrahydroxy-3-methyl-3,4,5,6,7,12a-hexahydro-2H-benzo[a]anthracene-1,12-dione M+H	CCMSLIB00000848934	all	CANOPUS (GNPS+MoNA)	GNPS	[M + H]+	162	162	10	10	yes	yes	{10, 2, 11, 12}
1702	N-Ethyl-o-toluenesulfonamide M+H	CCMSLIB00000579648	all	CANOPUS (GNPS+MoNA)	GNPS	[M + H]+	7	7	5	5	yes	yes	{13}
1703	Pesticide4_Carfentrazone-ethyl_C15H14Cl2F3N3O3_alpha,2-Dichloro-5-[4-(difluoromethyl)-4,5-dihydro-3-methyl-5-oxo-1H-1,2,4-triazol-1-yl]-4-fluorobenzenepropanoic acid ethyl ester M+NH4	CCMSLIB00001058554	all	CANOPUS (GNPS+MoNA)	GNPS	[M + H3N + H]+	1	1	1	1	yes	yes	set()
1704	MLS001158584-01!(3S)-N-[(2S)-3-(1H-indol-3-yl)-1-(3-methylanilino)-1-oxopropan-2-yl]-1,2,3,4-tetrahydroisoquinoline-3-carboxamide	CCMSLIB00000079901	all	CANOPUS (GNPS+MoNA)	GNPS	[M + H]+	2	2	2	2	yes	yes	{13}
1705	MMV1037162	mona_2671	all	CANOPUS (GNPS+MoNA)	MoNA	[M + H]+	0	0	0	0	no	no	{13}
1706	"2-((R)-4-((3R,5S,7S,8R,9S,10S,12R,13R,14S,17R)-3,7,12-trihydroxy-10,13-dimethylhexadecahydro-1H-cyclopenta[a]phenanthren-17-yl)pentanamido)ethane-1-sulfonic acid" M-H2O+H	CCMSLIB00005464852	all	CANOPUS (GNPS+MoNA)	GNPS	[M - H2O + H]+	1	1	1	1	yes	yes	{12}
1707	MMV637229 M+H	CCMSLIB00004722025	all	CANOPUS (GNPS+MoNA)	GNPS	[M + H]+	2	2	2	2	yes	yes	set()
1708	MMV023985	mona_2714	all	CANOPUS (GNPS+MoNA)	MoNA	[M + H]+	0	0	0	0	no	no	set()
1709	NCGC00386069-01!ethyl 2-(2-acetyl-3,5-dihydroxyphenyl)acetate M+H	CCMSLIB00000848590	all	CANOPUS (GNPS+MoNA)	GNPS	[M + H]+	31	31	17	17	yes	yes	{11}
1710	MLS001331725-01!(9-oxo-10(9H)-acridinyl)acetic acid	CCMSLIB00000085099	all	CANOPUS (GNPS+MoNA)	GNPS	[M + H]+	4	4	4	4	yes	yes	set()
1711	2-(2-iodophenyl)-4,4-dimethyl-4,5-dihydrooxazole M+H	CCMSLIB00000224032	all	CANOPUS (GNPS+MoNA)	GNPS	[M + H]+	1	1	1	1	yes	yes	set()
1712	NCGC00169899-02!5-hydroxy-7-(4-hydroxyphenyl)-2-methyl-2-[[(2R,3R,4S,5S,6R)-3,4,5-trihydroxy-6-[[(2R,3R,4R,5R,6S)-3,4,5-trihydroxy-6-methyloxan-2-yl]oxymethyl]oxan-2-yl]oxymethyl]pyrano[3,2-g]chromen-6-one M+H	CCMSLIB00000847917	all	CANOPUS (GNPS+MoNA)	GNPS	[M + H]+	4	4	3	3	yes	yes	{11, 12}
1713	MMV676602	mona_2614	all	CANOPUS (GNPS+MoNA)	MoNA	[M + H]+	1	1	1	1	yes	yes	{13}
1714	Brompheniramine	CCMSLIB00000078522	all	CANOPUS (GNPS+MoNA)	GNPS	[M + H]+	1	1	1	1	yes	yes	set()
1715	Pesticide3_Indoxacarb_C22H17ClF3N3O7_Methyl (4aS)-7-chloro-2-{(methoxycarbonyl)[4-(trifluoromethoxy)phenyl]carbamoyl}-2,5-dihydroindeno[1,2-e][1,3,4]oxadiazine-4a(3H)-carboxylate M+Na	CCMSLIB00001058504	all	CANOPUS (GNPS+MoNA)	GNPS	[M + Na]+	1	1	1	1	yes	yes	set()
1716	NCGC00385653-01_C36H40O8_ M+NH4	CCMSLIB00000849577	all	CANOPUS (GNPS+MoNA)	GNPS	[M + H3N + H]+	4	4	3	3	yes	yes	{8, 10}
1717	NCGC00347817-02!1,5-dihydroxy-2,3-dimethoxy-10-methylacridin-9-one M+H	CCMSLIB00000845993	all	CANOPUS (GNPS+MoNA)	GNPS	[M + H]+	3	3	3	3	yes	yes	{11}
1718	E-4,5'-dihydroxy-3-methoxy-3'-glucopyranosylstilbene	mona_1194	all	CANOPUS (GNPS+MoNA)	MoNA	[M]+	5	5	5	5	yes	yes	{11, 12}
1719	MLS002153332-01!GR 127935 hydrochloride hydrate	CCMSLIB00000085653	all	CANOPUS (GNPS+MoNA)	GNPS	[M + H]+	1	1	1	1	yes	yes	set()
1720	NCGC00384843-01_C26H34O9_ M-H2O+H	CCMSLIB00000856007	all	CANOPUS (GNPS+MoNA)	GNPS	[M - H2O + H]+	71	71	49	49	yes	yes	{8, 12}
1721	"2-((4R)-4-((3R,5R,7S,9S,10S,13R,14S,17R)-7-hydroxy-10,13-dimethyl-3-(sulfooxy)hexadecahydro-1H-cyclopenta[a]phenanthren-17-yl)pentanamido)ethane-1-sulfonic acid" M+Na	CCMSLIB00005465286	all	CANOPUS (GNPS+MoNA)	GNPS	[M + Na]+	1	1	1	1	yes	yes	{12}
1722	Spectral Match to 3,4-Dihydroxy-L-phenylalanine from NIST14 M+H	CCMSLIB00003138386	all	CANOPUS (GNPS+MoNA)	GNPS	[M + H]+	44	44	23	23	yes	yes	{11, 13}
1723	NCGC00385816-01!(10-hydroxy-8,8-dimethyl-2-oxo-9,10-dihydropyrano[2,3-f]chromen-9-yl) (Z)-2-methylbut-2-enoate M+NH4	CCMSLIB00000846798	all	CANOPUS (GNPS+MoNA)	GNPS	[M + H3N + H]+	163	163	70	70	yes	yes	{3, 12, 7}
1724	MLS000860024-01!Benzamil hydrochloride	CCMSLIB00000084859	all	CANOPUS (GNPS+MoNA)	GNPS	[M + H]+	1	1	1	1	yes	yes	{13}
1725	"(4R)-4-((3R,5R,6S,7S,9S,10R,13R,17R)-3,6,7-trihydroxy-10,13-dimethylhexadecahydro-1H-cyclopenta[a]phenanthren-17-yl)pentanoic acid" M+Na	CCMSLIB00005465435	all	CANOPUS (GNPS+MoNA)	GNPS	[M + Na]+	8	8	8	8	yes	yes	{12}
1726	Dictazole B M+H	CCMSLIB00000424992	all	CANOPUS (GNPS+MoNA)	GNPS	[M + H]+	1	1	1	1	yes	yes	{13}
1727	NCGC00347762-02!3-benzyl-6-(1H-indol-3-ylmethyl)piperazine-2,5-dione M+H	CCMSLIB00000846661	all	CANOPUS (GNPS+MoNA)	GNPS	[M + H]+	1	1	1	1	yes	yes	set()
1728	desethyl piperacillin M+Na	CCMSLIB00000424811	all	CANOPUS (GNPS+MoNA)	GNPS	[M + Na]+	3	3	3	3	yes	yes	set()
1729	NCGC00385828-01!3-[(2S,3R,4S,5S,6R)-4,5-dihydroxy-6-(hydroxymethyl)-3-[(2S,3R,4R,5R,6S)-3,4,5-trihydroxy-6-methyloxan-2-yl]oxyoxan-2-yl]oxy-5,7-dihydroxy-2-(4-hydroxy-3-methoxyphenyl)chromen-4-one M+H	CCMSLIB00000848610	all	CANOPUS (GNPS+MoNA)	GNPS	[M + H]+	5	5	5	5	yes	yes	{11, 12}
1730	NCGC00385475-01!3-hydroxy-6-(2-methyl-4-oxochromen-5-yl)-5-oxohexanoic acid M+H	CCMSLIB00000846102	all	CANOPUS (GNPS+MoNA)	GNPS	[M + H]+	85	85	11	11	yes	yes	{10, 12}
1731	Pesticide4_Oxadixyl_C14H18N2O4_ M+Na	CCMSLIB00001058904	all	CANOPUS (GNPS+MoNA)	GNPS	[M + Na]+	41	41	41	41	yes	yes	set()
1732	Spectral Match to PyroGlu-Pro-Arg from NIST14 M+H	CCMSLIB00003138836	all	CANOPUS (GNPS+MoNA)	GNPS	[M + H]+	15	15	15	15	yes	yes	{13}
1733	NCGC00385080-01!4-[(E)-3-[(2R,3R,4S,5S,6R)-3-[(2S,3R,4R)-3,4-dihydroxy-4-(hydroxymethyl)oxolan-2-yl]oxy-4,5-dihydroxy-6-(hydroxymethyl)oxan-2-yl]oxybut-1-enyl]-3,5,5-trimethylcyclohex-2-en-1-one M+NH4	CCMSLIB00000847393	all	CANOPUS (GNPS+MoNA)	GNPS	[M + H3N + H]+	6	6	5	5	yes	yes	{2, 10, 12}
1734	MLS001140379-01!1-[2-(4-butyl-2-oxochromen-7-yl)oxyacetyl]piperidine-4-carboxamide	CCMSLIB00000079741	all	CANOPUS (GNPS+MoNA)	GNPS	[M + H]+	22	22	7	7	yes	yes	{7}
1735	MLS001048954-01!	CCMSLIB00000079575	all	CANOPUS (GNPS+MoNA)	GNPS	[M + H]+	3	3	3	3	yes	yes	{11, 7}
1736	MMV676008	mona_2695	all	CANOPUS (GNPS+MoNA)	MoNA	[M + H]+	0	0	0	0	no	no	{11}
1737	HISTIDINE M+Na	CCMSLIB00005464139	all	CANOPUS (GNPS+MoNA)	GNPS	[M + Na]+	48	48	30	30	yes	yes	{13}
1738	MMV676536	mona_2589	all	CANOPUS (GNPS+MoNA)	MoNA	[M + H]+	0	0	0	0	no	no	set()
1739	"(3R,6R)-1-hydroxy-6-((3R,5R,7R,8R,9S,10S,12S,13R,14S,17R)-3,7,12-trihydroxy-10,13-dimethylhexadecahydro-1H-cyclopenta[a]phenanthren-17-yl)heptan-3-yl hydrogen sulfate" M-H2O+H	CCMSLIB00005465488	all	CANOPUS (GNPS+MoNA)	GNPS	[M - H2O + H]+	1	1	1	1	yes	yes	{12}
1740	NCGC00385996-01!10-methoxy-2,2-dimethylpyrano[3,2-g]chromen-8-one M+H	CCMSLIB00000847474	all	CANOPUS (GNPS+MoNA)	GNPS	[M + H]+	2	2	1	1	yes	yes	{7}
1741	Spectral Match to Phe-Ala from NIST14 M+H	CCMSLIB00003139969	all	CANOPUS (GNPS+MoNA)	GNPS	[M + H]+	1	1	1	1	yes	yes	{13}
1742	NCGC00169723-02![(2S,3R,4R,5R,6S)-2-[2-(3,4-dihydroxyphenyl)-5,7-dihydroxy-4-oxochromen-3-yl]oxy-4,5-dihydroxy-6-methyloxan-3-yl] 3,4,5-trihydroxybenzoate M+H	CCMSLIB00000845637	all	CANOPUS (GNPS+MoNA)	GNPS	[M + H]+	1	1	1	1	yes	yes	{8, 11, 12}
1743	NCGC00180844-02!(E)-3-[4-methoxy-2-[(2S,3R,4S,5S,6R)-3,4,5-trihydroxy-6-(hydroxymethyl)oxan-2-yl]oxyphenyl]prop-2-enoic acid M+NH4	CCMSLIB00000847239	all	CANOPUS (GNPS+MoNA)	GNPS	[M + H3N + H]+	20	20	20	20	yes	yes	{12}
1744	Spectral Match to 9Z,11E,13E-Octadecatrienoic acid ethyl ester from NIST14 M+H	CCMSLIB00003136933	all	CANOPUS (GNPS+MoNA)	GNPS	[M + H]+	28	28	28	28	yes	yes	set()
1745	Scan Number: 1	CCMSLIB00004680006	all	CANOPUS (GNPS+MoNA)	GNPS	[M + H]+	1	1	1	1	yes	yes	set()
1746	Diphenylsulfone M+H	CCMSLIB00000579667	all	CANOPUS (GNPS+MoNA)	GNPS	[M + H]+	1	1	1	1	yes	yes	set()
1747	NCGC00180544-02![(2R,3S,4R,5R,6R)-6-[2-(3,4-dihydroxyphenyl)ethoxy]-4,5-dihydroxy-2-[[(2R,3R,4R,5R,6S)-3,4,5-trihydroxy-6-methyloxan-2-yl]oxymethyl]oxan-3-yl] (E)-3-(3,4-dihydroxyphenyl)prop-2-enoate M+H	CCMSLIB00000846826	all	CANOPUS (GNPS+MoNA)	GNPS	[M + H]+	9	9	9	9	yes	yes	{11, 3, 12}
1748	Spectral Match to Methyl myristoleate from NIST14 M+H	CCMSLIB00003135824	all	CANOPUS (GNPS+MoNA)	GNPS	[M + H]+	10	10	10	10	yes	yes	set()
1749	MMV004168 M+H	CCMSLIB00004722096	all	CANOPUS (GNPS+MoNA)	GNPS	[M + H]+	1	1	1	1	yes	yes	set()
1750	"2-((4R)-4-((5S,9S,10S,12R,13R,14S,17R)-12-hydroxy-10,13-dimethylhexadecahydro-1H-cyclopenta[a]phenanthren-17-yl)pentanamido)ethane-1-sulfonic acid" M-2H2O+H	CCMSLIB00005465606	all	CANOPUS (GNPS+MoNA)	GNPS	[M - H4O2 + H]+	2	2	2	2	yes	yes	{12}
1751	MLS001146946-01!	CCMSLIB00000085042	all	CANOPUS (GNPS+MoNA)	GNPS	[M + H]+	7	7	7	7	yes	yes	set()
1752	DOXAPRAM HYDROCHLORIDE	CCMSLIB00000079081	all	CANOPUS (GNPS+MoNA)	GNPS	[M + H]+	1	1	1	1	yes	yes	set()
1753	NCGC00386007-01_C33H48O10_(2alpha,5alpha,9alpha,10beta,14beta)-2,5,9,10-Tetraacetoxytaxa-4(20),11-dien-14-yl 2-methylbutanoate M+Na	CCMSLIB00000853639	all	CANOPUS (GNPS+MoNA)	GNPS	[M + Na]+	3	3	3	3	yes	yes	{0}
1754	NCGC00169648-02_C17H20O9_5-Benzofuranpropanoic acid, 6-(beta-D-glucopyranosyloxy)- M+NH4	CCMSLIB00000849766	all	CANOPUS (GNPS+MoNA)	GNPS	[M + H3N + H]+	24	24	24	24	yes	yes	{12}
1755	0073_2-Methylbenzothiazole M+H	CCMSLIB00000579693	all	CANOPUS (GNPS+MoNA)	GNPS	[M + H]+	16	16	16	16	yes	yes	set()
1756	MLS001143180-01!3-methoxyxanthen-9-one	CCMSLIB00000080487	all	CANOPUS (GNPS+MoNA)	GNPS	[M + H]+	1	1	1	1	yes	yes	set()
1757	NCGC00385227-01_C16H24O8_beta-D-Glucopyranoside, 4-(3-hydroxypropyl)-2-methoxyphenyl M+NH4	CCMSLIB00000854522	all	CANOPUS (GNPS+MoNA)	GNPS	[M + H3N + H]+	4	4	4	4	yes	yes	{12}
1758	"(4R)-4-((3R,5R,6S,7R,9S,10R,12S,13R,14S,17R)-3,6,7,12-tetrahydroxy-10,13-dimethylhexadecahydro-1H-cyclopenta[a]phenanthren-17-yl)pentanoic acid" M+Na	CCMSLIB00005465104	all	CANOPUS (GNPS+MoNA)	GNPS	[M + Na]+	4	4	4	4	yes	yes	{12}
1759	NCGC00347394-02!(2R)-5,8-dihydroxy-2-(2-hydroxyphenyl)-7-methoxy-2,3-dihydrochromen-4-one M+H	CCMSLIB00000848801	all	CANOPUS (GNPS+MoNA)	GNPS	[M + H]+	39	39	39	39	yes	yes	{11}
1760	Spectral Match to Datiscetin from NIST14 M+H	CCMSLIB00003134547	all	CANOPUS (GNPS+MoNA)	GNPS	[M + H]+	3	3	3	3	yes	yes	{11}
1761	SARCOSINE	mona_317	all	CANOPUS (GNPS+MoNA)	MoNA	[M + H]+	1	1	1	1	yes	yes	{13}
1762	OPHTHALMIC ACID	mona_2790	all	CANOPUS (GNPS+MoNA)	MoNA	[M + H]+	1	1	1	1	yes	yes	{13}
1763	camelliquercetiside C	mona_1146	all	CANOPUS (GNPS+MoNA)	MoNA	[M + H]+	10	10	10	10	yes	yes	{11, 3, 12}
1764	3-hydroxybutanoyl CoA M+H	CCMSLIB00000478635	all	CANOPUS (GNPS+MoNA)	GNPS	[M + H]+	8	8	8	8	yes	yes	{12, 13}
1765	NCGC00385580-01!2-(2,4-dihydroxyphenyl)-5,7-dihydroxy-8-(2-hydroxy-3-methylbut-3-enyl)-3-(3-methylbut-2-enyl)chromen-4-one M+H	CCMSLIB00000847452	all	CANOPUS (GNPS+MoNA)	GNPS	[M + H]+	22	22	7	7	yes	yes	{0, 11, 12}
1766	GalNAcFucGlcNAcThrNAc-II	mona_132	all	CANOPUS (GNPS+MoNA)	MoNA	[M + H]+	1	1	1	1	yes	yes	{12}
1767	Troxipide	mona_1884	all	CANOPUS (GNPS+MoNA)	MoNA	[M + H]+	1	1	1	1	yes	yes	{13}
1768	NCGC00381182-01_C26H34O9_12H-3,5a-Epoxy-5H-furo[3,4-i]oxepino[4,3-a]xanthen-12-one, 1,2,3,6,7,7a,10,14,14a,14b-decahydro-2,6-dihydroxy-3,13-dimethoxy-5,5,7a,9,14b-pentamethyl- M+H	CCMSLIB00000850683	all	CANOPUS (GNPS+MoNA)	GNPS	[M + H]+	61	61	41	41	yes	yes	{8, 12}
1769	NCGC00381173-01!13-oxo-7-[3,4,5-trihydroxy-6-(methoxymethyl)oxan-2-yl]oxytetradecanoic acid M+NH4	CCMSLIB00000848439	all	CANOPUS (GNPS+MoNA)	GNPS	[M + H3N + H]+	3	3	1	1	yes	yes	{10, 12}
1770	"(R)-4-((5S,8R,9S,10S,13R,14S,17R)-10,13-dimethyl-3,7-dioxohexadecahydro-1H-cyclopenta[a]phenanthren-17-yl)pentanoic acid" M-H2O+H	CCMSLIB00005464735	all	CANOPUS (GNPS+MoNA)	GNPS	[M - H2O + H]+	5	5	5	5	yes	yes	{10}
1771	Methyllycaconitine	mona_498	all	CANOPUS (GNPS+MoNA)	MoNA	[M + H]+	4	4	4	4	yes	yes	{12}
1772	Denticulatin B	mona_755	all	CANOPUS (GNPS+MoNA)	MoNA	[M + Na]+	10	10	3	3	yes	yes	{10, 12}
1773	3,4-di-O-galloylquinic acid	mona_1937	all	CANOPUS (GNPS+MoNA)	MoNA	[M + Na]+	3	3	1	1	yes	yes	{8, 11, 12}
1774	Pesticide4_Ivermectin_C48H74O14_22,23-dihydroavermectin B1 M+NH4	CCMSLIB00001058661	all	CANOPUS (GNPS+MoNA)	GNPS	[M + H3N + H]+	1	1	1	1	yes	yes	{8, 12}
1775	BETAINE M+Na	CCMSLIB00005463950	all	CANOPUS (GNPS+MoNA)	GNPS	[M + Na]+	6	6	6	6	yes	yes	set()
1776	BETA-ALANINE	mona_160	all	CANOPUS (GNPS+MoNA)	MoNA	[M + H]+	4	4	3	3	yes	yes	{13}
1777	Trunkamide A M+H	CCMSLIB00000070270	all	CANOPUS (GNPS+MoNA)	GNPS	[M + H]+	1	1	1	1	yes	yes	{0}
1778	"(2S,3S,4S,5R,6R)-6-(((3R,5R,7R,8R,9S,10S,13R,14S,17R)-17-((R)-4-carboxybutan-2-yl)-7-hydroxy-10,13-dimethylhexadecahydro-1H-cyclopenta[a]phenanthren-3-yl)oxy)-3,4,5-trihydroxytetrahydro-2H-pyran-2-carboxylic acid" M+H	CCMSLIB00005464876	all	CANOPUS (GNPS+MoNA)	GNPS	[M + H]+	3	3	3	3	yes	yes	{12}
1779	"(R)-4-((7R,8S,9S,10R,13R,14S,17R)-7-hydroxy-10,13-dimethyl-3-oxo-2,3,6,7,8,9,10,11,12,13,14,15,16,17-tetradecahydro-1H-cyclopenta[a]phenanthren-17-yl)pentanoic acid" M+H	CCMSLIB00005464901	all	CANOPUS (GNPS+MoNA)	GNPS	[M + H]+	1	1	1	1	yes	yes	{2, 10, 12}
1780	MLS000028860-01!4-PREGNEN-20ALPHA-OL-3-ONE	CCMSLIB00000085469	all	CANOPUS (GNPS+MoNA)	GNPS	[M + H]+	5	5	5	5	yes	yes	{2, 10, 12}
1781	NCGC00384502-01! M-H2O+H	CCMSLIB00000848388	all	CANOPUS (GNPS+MoNA)	GNPS	[M - H2O + H]+	3	3	2	2	yes	yes	{0, 11, 12}
1782	MLS000877013-01!4-(2,3-dihydroxy-3-methylbutoxy)furo[3,2-g]chromen-7-one	CCMSLIB00000080147	all	CANOPUS (GNPS+MoNA)	GNPS	[M + H]+	109	109	45	45	yes	yes	{12, 7}
1783	NCGC00380878-01_C18H28O9_Cyclopentaneacetic acid, 2-[(2Z)-5-(hexopyranosyloxy)-2-penten-1-yl]-3-oxo-, (1R,2R)- M+H	CCMSLIB00000852265	all	CANOPUS (GNPS+MoNA)	GNPS	[M + H]+	1	1	1	1	yes	yes	{10, 12}
1784	MMV676604	mona_2578	all	CANOPUS (GNPS+MoNA)	MoNA	[M + H]+	1	1	1	1	yes	yes	{13}
1785	NCGC00385909-01_C15H18O4_(3aR,4aS,5R,8S,9aR)-5-Hydroxy-4a,8-dimethyl-3-methylene-3a,4a,5,8,9,9a-hexahydroazuleno[6,5-b]furan-2,6(3H,4H)-dione M+H	CCMSLIB00000856167	all	CANOPUS (GNPS+MoNA)	GNPS	[M + H]+	88	88	57	57	yes	yes	{0, 2, 3, 8, 10, 12}
1786	MLS001074210-01!	CCMSLIB00000085499	all	CANOPUS (GNPS+MoNA)	GNPS	[M + H]+	3	3	3	3	yes	yes	{13}
1787	MLS001140278-01!(2S)-2-[[(2R)-3-methylsulfanyl-2-[[2-(2,3,5-trimethyl-7-oxofuro[3,2-g]chromen-6-yl)acetyl]amino]propanoyl]amino]-3-phenylpropanoic acid	CCMSLIB00000079864	all	CANOPUS (GNPS+MoNA)	GNPS	[M + H]+	1	1	1	1	yes	yes	{7}
1788	NCGC00180680-03_C20H28O2_(5beta,8alpha,10alpha)-Kaura-9(11),16-dien-18-oic acid M+H	CCMSLIB00000853695	all	CANOPUS (GNPS+MoNA)	GNPS	[M + H]+	40	40	20	20	yes	yes	{0}
1789	"(R)-4-((5R,8R,9S,10S,13R,14S,17R)-10,13-dimethyl-3-oxohexadecahydro-1H-cyclopenta[a]phenanthren-17-yl)pentanoic acid" M+H	CCMSLIB00005464751	all	CANOPUS (GNPS+MoNA)	GNPS	[M + H]+	1	1	1	1	yes	yes	{10}
1790	NCGC00380373-01!2-[(2-amino-3-methylbutanoyl)amino]-3-phenylpropanoic acid M+H	CCMSLIB00000847675	all	CANOPUS (GNPS+MoNA)	GNPS	[M + H]+	1	1	1	1	yes	yes	{13}
1791	MMV687180	mona_2662	all	CANOPUS (GNPS+MoNA)	MoNA	[M + H]+	1	1	1	1	yes	yes	{13}
1792	mpi_0025	mpi_0025	all	CANOPUS (GNPS+MoNA)	MassBank	[M + H]+	2	2	1	1	yes	yes	{0}
1793	"(3R,6R)-6-((3R,5R,7R,8R,9S,10S,12S,13R,14S,17R)-3,7-diacetoxy-12-hydroxy-10,13-dimethylhexadecahydro-1H-cyclopenta[a]phenanthren-17-yl)heptane-1,3-diyl diacetate" M+H	CCMSLIB00005465820	all	CANOPUS (GNPS+MoNA)	GNPS	[M + H]+	1	1	1	1	yes	yes	{12}
1794	NCGC00385835-01!4-methoxy-9-(3-methylbut-2-enyl)furo[3,2-g]chromen-7-one M+H	CCMSLIB00000847879	all	CANOPUS (GNPS+MoNA)	GNPS	[M + H]+	1	1	1	1	yes	yes	{7}
1795	"methyl (R)-4-((3R,5S,7R,8S,9S,10S,13R,14R,17R)-3,7,14-trihydroxy-10,13-dimethylhexadecahydro-1H-cyclopenta[a]phenanthren-17-yl)pentanoate" M-H2O+H	CCMSLIB00005464726	all	CANOPUS (GNPS+MoNA)	GNPS	[M - H2O + H]+	11	11	11	11	yes	yes	{12}
1796	cis-9,10-methylene-hexadecanoic acid M+H	CCMSLIB00000075362	all	CANOPUS (GNPS+MoNA)	GNPS	[M + H]+	18	18	18	18	yes	yes	set()
1797	2'-O-Methylinosine	mona_1763	all	CANOPUS (GNPS+MoNA)	MoNA	[M + H]+	1	1	1	1	yes	yes	{12}
1798	MLS001141247-01!3-(4-chlorophenyl)-2-[[2-[(4-methyl-6-oxo-7,8,9,10-tetrahydrobenzo[c]chromen-3-yl)oxy]acetyl]amino]propanoic acid	CCMSLIB00000079558	all	CANOPUS (GNPS+MoNA)	GNPS	[M + H]+	2	2	2	2	yes	yes	{7}
1799	NCGC00384651-01![(2R,3R,4S,5R,6R)-6-[2-(3,4-dihydroxyphenyl)ethoxy]-2-(hydroxymethyl)-4,5-bis[[(2S,3R,4R,5R,6S)-3,4,5-trihydroxy-6-methyloxan-2-yl]oxy]oxan-3-yl] (E)-3-(3,4-dihydroxyphenyl)prop-2-enoate M+NH4	CCMSLIB00000849081	all	CANOPUS (GNPS+MoNA)	GNPS	[M + H3N + H]+	8	8	8	8	yes	yes	{11, 3, 12}
1800	NCGC00385172-01!7-methoxy-8-(3-prop-1-en-2-yloxiran-2-yl)chromen-2-one M+H	CCMSLIB00000848780	all	CANOPUS (GNPS+MoNA)	GNPS	[M + H]+	199	199	92	92	yes	yes	{0, 7}
1801	"3-((4R)-4-((3R,5R,9S,10S,12S,13R,14S,17R)-3,12-dihydroxy-10,13-dimethylhexadecahydro-1H-cyclopenta[a]phenanthren-17-yl)pentanamido)propanoic acid" M-2H2O+H	CCMSLIB00005465250	all	CANOPUS (GNPS+MoNA)	GNPS	[M - H4O2 + H]+	3	3	3	3	yes	yes	{12}
1802	Scan Number: 1	CCMSLIB00004680076	all	CANOPUS (GNPS+MoNA)	GNPS	[M + H]+	82	82	66	66	yes	yes	{12}
1803	MMV030734	mona_2765	all	CANOPUS (GNPS+MoNA)	MoNA	[M + H]+	0	0	0	0	no	no	{11, 13}
1804	NCGC00017221-09!7-methoxy-1-methyl-3,4-dihydro-2H-pyrido[3,4-b]indole M+H	CCMSLIB00000847369	all	CANOPUS (GNPS+MoNA)	GNPS	[M + H]+	64	64	64	64	yes	yes	set()
1805	MMV032967	mona_2678	all	CANOPUS (GNPS+MoNA)	MoNA	[M + H]+	0	0	0	0	no	no	{13}
1806	NCGC00347371-02!methyl (4S,5Z,6S)-4-(2-methoxy-2-oxoethyl)-5-[2-[(E)-3-phenylprop-2-enoyl]oxyethylidene]-6-[(2S,3R,4S,5S,6R)-3,4,5-trihydroxy-6-(hydroxymethyl)oxan-2-yl]oxy-4H-pyran-3-carboxylate M+NH4	CCMSLIB00000848789	all	CANOPUS (GNPS+MoNA)	GNPS	[M + H3N + H]+	2	2	2	2	yes	yes	{3, 12}
1807	NCGC00169010-02_C18H18O9_Naphtho[2,3-c]furan-1(3H)-one, 8-(beta-D-glucopyranosyloxy)-9-hydroxy- M+H	CCMSLIB00000855940	all	CANOPUS (GNPS+MoNA)	GNPS	[M + H]+	18	18	6	6	yes	yes	{8, 11, 12}
1808	eawag_0132	eawag_0132	all	CANOPUS (GNPS+MoNA)	MassBank	[M + H]+	1	1	1	1	yes	yes	{13}
1809	Spectral Match to 7-Methylguanosine from NIST14 M+H	CCMSLIB00003136234	all	CANOPUS (GNPS+MoNA)	GNPS	[M + H]+	8	8	8	8	yes	yes	{12, 13}
1810	Ergosterol Acetate	mona_2345	all	CANOPUS (GNPS+MoNA)	MoNA	[M + H]+	26	26	26	26	yes	yes	set()
1811	Natamycin	CCMSLIB00000004692	all	CANOPUS (GNPS+MoNA)	GNPS	[M + H]+	1	1	1	1	yes	yes	{8, 3, 12, 13}
1812	washington_0817	washington_0817	all	CANOPUS (GNPS+MoNA)	MassBank	[M + H]+	1	1	1	1	yes	yes	set()
1813	Spectral Match to Gly-Phe from NIST14 M+H	CCMSLIB00003137620	all	CANOPUS (GNPS+MoNA)	GNPS	[M + H]+	1	1	1	1	yes	yes	{13}
1814	Pesticide7_Spinosad (Spinosyn A)_C41H65NO10_1H-as-Indaceno[3,2-d]oxacyclododecin-7,15-dione, 2-[(6-deoxy-2,3,4-tri-O-methyl-alpha-L-mannopyranosyl)oxy]-13-[[(2R,5S,6R)-5-(dimethylamino)tetrahydro-6-methyl-2H-pyran-2-yl]oxy]-9-ethyl-2,3,3a,5a,5b,6,9,10,11,12,13,14,16a,16b-tetradecahydro-14-methyl-, (2R,3aS,5aR,5bS,9S,14R,16aS,16bR)- M+H	CCMSLIB00001059017	all	CANOPUS (GNPS+MoNA)	GNPS	[M + H]+	1	1	1	1	yes	yes	{8, 2, 10}
1815	MLS001158371-01!	CCMSLIB00000080489	all	CANOPUS (GNPS+MoNA)	GNPS	[M + H]+	21	21	21	21	yes	yes	{7}
1816	NCGC00380278-02!3-butan-2-yl-2,3,6,7,8,8a-hexahydropyrrolo[1,2-a]pyrazine-1,4-dione M+H	CCMSLIB00000846841	all	CANOPUS (GNPS+MoNA)	GNPS	[M + H]+	38	38	38	38	yes	yes	set()
1817	NCGC00381153-01![4,5-dihydroxy-3,4-bis(hydroxymethyl)-4a,8,8-trimethyl-5,6,7,8a-tetrahydro-1H-naphthalen-1-yl] octanoate M-H2O+H	CCMSLIB00000848995	all	CANOPUS (GNPS+MoNA)	GNPS	[M - H2O + H]+	1	1	1	1	yes	yes	{12}
1818	BE-43547C	mona_1176	all	CANOPUS (GNPS+MoNA)	MoNA	[M + H]+	2	2	2	2	yes	yes	{8, 2, 10, 12}
1819	fiocruz_0041	fiocruz_0041	all	CANOPUS (GNPS+MoNA)	MassBank	[M + H]+	45	45	9	9	yes	yes	{8}
1820	NCGC00180412-02![5-hydroxy-6-[2-(4-hydroxy-3-methoxyphenyl)ethoxy]-2-(hydroxymethyl)-4-(3,4,5-trihydroxy-6-methyloxan-2-yl)oxyoxan-3-yl] (E)-3-(4-hydroxy-3-methoxyphenyl)prop-2-enoate M+H	CCMSLIB00000848397	all	CANOPUS (GNPS+MoNA)	GNPS	[M + H]+	4	4	3	3	yes	yes	{11, 3, 12}
1821	Spectral Match to Oleoyl L-carnitine from NIST14 M+H	CCMSLIB00003139164	all	CANOPUS (GNPS+MoNA)	GNPS	[M + H]+	1	1	1	1	yes	yes	set()
1822	NCGC00095690-03!(8,8-dimethyl-2-oxo-9,10-dihydropyrano[2,3-h]chromen-9-yl) (Z)-2-methylbut-2-enoate M+H	CCMSLIB00000846617	all	CANOPUS (GNPS+MoNA)	GNPS	[M + H]+	124	124	62	62	yes	yes	{3, 7}
1823	(7R,8S)-dihydrodehydrodiconiferyl alcohol 9-O-beta-D-glucopyranoside	mona_1139	all	CANOPUS (GNPS+MoNA)	MoNA	[M + H]+	5	5	5	5	yes	yes	{11, 12}
1824	5-Hydroxymethylcytidine	mona_1802	all	CANOPUS (GNPS+MoNA)	MoNA	[M + H]+	1	1	1	1	yes	yes	{12, 13}
1825	NCGC00380360-01!7-methoxy-6-[(2S,3R,4S,5S,6R)-3,4,5-trihydroxy-6-(hydroxymethyl)oxan-2-yl]oxychromen-2-one M+NH4	CCMSLIB00000848734	all	CANOPUS (GNPS+MoNA)	GNPS	[M + H3N + H]+	2	2	2	2	yes	yes	{12, 7}
1826	"((4R)-4-((3R,5S,7R,9S,10S,12S,13R,14S,17R)-3,7,12-trihydroxy-10,13-dimethylhexadecahydro-1H-cyclopenta[a]phenanthren-17-yl)pentanoyl)-L-aspartic acid" M+Na	CCMSLIB00005465260	all	CANOPUS (GNPS+MoNA)	GNPS	[M + Na]+	1	1	1	1	yes	yes	{12}
1827	NCGC00385576-01_C34H44O19_Cyclopenta[c]pyran-4-carboxylic acid, 1,4a,5,7a-tetrahydro-1-[[6-O-[6-O-[(2E)-3-(4-hydroxy-3,5-dimethoxyphenyl)-1-oxo-2-propen-1-yl]-beta-D-glucopyranosyl]-beta-D-glucopyranosyl]oxy]-7-(hydroxymethyl)-, methyl ester, (1S,4aS,7aS)- M+NH4	CCMSLIB00000854393	all	CANOPUS (GNPS+MoNA)	GNPS	[M + H3N + H]+	1	1	1	1	yes	yes	{11, 3, 12}
1828	NCGC00381424-01_C26H30O8_3-(1-Acetoxy-3-methylbutyl)-6-{2-hydroxy-4-methyl-6-[(1E)-3-oxo-1-buten-1-yl]phenoxy}-2-methoxybenzoic acid M+Na	CCMSLIB00000855057	all	CANOPUS (GNPS+MoNA)	GNPS	[M + Na]+	40	40	12	12	yes	yes	{10, 2, 11}
1829	Spectral Match to Formononetin from NIST14 M+H	CCMSLIB00003137643	all	CANOPUS (GNPS+MoNA)	GNPS	[M + H]+	1	1	1	1	yes	yes	{11}
1830	Pesticide6_Etoxazole_C21H23F2NO2_4-(4-tert-Butyl-2-ethoxyphenyl)-2-(2,6-difluorophenyl)-4,5-dihydro-1,3-oxazole M+H	CCMSLIB00001058906	all	CANOPUS (GNPS+MoNA)	GNPS	[M + H]+	1	1	1	1	yes	yes	set()
1831	Scan Number: 1	CCMSLIB00004679969	all	CANOPUS (GNPS+MoNA)	GNPS	[M + H]+	2	2	2	2	yes	yes	{3, 13}
1832	"(3R,5S,7R,8R,9S,10S,12S,13R,14S,17R)-17-((R)-7-acetoxy-6-(acetoxymethyl)heptan-2-yl)-12-hydroxy-10,13-dimethylhexadecahydro-1H-cyclopenta[a]phenanthrene-3,7-diyl diacetate" M+H	CCMSLIB00005465039	all	CANOPUS (GNPS+MoNA)	GNPS	[M + H]+	27	27	27	27	yes	yes	{12}
1833	NCGC00169090-02!2-[(6,7-dimethoxy-3,4-dihydroisoquinolin-1-yl)methyl]-3-ethyl-9,10-dimethoxy-2,3,4,6,7,11b-hexahydro-1H-benzo[a]quinolizine M+H	CCMSLIB00000847744	all	CANOPUS (GNPS+MoNA)	GNPS	[M + H]+	3	3	3	3	yes	yes	set()
1834	"(4R)-4-((2S,3S,5R,7R,9S,10S,12S,13R,14S,17R)-2,3,7,12-tetrahydroxy-10,13-dimethylhexadecahydro-1H-cyclopenta[a]phenanthren-17-yl)pentanoic acid" M-2H2O+H	CCMSLIB00005465010	all	CANOPUS (GNPS+MoNA)	GNPS	[M - H4O2 + H]+	1	1	1	1	yes	yes	{12}
1835	MLS001049118-01!5-hydroxy-3-(4-hydroxyphenyl)-8,8-dimethyl-6-(3-methylbut-2-enyl)pyrano[2,3-h]chromen-4-one	CCMSLIB00000079810	all	CANOPUS (GNPS+MoNA)	GNPS	[M + H]+	17	17	16	16	yes	yes	{11}
1836	Mangiferin	CCMSLIB00000078863	all	CANOPUS (GNPS+MoNA)	GNPS	[M + H]+	7	7	7	7	yes	yes	{11, 12}
1837	eawag_0224	eawag_0224	all	CANOPUS (GNPS+MoNA)	MassBank	[M + H]+	3	3	3	3	yes	yes	set()
1838	Tryptophan conjugated cholic acid M-H2O+H	CCMSLIB00005465990	all	CANOPUS (GNPS+MoNA)	GNPS	[M - H2O + H]+	1	1	1	1	yes	yes	{12}
1839	MLS001142409-01!7-[1-[(4aS,8aS)-4a-hydroxy-1,3,4,5,6,7,8,8a-octahydroisoquinolin-2-yl]-1-oxopropan-2-yl]oxy-3,4,8-trimethylchromen-2-one	CCMSLIB00000080525	all	CANOPUS (GNPS+MoNA)	GNPS	[M + H]+	4	4	4	4	yes	yes	{12, 7}
1840	Dereplicator Identification - E'Champacyclin'	mona_1185	all	CANOPUS (GNPS+MoNA)	MoNA	[M + H]+	5	5	5	5	yes	yes	{13}
1841	Spectral Match to 6''-O-Acetylgenistin from NIST14 M+H	CCMSLIB00003137336	all	CANOPUS (GNPS+MoNA)	GNPS	[M + H]+	4	4	4	4	yes	yes	{11, 12}
1842	dragonamide_13330_dereplictor_pv_4.43214e-14 M+H	CCMSLIB00000577742	all	CANOPUS (GNPS+MoNA)	GNPS	[M + H]+	1	1	1	1	yes	yes	set()
1843	Scan Number: 1	CCMSLIB00004679968	all	CANOPUS (GNPS+MoNA)	GNPS	[M + H]+	16	16	15	15	yes	yes	{12}
1844	washington_0400	washington_0400	all	CANOPUS (GNPS+MoNA)	MassBank	[M + H]+	5	5	5	5	yes	yes	{11, 12}
1845	MLS002153825-01!Myricetin529-44-2	CCMSLIB00000085726	all	CANOPUS (GNPS+MoNA)	GNPS	[M + H]+	3	3	3	3	yes	yes	{11}
1846	"N-((4R)-4-((3R,5S,9S,10S,12S,13R,14S,17R)-3,12-dihydroxy-10,13-dimethylhexadecahydro-1H-cyclopenta[a]phenanthren-17-yl)pentanoyl)-N-methylglycine" M+H	CCMSLIB00005465175	all	CANOPUS (GNPS+MoNA)	GNPS	[M + H]+	7	7	7	7	yes	yes	{12}
1847	Pesticide4_Benalaxyl_C20H23NO3_Methyl N-(2,6-dimethylphenyl)-N-(phenylacetyl)alaninate M+H	CCMSLIB00001058984	all	CANOPUS (GNPS+MoNA)	GNPS	[M + H]+	5	5	5	5	yes	yes	set()
1848	"(3R,5S,7R,9S,10S,12S,13R,14S,17R)-10,13-dimethyl-17-((R)-6-methylheptan-2-yl)hexadecahydro-1H-cyclopenta[a]phenanthrene-3,7,12-triol" M-H2O+H	CCMSLIB00005465083	all	CANOPUS (GNPS+MoNA)	GNPS	[M - H2O + H]+	2	2	2	2	yes	yes	{12}
1849	NCGC00384535-01!8-[4,5-dihydroxy-6-(hydroxymethyl)-3-(3,4,5-trihydroxy-6-methyloxan-2-yl)oxyoxan-2-yl]-7-hydroxy-2-(4-hydroxyphenyl)-5-[3,4,5-trihydroxy-6-(hydroxymethyl)oxan-2-yl]oxychromen-4-one M+H	CCMSLIB00000845431	all	CANOPUS (GNPS+MoNA)	GNPS	[M + H]+	19	19	19	19	yes	yes	{11, 12}
1850	NCGC00169691-02_C15H22O8_(1S,4aR,7aS)-7-(Hydroxymethyl)-1,4a,5,7a-tetrahydrocyclopenta[c]pyran-1-yl beta-D-glucopyranoside M-H2O+H	CCMSLIB00000851167	all	CANOPUS (GNPS+MoNA)	GNPS	[M - H2O + H]+	11	11	11	11	yes	yes	{12}
1851	Spectral Match to Trp-Phe from NIST14 M+H	CCMSLIB00003136591	all	CANOPUS (GNPS+MoNA)	GNPS	[M + H]+	2	2	2	2	yes	yes	{13}
1852	MLS001140582-01!3-(3,5-dimethyl-7-oxofuro[3,2-g]chromen-6-yl)-N-[3-(2-oxopyrrolidin-1-yl)propyl]propanamide	CCMSLIB00000080218	all	CANOPUS (GNPS+MoNA)	GNPS	[M + H]+	7	7	7	7	yes	yes	{7}
1853	Pesticide5_Hexythiazox_C17H21ClN2O2S_(4S,5S)-5-(4-Chlorophenyl)-N-cyclohexyl-4-methyl-2-oxo-1,3-thiazolidine-3-carboxamide M+H	CCMSLIB00001058812	all	CANOPUS (GNPS+MoNA)	GNPS	[M + H]+	1	1	1	1	yes	yes	set()
1854	NCGC00385691-01!(E)-6-hydroxyoctadec-4-enoic acid M+Na	CCMSLIB00000848422	all	CANOPUS (GNPS+MoNA)	GNPS	[M + Na]+	55	55	27	27	yes	yes	{12}
1855	NCGC00380084-01_C21H30O4_Benzo[b]cyclopenta[e]pyran-8(3H)-one, 3a,5,6,7,9,9a-hexahydro-7-hydroxy-1-[(4E)-6-hydroxy-1,5-dimethyl-4-hexen-1-yl]-3a-methyl- M+H	CCMSLIB00000853881	all	CANOPUS (GNPS+MoNA)	GNPS	[M + H]+	64	64	17	17	yes	yes	{2, 10, 12}
1856	NCGC00385047-01![1,1,4a-trimethyl-6-methylidene-5-[(2-oxochromen-7-yl)oxymethyl]-3,4,5,7,8,8a-hexahydro-2H-naphthalen-2-yl] acetate M+H	CCMSLIB00000848205	all	CANOPUS (GNPS+MoNA)	GNPS	[M + H]+	8	8	2	2	yes	yes	{0, 7}
1857	MLS001203376-01!1-methyl-9H-pyrido[3,4-b]indole-3-carboxylic acid	CCMSLIB00000080347	all	CANOPUS (GNPS+MoNA)	GNPS	[M + H]+	25	25	25	25	yes	yes	set()
1858	washington_0772	washington_0772	all	CANOPUS (GNPS+MoNA)	MassBank	[M + H]+	25	25	17	17	yes	yes	{13}
1859	NCGC00381307-01!1-[2,4-dihydroxy-3-(2-hydroxyethyl)-6-methoxyphenyl]butan-1-one M+H	CCMSLIB00000847444	all	CANOPUS (GNPS+MoNA)	GNPS	[M + H]+	1	1	1	1	yes	yes	{11, 12}
1860	NCGC00381411-01_C43H62O24_(3Z)-3-Ethylidene-2-(hexopyranosyloxy)-4-(2-{2-[2-({2-[2-(hexopyranosyloxy)-5-(methoxycarbonyl)-3-vinyl-3,4-dihydro-2H-pyran-4-yl]acetoxy}methyl)-4-hydroxy-3-methylcyclopentyl]-3-hydroxypropoxy}-2-oxoethyl)-3,4-dihydro-2H-pyran-5-carboxylic acid M+H	CCMSLIB00000854110	all	CANOPUS (GNPS+MoNA)	GNPS	[M + H]+	3	3	3	3	yes	yes	{0, 3, 12}
1861	NCGC00169850-02_C24H30O12_2H-Pyran-4-acetic acid, 5-carboxy-3-ethylidene-2-(beta-D-glucopyranosyloxy)-3,4-dihydro-, alpha-[2-(4-hydroxyphenyl)ethyl] ester, (2S,3Z,4S)- M+Na	CCMSLIB00000855735	all	CANOPUS (GNPS+MoNA)	GNPS	[M + Na]+	5	5	5	5	yes	yes	{11, 12}
1862	NCGC00385680-01_C13H16O7_1-O-Benzoyl-beta-D-glucopyranose M+Na	CCMSLIB00000853836	all	CANOPUS (GNPS+MoNA)	GNPS	[M + Na]+	1	1	1	1	yes	yes	{8, 12}
1863	Pesticide4_Moxidectin_C37H53NO8_(1'R,2R,4Z,4'S,5S,6S,8'R,10'E,13'R,14'E,16'E,20'R,21'R,24'S)-21',24'-Dihydroxy-4-(methoxyimino)-5,11',13',22'-tetramethyl-6-[(2E)-4-methyl-2-penten-2-yl]-3,4,5,6-tetrahydro-2'H-spiro[pyran-2,6'-[3,7,19]trioxatetracyclo[15.6.1.1~4,8~.0~20,24~]pentacosa[10,14,16,22]tetraen]-2'-one M+H	CCMSLIB00001058653	all	CANOPUS (GNPS+MoNA)	GNPS	[M + H]+	1	1	1	1	yes	yes	{8, 12}
1864	"methyl (6R)-2-(hydroxymethyl)-6-((3R,5S,7R,9S,10S,12S,13R,14S,17R)-3,7,12-trihydroxy-10,13-dimethylhexadecahydro-1H-cyclopenta[a]phenanthren-17-yl)heptanoate" M-H2O+H	CCMSLIB00005465387	all	CANOPUS (GNPS+MoNA)	GNPS	[M - H2O + H]+	3	3	3	3	yes	yes	{12}
1865	MLS001075542-01!	CCMSLIB00000080500	all	CANOPUS (GNPS+MoNA)	GNPS	[M + H]+	5	5	5	5	yes	yes	set()
1866	7-methyl-2-phenylquinoxaline M+H	CCMSLIB00000224013	all	CANOPUS (GNPS+MoNA)	GNPS	[M + H]+	2	2	2	2	yes	yes	set()
1867	MLS000876950-01!5,7-dihydroxy-6-methyl-2-phenyl-2,3-dihydrochromen-4-one	CCMSLIB00000080466	all	CANOPUS (GNPS+MoNA)	GNPS	[M + H]+	3	3	3	3	yes	yes	{11}
1868	washington_0647	washington_0647	all	CANOPUS (GNPS+MoNA)	MassBank	[M + H]+	51	51	39	39	yes	yes	{13}
1869	Cefprozil	mona_2878	all	CANOPUS (GNPS+MoNA)	MoNA	[M + H]+	6	6	4	4	yes	yes	{11, 13}
1870	MMV687188	mona_2640	all	CANOPUS (GNPS+MoNA)	MoNA	[M + H]+	0	0	0	0	no	no	set()
1871	MLS001076763-01!	CCMSLIB00000080186	all	CANOPUS (GNPS+MoNA)	GNPS	[M + H]+	2	2	2	2	yes	yes	set()
1872	MLS000697598-01!	CCMSLIB00000079494	all	CANOPUS (GNPS+MoNA)	GNPS	[M + H]+	49	49	42	42	yes	yes	{11}
1873	NCGC00385604-01!5,7-dihydroxy-2-(4-hydroxyphenyl)-6,8-bis[3,4,5-trihydroxy-6-(hydroxymethyl)oxan-2-yl]chromen-4-one M+H	CCMSLIB00000847333	all	CANOPUS (GNPS+MoNA)	GNPS	[M + H]+	106	106	106	106	yes	yes	{11, 12}
1874	NCGC00385116-01!5,6,7-trihydroxy-2-(4-methoxyphenyl)chromen-4-one M+H	CCMSLIB00000848454	all	CANOPUS (GNPS+MoNA)	GNPS	[M + H]+	6	6	6	6	yes	yes	{11}
1875	Microcystin-LF	mona_50	all	CANOPUS (GNPS+MoNA)	MoNA	[M + H]+	2	2	2	2	yes	yes	{2}
1876	MLS001048982-01!	CCMSLIB00000079844	all	CANOPUS (GNPS+MoNA)	GNPS	[M + H]+	9	9	9	9	yes	yes	{11}
1877	MLS001140302-01! M+H	CCMSLIB00000080261	all	CANOPUS (GNPS+MoNA)	GNPS	[M + H]+	1	1	1	1	yes	yes	set()
1878	_130131 M+Na	CCMSLIB00000478532	all	CANOPUS (GNPS+MoNA)	GNPS	[M + Na]+	2	2	2	2	yes	yes	{8, 3, 12}
1879	MLS001157984-01!(2S)-4-hydroxy-1-[2-[[(2Z)-3-oxo-2-[(2,3,4-trimethoxyphenyl)methylidene]-1-benzofuran-6-yl]oxy]acetyl]pyrrolidine-2-carboxylic acid	CCMSLIB00000079510	all	CANOPUS (GNPS+MoNA)	GNPS	[M + H]+	2	2	2	2	yes	yes	{2, 12}
1880	6ALPHA-METHYL-11BETA-HYDROXYPROGESTERONE	CCMSLIB00000077031	all	CANOPUS (GNPS+MoNA)	GNPS	[M + H]+	124	124	11	11	yes	yes	{2, 10, 12}
1881	NCGC00384770-01_C19H28O13_5-Hydroxy-2,3-dimethoxyphenyl 4-O-[(2S,3R,4R)-3,4-dihydroxy-4-(hydroxymethyl)tetrahydro-2-furanyl]-beta-D-glucopyranoside M+H	CCMSLIB00000849988	all	CANOPUS (GNPS+MoNA)	GNPS	[M + H]+	10	10	10	10	yes	yes	{11, 12}
1882	N-hydroxynotoamide I_130069 M+H	CCMSLIB00000478495	all	CANOPUS (GNPS+MoNA)	GNPS	[M + H]+	26	26	12	12	yes	yes	{15}
1883	Spectral Match to 1-Palmitoyl-2-glutaryl phosphatidylcholine from NIST14 M+H	CCMSLIB00003136876	all	CANOPUS (GNPS+MoNA)	GNPS	[M + H]+	1	1	1	1	yes	yes	set()
1884	riken_0744	riken_0744	all	CANOPUS (GNPS+MoNA)	MassBank	[M]+	0	0	0	0	no	no	{11, 12}
1885	Naltrexone HCl	CCMSLIB00000078434	all	CANOPUS (GNPS+MoNA)	GNPS	[M + H]+	74	74	4	4	yes	yes	{10, 11, 12}
1886	NCGC00160149-01!(R)-ANGOLENSIN	CCMSLIB00000078774	all	CANOPUS (GNPS+MoNA)	GNPS	[M + H]+	1	1	1	1	yes	yes	{11}
1887	NCGC00384491-01!2-(3,4-dihydroxyphenyl)-5,7-dihydroxy-6,8-dimethoxychromen-4-one M+H	CCMSLIB00000847438	all	CANOPUS (GNPS+MoNA)	GNPS	[M + H]+	16	16	16	16	yes	yes	{11}
1888	MLS001216547-01!RAMIPRIL	CCMSLIB00000085686	all	CANOPUS (GNPS+MoNA)	GNPS	[M + H]+	1	1	1	1	yes	yes	{13}
1889	NCGC00384768-01![(9R,10R)-8,8-dimethyl-9-(3-methylbutanoyloxy)-2-oxo-9,10-dihydropyrano[2,3-f]chromen-10-yl] 3-methylbutanoate M+NH4	CCMSLIB00000847960	all	CANOPUS (GNPS+MoNA)	GNPS	[M + H3N + H]+	1	1	1	1	yes	yes	{7}
1890	MMV687812	mona_2718	all	CANOPUS (GNPS+MoNA)	MoNA	[M + H]+	0	0	0	0	no	no	{13}
1891	NCGC00384961-01!2-(3,4-dihydroxyphenyl)-3,5,7-trihydroxy-6-methylchromen-4-one M+H	CCMSLIB00000849090	all	CANOPUS (GNPS+MoNA)	GNPS	[M + H]+	17	17	17	17	yes	yes	{11}
1892	MLS002154255-01!Pimethixene maleate13187-06-9	CCMSLIB00000084880	all	CANOPUS (GNPS+MoNA)	GNPS	[M + H]+	1	1	1	1	yes	yes	set()
1893	beta-Alanine	mona_159	all	CANOPUS (GNPS+MoNA)	MoNA	[M + H]+	2	2	2	2	yes	yes	{13}
1894	NCGC00384848-01_C21H36O10_2-[3,8-Dihydroxy-8-(hydroxymethyl)-3-methyl-2-oxodecahydro-5-azulenyl]-2-propanyl hexopyranoside M+Na	CCMSLIB00000855327	all	CANOPUS (GNPS+MoNA)	GNPS	[M + Na]+	27	27	2	2	yes	yes	{10, 12}
1895	NCGC00385010-01_C22H29NO12_ M+Na	CCMSLIB00000849897	all	CANOPUS (GNPS+MoNA)	GNPS	[M + Na]+	4	4	4	4	yes	yes	{12}
1896	15687-27-1	CCMSLIB00000076982	all	CANOPUS (GNPS+MoNA)	GNPS	[M + H]+	1	1	1	1	yes	yes	set()
1897	NCGC00180155-02!3-(4-hydroxyphenyl)-1-[2-hydroxy-4-[(2S,3R,4S,5R,6R)-3,4,5-trihydroxy-6-(hydroxymethyl)oxan-2-yl]oxyphenyl]propan-1-one M+H	CCMSLIB00000845134	all	CANOPUS (GNPS+MoNA)	GNPS	[M + H]+	11	11	11	11	yes	yes	{11, 12}
1898	NCGC00380537-01!5-[[4,5-dihydroxy-6-[5-hydroxy-2-(4-hydroxyphenyl)-7-methoxy-4-oxochromen-3-yl]oxy-3-(3,4,5-trihydroxy-6-methyloxan-2-yl)oxyoxan-2-yl]methoxy]-3-hydroxy-3-methyl-5-oxopentanoic acid M+H	CCMSLIB00000848292	all	CANOPUS (GNPS+MoNA)	GNPS	[M + H]+	4	4	4	4	yes	yes	{11, 12}
1899	"3-((4R)-4-((3R,5R,9S,10S,12S,13R,14S,17R)-3,12-dihydroxy-10,13-dimethylhexadecahydro-1H-cyclopenta[a]phenanthren-17-yl)pentanamido)propanoic acid" M-H2O+H	CCMSLIB00005465247	all	CANOPUS (GNPS+MoNA)	GNPS	[M - H2O + H]+	1	1	1	1	yes	yes	{12}
1900	washington_0821	washington_0821	all	CANOPUS (GNPS+MoNA)	MassBank	[M + H]+	1	1	1	1	yes	yes	set()
1901	0203_terbutryn M+H	CCMSLIB00000579743	all	CANOPUS (GNPS+MoNA)	GNPS	[M + H]+	1	1	1	1	yes	yes	{13}
1902	3-aminobenzonitril	mona_465	all	CANOPUS (GNPS+MoNA)	MoNA	[M + H]+	3	3	2	2	yes	yes	{13}
1903	NCGC00169549-02!methyl 4,8-dihydroxy-6-(hydroxymethyl)-9-oxo-4,4a-dihydroxanthene-1-carboxylate M+H	CCMSLIB00000848727	all	CANOPUS (GNPS+MoNA)	GNPS	[M + H]+	66	66	5	5	yes	yes	{11, 2, 3, 12}
1904	Spectral Match to Leu-Phe from NIST14 M+H	CCMSLIB00003134995	all	CANOPUS (GNPS+MoNA)	GNPS	[M + H]+	2	2	2	2	yes	yes	{13}
1905	MLS001066367-01!2-Fluoroadenosine	CCMSLIB00000085137	all	CANOPUS (GNPS+MoNA)	GNPS	[M + H]+	3	3	3	3	yes	yes	{12, 13}
1906	(4S,5Z,6S)-4-(2-methoxy-2-oxoethyl)-5-[2-[(E)-3-phenylprop-2-enoyl]oxyethylidene]-6-[(2S,3R,4S,5S,6R)-3,4,5-trihydroxy-6-(hydroxymethyl)oxan-2-yl]oxy-4H-pyran-3-carboxylic acid	mona_1930	all	CANOPUS (GNPS+MoNA)	MoNA	[M + Na]+	38	38	38	38	yes	yes	set()
1907	Dereplicator Identification - E'Surugamide_C'	mona_1186	all	CANOPUS (GNPS+MoNA)	MoNA	[M + H]+	2	4	2	4	yes	yes	{13}
1908	"(R)-4-((3R,5S,8R,9S,10S,13R,14S,17R)-3-hydroxy-10,13-dimethyl-7-oxohexadecahydro-1H-cyclopenta[a]phenanthren-17-yl)pent-2-enoic acid" M-H2O+H	CCMSLIB00005464805	all	CANOPUS (GNPS+MoNA)	GNPS	[M - H2O + H]+	2	2	2	2	yes	yes	{10, 12}
1909	NCGC00385299-01_C17H24O11_Cyclopenta[c]pyran-4-carboxylic acid, 1-(hexopyranosyloxy)-1,4a,5,6,7,7a-hexahydro-4a-hydroxy-7-methyl-5-oxo-, methyl ester M+Na	CCMSLIB00000854413	all	CANOPUS (GNPS+MoNA)	GNPS	[M + Na]+	25	25	1	1	yes	yes	{10, 3, 12}
1910	NCGC00380175-01_C16H24O6_beta-D-Glucopyranoside, 5-methyl-2-(1-methylethyl)phenyl M+NH4	CCMSLIB00000850566	all	CANOPUS (GNPS+MoNA)	GNPS	[M + H3N + H]+	10	10	6	6	yes	yes	{12}
1911	Pesticide1_Isocarbophos_C11H16NO4PS_Benzoic acid, 2-[(aminomethoxyphosphinothioyl)oxy]-, 1-methylethyl ester M+Na	CCMSLIB00001058657	all	CANOPUS (GNPS+MoNA)	GNPS	[M + Na]+	5	5	2	2	yes	yes	{13}
1912	MLS001049022-01!(E)-1-(2-hydroxy-4-methoxyphenyl)-3-phenylprop-2-en-1-one	CCMSLIB00000080319	all	CANOPUS (GNPS+MoNA)	GNPS	[M + H]+	4	4	1	1	yes	yes	{2, 11}
1913	NCGC00380999-01_C23H32O7_1-Phenanthrenecarboxylic acid, 10-(acetyloxy)-1,2,3,4,4a,9,10,10a-octahydro-4,5,9-trihydroxy-1,4a-dimethyl-7-(1-methylethyl)-, methyl ester M+NH4	CCMSLIB00000850664	all	CANOPUS (GNPS+MoNA)	GNPS	[M + H3N + H]+	56	56	54	54	yes	yes	{11, 12}
1914	RALTITREXED	CCMSLIB00000079073	all	CANOPUS (GNPS+MoNA)	GNPS	[M + H]+	4	4	4	4	yes	yes	set()
1915	Spectral Match to PyroGlu-Ile-Lys from NIST14 M+H	CCMSLIB00003135603	all	CANOPUS (GNPS+MoNA)	GNPS	[M + H]+	2	2	2	2	yes	yes	{13}
1916	Spectral Match to Mepyramine from NIST14 M+H	CCMSLIB00003135193	all	CANOPUS (GNPS+MoNA)	GNPS	[M + H]+	1	1	1	1	yes	yes	set()
1917	NCGC00380842-01_C42H54O25_3-{5-(3,4-Dihydroxy-4-methyl-5-oxotetrahydro-2-furanyl)-2-[(6-O-{3-[5-(3,4-dihydroxy-4-methyl-5-oxotetrahydro-2-furanyl)-2-(beta-D-glucopyranosyloxy)-4-methoxyphenyl]propanoyl}-beta-D-glucopyranosyl)oxy]-4-methoxyphenyl}propanoic acid M+H	CCMSLIB00000851198	all	CANOPUS (GNPS+MoNA)	GNPS	[M + H]+	8	8	3	3	yes	yes	{8, 12}
1918	NCGC00180059-02!(3S,4S)-3-hydroxytetradecane-1,3,4-tricarboxylic acid M+NH4	CCMSLIB00000847594	all	CANOPUS (GNPS+MoNA)	GNPS	[M + H3N + H]+	1	1	1	1	yes	yes	{12}
1919	NCGC00381419-01_C28H30N4O7_ M+Na	CCMSLIB00000855053	all	CANOPUS (GNPS+MoNA)	GNPS	[M + Na]+	6	6	6	6	yes	yes	set()
1920	Scan Number: 1	CCMSLIB00004680012	all	CANOPUS (GNPS+MoNA)	GNPS	[M + H]+	21	21	5	5	yes	yes	{3}
1921	2327_Clozapine M+H	CCMSLIB00000579588	all	CANOPUS (GNPS+MoNA)	GNPS	[M + H]+	7	7	4	4	yes	yes	{13}
1922	NCGC00384599-01![3,4-dihydroxy-6-[5-hydroxy-2-(4-hydroxyphenyl)-4-oxo-7-[3,4,5-trihydroxy-6-(hydroxymethyl)oxan-2-yl]oxychromen-3-yl]oxy-5-[(2S,3R,4R,5R,6S)-3,4,5-trihydroxy-6-methyloxan-2-yl]oxyoxan-2-yl]methyl acetate M+H	CCMSLIB00000847684	all	CANOPUS (GNPS+MoNA)	GNPS	[M + H]+	1	1	1	1	yes	yes	{11, 12}
1923	Spectral Match to PyroGlu-Phe from NIST14 M+H	CCMSLIB00003137591	all	CANOPUS (GNPS+MoNA)	GNPS	[M + H]+	1	1	1	1	yes	yes	set()
1924	MLS002222320-01!60762-57-4	CCMSLIB00000085767	all	CANOPUS (GNPS+MoNA)	GNPS	[M + H]+	2	2	1	1	yes	yes	{13}
1925	NCGC00385837-01_C15H20O3_6-Hydroxy-5a-methyl-3,9-bis(methylene)decahydronaphtho[1,2-b]furan-2(3H)-one M-H2O+H	CCMSLIB00000851539	all	CANOPUS (GNPS+MoNA)	GNPS	[M - H2O + H]+	135	135	75	75	yes	yes	{8, 0, 3, 12}
1926	PANTOTHENATE M+Na	CCMSLIB00005464334	all	CANOPUS (GNPS+MoNA)	GNPS	[M + Na]+	4	4	3	3	yes	yes	{12}
1927	MMV024829	mona_2684	all	CANOPUS (GNPS+MoNA)	MoNA	[M + H]+	0	0	0	0	no	no	set()
1928	NCGC00169118-03![(9R,10R)-10-acetyloxy-8,8-dimethyl-2-oxo-9,10-dihydropyrano[2,3-f]chromen-9-yl] 2-methylbutanoate M+NH4	CCMSLIB00000848748	all	CANOPUS (GNPS+MoNA)	GNPS	[M + H3N + H]+	5	5	5	5	yes	yes	{7}
1929	NCGC00169327-02!3-(6-methoxy-1,3-benzodioxol-5-yl)-7-[(2S,3R,4S,5S,6R)-3,4,5-trihydroxy-6-(hydroxymethyl)oxan-2-yl]oxychromen-4-one M+H	CCMSLIB00000849024	all	CANOPUS (GNPS+MoNA)	GNPS	[M + H]+	5	5	5	5	yes	yes	{12}
1930	"(4R)-4-((3R,5R,6R,7R,9S,10R,13R,14S,17R)-3,6,7-trihydroxy-10,13-dimethylhexadecahydro-1H-cyclopenta[a]phenanthren-17-yl)pentanoic acid" M-2H2O+H	CCMSLIB00005465158	all	CANOPUS (GNPS+MoNA)	GNPS	[M - H4O2 + H]+	4	4	4	4	yes	yes	{12}
1931	NCGC00380383-01!methyl 4,10-diacetyloxy-5,9-dihydroxy-1,4a-dimethyl-7-propan-2-yl-2,3,4,9,10,10a-hexahydrophenanthrene-1-carboxylate M-H2O+H	CCMSLIB00000846595	all	CANOPUS (GNPS+MoNA)	GNPS	[M - H2O + H]+	59	59	41	41	yes	yes	{11, 12}
1932	"sulfo((4R)-4-((3R,5S,7R,9S,10S,12S,13R,14S,17R)-3,7,12-trihydroxy-10,13-dimethylhexadecahydro-1H-cyclopenta[a]phenanthren-17-yl)pentanoyl)alanine" M-H2O+H	CCMSLIB00005465253	all	CANOPUS (GNPS+MoNA)	GNPS	[M - H2O + H]+	1	1	1	1	yes	yes	{12}
1933	0514_Finasteride M+H	CCMSLIB00000579603	all	CANOPUS (GNPS+MoNA)	GNPS	[M + H]+	1	1	1	1	yes	yes	set()
1934	Spectral Match to Ile-Val from NIST14 M+H-H2O	CCMSLIB00003138140	all	CANOPUS (GNPS+MoNA)	GNPS	[M - H2O + H]+	18	18	15	15	yes	yes	{13}
1935	Desloratadine	CCMSLIB00000078623	all	CANOPUS (GNPS+MoNA)	GNPS	[M + H]+	2	2	2	2	yes	yes	{13}
1936	MLS000517268-01! M+H	CCMSLIB00000080273	all	CANOPUS (GNPS+MoNA)	GNPS	[M + H]+	7	7	6	6	yes	yes	{12, 13}
1937	"2-((4R)-4-((3R,5S,7R,9S,10S,13R,14R,17R)-3,7,14-trihydroxy-10,13-dimethylhexadecahydro-1H-cyclopenta[a]phenanthren-17-yl)pentanamido)ethane-1-sulfonic acid" M-2H2O+H	CCMSLIB00005465421	all	CANOPUS (GNPS+MoNA)	GNPS	[M - H4O2 + H]+	10	10	10	10	yes	yes	{12}
1938	MLS001140672-01!	CCMSLIB00000080561	all	CANOPUS (GNPS+MoNA)	GNPS	[M + H]+	1	1	1	1	yes	yes	set()
1939	Pesticide5_Thiofanox_C9H18N2O2S_Benelux M+Na	CCMSLIB00001058757	all	CANOPUS (GNPS+MoNA)	GNPS	[M + Na]+	2	2	2	2	yes	yes	set()
1940	NCGC00179922-02!4-(carboxymethyl)-3-ethenyl-2-[3,4,5-trihydroxy-6-(hydroxymethyl)oxan-2-yl]oxy-3,4-dihydro-2H-pyran-5-carboxylic acid M+H	CCMSLIB00000848843	all	CANOPUS (GNPS+MoNA)	GNPS	[M + H]+	9	9	1	1	yes	yes	{0, 12}
1941	Gallocatechin-(4alpha->6)-catechin	mona_1453	all	CANOPUS (GNPS+MoNA)	MoNA	[M + H]+	37	38	37	38	yes	yes	{11, 12}
1942	NCGC00385327-01!(2S)-7-[(2S,3R,4S,5S,6R)-4,5-dihydroxy-6-(hydroxymethyl)-3-[(2S,3R,4R,5R,6S)-3,4,5-trihydroxy-6-methyloxan-2-yl]oxyoxan-2-yl]oxy-5-hydroxy-2-(3-hydroxy-4-methoxyphenyl)-2,3-dihydrochromen-4-one M+H	CCMSLIB00000846453	all	CANOPUS (GNPS+MoNA)	GNPS	[M + H]+	4	4	4	4	yes	yes	{11, 12}
1943	MLS001159166-01!(2R)-2-[[(2S)-3-methyl-2-[(3-oxo-2,4-dihydroquinoxaline-1-carbonyl)amino]pentanoyl]amino]-3-phenylpropanoic acid	CCMSLIB00000080235	all	CANOPUS (GNPS+MoNA)	GNPS	[M + H]+	9	9	9	9	yes	yes	set()
1944	MLS001331716-01!	CCMSLIB00000085999	all	CANOPUS (GNPS+MoNA)	GNPS	[M + H]+	2	2	1	1	yes	yes	{10, 11}
1945	Spectral Match to 9(10)-EpOME from NIST14 M+H-H2O	CCMSLIB00003134812	all	CANOPUS (GNPS+MoNA)	GNPS	[M - H2O + H]+	40	40	40	40	yes	yes	set()
1946	NCGC00180681-02!(1R,3R,4S,5R)-3,4-bis[[(E)-3-(3,4-dihydroxyphenyl)prop-2-enoyl]oxy]-1,5-dihydroxycyclohexane-1-carboxylic acid M+H	CCMSLIB00000846161	all	CANOPUS (GNPS+MoNA)	GNPS	[M + H]+	11	11	11	11	yes	yes	{11, 3, 12}
1947	MLS001032285-01!	CCMSLIB00000079989	all	CANOPUS (GNPS+MoNA)	GNPS	[M + H]+	14	14	14	14	yes	yes	{0, 7}
1948	Spectral Match to Thr-Leu from NIST14 M+H	CCMSLIB00003137895	all	CANOPUS (GNPS+MoNA)	GNPS	[M + H]+	12	12	7	7	yes	yes	{12, 13}
1949	MLS000876977-01!5,8-dihydroxy-2-(4-hydroxy-3-methoxyphenyl)-6,7-dimethoxychromen-4-one	CCMSLIB00000080526	all	CANOPUS (GNPS+MoNA)	GNPS	[M + H]+	12	12	12	12	yes	yes	{11}
1950	jeol_0004	jeol_0004	all	CANOPUS (GNPS+MoNA)	MassBank	[M + H]+	3	3	3	3	yes	yes	set()
1951	NCGC00380126-01_C42H64O17_Carda-5,20(22)-dienolide, 3-[[O-beta-D-glucopyranosyl-(1->6)-O-beta-D-glucopyranosyl-(1->4)-2,6-dideoxy-3-O-methyl-alpha-L-arabino-hexopyranosyl]oxy]-14-hydroxy-, (3beta,8xi,9xi)- M+Na	CCMSLIB00000854483	all	CANOPUS (GNPS+MoNA)	GNPS	[M + Na]+	2	2	1	1	yes	yes	{8, 4, 12}
1952	"(2R,3R,6R)-3-hydroxy-2-methyl-6-((3R,5S,7R,8R,9S,10S,12S,13R,14S,17R)-3,7,12-trihydroxy-10,13-dimethylhexadecahydro-1H-cyclopenta[a]phenanthren-17-yl)heptanoic acid" M+H	CCMSLIB00005465792	all	CANOPUS (GNPS+MoNA)	GNPS	[M + H]+	7	7	5	5	yes	yes	{12}
1953	MLS001159926-01!	CCMSLIB00000080196	all	CANOPUS (GNPS+MoNA)	GNPS	[M + H]+	12	12	12	12	yes	yes	{7}
1954	Spectral Match to DL-Indole-3-lactic acid from NIST14 M+H	CCMSLIB00003135038	all	CANOPUS (GNPS+MoNA)	GNPS	[M + H]+	2	2	2	2	yes	yes	{12}
1955	Spectral Match to Decaethylene glycol from NIST14 M+H	CCMSLIB00003136855	all	CANOPUS (GNPS+MoNA)	GNPS	[M + H]+	1	1	1	1	yes	yes	{12}
1956	NCGC00385335-01_C32H50O5_(3alpha,5xi,9xi,18xi)-3-Acetoxy-11-hydroxyurs-12-en-24-oic acid M+Na	CCMSLIB00000856151	all	CANOPUS (GNPS+MoNA)	GNPS	[M + Na]+	14	14	14	14	yes	yes	{12}
1957	N,N`-dimethyl-N,N`-diphenylurea	mona_1404	all	CANOPUS (GNPS+MoNA)	MoNA	[M + H]+	16	16	16	16	yes	yes	set()
1958	PC(16:0/9:0(CHO)); [M+H]+ C33H65N1O9P1 M+H	CCMSLIB00003121049	all	CANOPUS (GNPS+MoNA)	GNPS	[M + H]+	1	1	1	1	yes	yes	{9}
1959	Spectral Match to Myristoleic acid from NIST14 M+H	CCMSLIB00003137976	all	CANOPUS (GNPS+MoNA)	GNPS	[M + H]+	29	29	29	29	yes	yes	set()
1960	NCGC00180731-02_C19H26O12_Methyl 2-{[6-O-(beta-D-xylopyranosyl)-beta-D-glucopyranosyl]oxy}benzoate M+NH4	CCMSLIB00000855200	all	CANOPUS (GNPS+MoNA)	GNPS	[M + H3N + H]+	11	11	10	10	yes	yes	{12}
1961	Tolyporphin A	mona_1053	all	CANOPUS (GNPS+MoNA)	MoNA	[M + Na]+	3	3	3	3	yes	yes	{12}
1962	NCGC00380465-01_C38H64O17_Hexopyranoside, 1-[7-[[4-O-(6-deoxy-alpha-L-mannopyranosyl)-beta-D-glucopyranosyl]oxy]-1,2,3,4,4a,4b,5,6,7,8,8a,9-dodecahydro-2,4b,8,8-tetramethyl-2-phenanthrenyl]-2-hydroxyethyl M+H	CCMSLIB00000850063	all	CANOPUS (GNPS+MoNA)	GNPS	[M + H]+	3	3	3	3	yes	yes	{12}
1963	NCGC00385793-01_C21H30O9_Azuleno[4,5-b]furan-2(3H)-one, 8-(beta-D-glucopyranosyloxy)decahydro-6-hydroxy-6-methyl-3,9-bis(methylene)-, (3aS,6R,6aR,8S,9aR,9bS)- M+H	CCMSLIB00000853746	all	CANOPUS (GNPS+MoNA)	GNPS	[M + H]+	23	23	23	23	yes	yes	{8, 0, 3, 12}
1964	"(4R)-4-((3R,5R,6S,7R,9S,10R,12S,13R,17R)-3,6,7,12-tetrahydroxy-10,13-dimethylhexadecahydro-1H-cyclopenta[a]phenanthren-17-yl)pentanoic acid" M-2H2O+H	CCMSLIB00005465409	all	CANOPUS (GNPS+MoNA)	GNPS	[M - H4O2 + H]+	5	5	5	5	yes	yes	{12}
1965	TG(20:5/20:5/20:5); [M+NH4]+ C63H96N1O6 M+NH4	CCMSLIB00003093258	all	CANOPUS (GNPS+MoNA)	GNPS	[M + H3N + H]+	1	1	1	1	yes	yes	set()
1966	MLS002154082-01!Nitrocaramiphen hydrochloride	CCMSLIB00000085189	all	CANOPUS (GNPS+MoNA)	GNPS	[M + H]+	1	1	1	1	yes	yes	set()
1967	MLS001158241-01!N-(2-hydroxy-2-phenylethyl)-2-(8-methyl-2-oxo-4-phenylchromen-7-yl)oxyacetamide	CCMSLIB00000080232	all	CANOPUS (GNPS+MoNA)	GNPS	[M + H]+	8	8	1	1	yes	yes	{12, 7}
1968	Spectral Match to 6-Hydroxy-7-methoxycoumarin from NIST14 M+H	CCMSLIB00003135950	all	CANOPUS (GNPS+MoNA)	GNPS	[M + H]+	1	1	1	1	yes	yes	{11, 7}
1969	MLS001140568-01!1-[2-[(3-methyl-6-oxo-7,8,9,10-tetrahydrobenzo[c]chromen-1-yl)oxy]acetyl]piperidine-4-carboxamide	CCMSLIB00000079647	all	CANOPUS (GNPS+MoNA)	GNPS	[M + H]+	2	2	2	2	yes	yes	{7}
1970	NCGC00385686-01!3-(2,4-dihydroxyphenyl)-5,7-dihydroxy-6,8-bis(3-methylbut-2-enyl)chromen-4-one M+H	CCMSLIB00000846262	all	CANOPUS (GNPS+MoNA)	GNPS	[M + H]+	23	23	23	23	yes	yes	{11}
1971	NCGC00169618-03!6-[(6,8-dihydroxy-7-methoxy-3-methyl-1-oxo-3,4-dihydroisochromen-4-yl)oxy]-4,8-dihydroxy-7-methoxy-3-methyl-3,4-dihydroisochromen-1-one M-H2O+H	CCMSLIB00000848036	all	CANOPUS (GNPS+MoNA)	GNPS	[M - H2O + H]+	70	70	3	3	yes	yes	{8, 11, 12}
1972	washington_1112	washington_1112	all	CANOPUS (GNPS+MoNA)	MassBank	[M + H]+	1	1	1	1	yes	yes	set()
1973	Scan Number: 1	CCMSLIB00004680073	all	CANOPUS (GNPS+MoNA)	GNPS	[M + H]+	1	1	1	1	yes	yes	set()
1974	Pesticide4_Oxadixyl_C14H18N2O4_ M+Na	CCMSLIB00001058443	all	CANOPUS (GNPS+MoNA)	GNPS	[M + Na]+	34	34	34	34	yes	yes	set()
1975	MLS001074071-01!4-HYDROXY-2-METHYL-N-2-PYRIDINYL-2H-THIENO[2,3-E]-1,2-THIAZINE-3-CARBOXAMIDE 1,1-DIOXIDE	CCMSLIB00000085854	all	CANOPUS (GNPS+MoNA)	GNPS	[M + H]+	1	1	1	1	yes	yes	{2}
1976	NCGC00380686-01_C20H26O6_ M+H	CCMSLIB00000853130	all	CANOPUS (GNPS+MoNA)	GNPS	[M + H]+	272	272	224	224	yes	yes	{8, 3, 4, 12}
1977	Candesartan M+H	CCMSLIB00000579736	all	CANOPUS (GNPS+MoNA)	GNPS	[M + H]+	1	1	1	1	yes	yes	set()
1978	2-(3,5-dihydroxy-1,4-dioxo-1,4-dihydronaphthalen-2-yl)-3-methoxy-5-methylbenzoic acid	mona_2131	all	CANOPUS (GNPS+MoNA)	MoNA	[M + H]+	29	29	1	1	yes	yes	{10, 11}
1979	MMV019742	mona_2616	all	CANOPUS (GNPS+MoNA)	MoNA	[M + H]+	0	0	0	0	no	no	set()
1980	MMV002817	mona_2599	all	CANOPUS (GNPS+MoNA)	MoNA	[M + H]+	1	1	1	1	yes	yes	{11}
1981	MLS001139463-01!(2R)-1-[2-(3,4,7-trimethyl-2-oxochromen-5-yl)oxyacetyl]pyrrolidine-2-carboxylic acid	CCMSLIB00000079397	all	CANOPUS (GNPS+MoNA)	GNPS	[M + H]+	2	2	2	2	yes	yes	{7}
1982	NCGC00381288-01!2-[2-[19-acetamido-6-(3,4-dicarboxybutanoyloxy)-16,18-dihydroxy-5,9-dimethylicosan-7-yl]oxy-2-oxoethyl]butanedioic acid M+H	CCMSLIB00000845809	all	CANOPUS (GNPS+MoNA)	GNPS	[M + H]+	1	1	1	1	yes	yes	{12}
1983	NCGC00385123-01_C22H30O6_7b,9-Dihydroxy-3-(hydroxymethyl)-1,1,6,8-tetramethyl-5-oxo-1,1a,1b,4,4a,5,7a,7b,8,9-decahydro-9aH-cyclopropa[3,4]benzo[1,2-e]azulen-9a-yl acetate M-H2O+H	CCMSLIB00000853384	all	CANOPUS (GNPS+MoNA)	GNPS	[M - H2O + H]+	144	144	62	62	yes	yes	{2, 10, 12}
1984	NCGC00384764-01!3-[(2R,3S,4S,5S)-3,4-dihydroxy-5-(hydroxymethyl)oxolan-2-yl]oxy-5,7-dihydroxy-2-(4-hydroxyphenyl)chromen-4-one M+H	CCMSLIB00000848313	all	CANOPUS (GNPS+MoNA)	GNPS	[M + H]+	2	2	2	2	yes	yes	{11, 12}
1985	ROTENONIC ACID, METHYL ETHER	mona_2082	all	CANOPUS (GNPS+MoNA)	MoNA	[M + Na]+	2	2	2	2	yes	yes	set()
1986	NCGC00179809-02_C15H22O3_2H-Cyclohepta[b]furan-2-one, 3,3a,4,7,8,8a-hexahydro-6-(3-hydroxybutyl)-7-methyl-3-methylene- M+H	CCMSLIB00000856091	all	CANOPUS (GNPS+MoNA)	GNPS	[M + H]+	302	302	197	197	yes	yes	{8, 0, 3, 12}
1987	NCGC00385921-01_C15H22O3_3a-Hydroxy-3,5a,9-trimethyl-3a,4,5,5a,6,7,8,9b-octahydronaphtho[1,2-b]furan-2(3H)-one M+H	CCMSLIB00000851230	all	CANOPUS (GNPS+MoNA)	GNPS	[M + H]+	152	152	94	94	yes	yes	{8, 12}
1988	Pesticide4_Spiroxamine Isomer 1*_C18H35NO2_N-Ethyl-N-{[8-(2-methyl-2-propanyl)-1,4-dioxaspiro[4.5]dec-2-yl]methyl}-1-propanamine M+H	CCMSLIB00001058487	all	CANOPUS (GNPS+MoNA)	GNPS	[M + H]+	12	12	12	12	yes	yes	set()
1989	NCGC00168890-02!6,7-dimethoxy-8-[(2S,3R,4S,5S,6R)-3,4,5-trihydroxy-6-(hydroxymethyl)oxan-2-yl]oxychromen-2-one M+H	CCMSLIB00000845848	all	CANOPUS (GNPS+MoNA)	GNPS	[M + H]+	1	1	1	1	yes	yes	{12, 7}
1990	MLS002153305-01!SDZ-205,557 hydrochloride137196-67-9	CCMSLIB00000086071	all	CANOPUS (GNPS+MoNA)	GNPS	[M + H]+	1	1	1	1	yes	yes	{13}
1991	Spectral Match to 5,7-Dimethoxy-4'-hydroxyflavanone from NIST14 M+H	CCMSLIB00003139022	all	CANOPUS (GNPS+MoNA)	GNPS	[M + H]+	2	2	2	2	yes	yes	{11}
1992	"N-((4R)-4-((3R,5S,9S,10S,13R,14S,17R)-3-hydroxy-10,13-dimethylhexadecahydro-1H-cyclopenta[a]phenanthren-17-yl)pentanoyl)-N-methylglycine" M+H	CCMSLIB00005465180	all	CANOPUS (GNPS+MoNA)	GNPS	[M + H]+	1	1	1	1	yes	yes	{12}
1993	NCGC00160223-01!3,16,17-trihydroxy-17-acetyl-androstane	CCMSLIB00000078752	all	CANOPUS (GNPS+MoNA)	GNPS	[M + H]+	89	89	17	17	yes	yes	{10, 12}
1994	"MLS001304009-01!(4S,4aS,5aS,6S,12aR)-7-chloro-4-(dimethylamino)-1,6,10,11,12a-pentahydroxy-6-methyl-3,12-dioxo-4,4a,5,5a-tetrahydrotetracene-2-carboxamide" M+H	CCMSLIB00000079746	all	CANOPUS (GNPS+MoNA)	GNPS	[M + H]+	3	3	3	3	yes	yes	{10, 2, 11, 12}
1995	NCGC00381234-01_C48H74O19_6-Deoxyhexopyranosyl-(1->4)-[hexopyranosyl-(1->6)]-1-O-[27-hydroxy-3,27,28-trioxolup-20(29)-en-28-yl]hexopyranose M+H	CCMSLIB00000851885	all	CANOPUS (GNPS+MoNA)	GNPS	[M + H]+	16	16	4	4	yes	yes	{8, 0, 10, 12}
1996	"2-((R)-4-((3R,5S,7R,8S,9S,10S,13R,14R,17R)-3,7,14-trihydroxy-10,13-dimethylhexadecahydro-1H-cyclopenta[a]phenanthren-17-yl)pentanamido)ethane-1-sulfonic acid" M+H	CCMSLIB00005465836	all	CANOPUS (GNPS+MoNA)	GNPS	[M + H]+	9	9	9	9	yes	yes	{12}
1997	NCGC00385637-01!6,7-dimethoxy-3-(2-methylbut-3-en-2-yl)chromen-2-one M+H	CCMSLIB00000847015	all	CANOPUS (GNPS+MoNA)	GNPS	[M + H]+	5	5	5	5	yes	yes	{0, 7}
1998	NCGC00380367-01_C21H24O5_7-Benzofurancarboxylic acid, 2,3-dihydro-2-(1-hydroxy-1-methylethyl)-4-methoxy-6-(2-phenylethyl)- M+H	CCMSLIB00000853927	all	CANOPUS (GNPS+MoNA)	GNPS	[M + H]+	63	63	42	42	yes	yes	{12}
[truncated: 8,710 more rows]

## Sheet: Source Data Figure 3 GNPS2
scan	file	FEATURE_ID	highest_tanimoto	top_1_average_tanimoto_before	top_1_average_tanimoto_after	top_1_best_tanimoto_before	top_1_best_tanimoto_after	top_5_average_tanimoto_before	top_5_average_tanimoto_after	top_5_best_tanimoto_before	top_5_best_tanimoto_after	top_10_average_tanimoto_before	top_10_average_tanimoto_after	top_10_best_tanimoto_before	top_10_best_tanimoto_after	rank_highest_tanimoto_before	rank_highest_tanimoto_after
1	merged.mgf	23619	0.435997	0.251149	0.38632	0.251149	0.38632	0.275429	0.291625	0.411237	0.435997	0.286548	0.270955	0.435997	0.435997	6	2
3	merged.mgf	17298	0.299135	0.135845	0.208511	0.135845	0.208511	0.146915	0.19132	0.186969	0.299135	0.166221	0.191912	0.258713	0.299135	22	2
4	merged.mgf	17324	0.328	0.117581	0.222591	0.117581	0.222591	0.15264	0.250215	0.228056	0.325171	0.160988	0.207485	0.230308	0.325171	27	27
5	merged.mgf	19782	0.359857	0.20374	0.188956	0.20374	0.188956	0.234538	0.265102	0.307692	0.359857	0.248541	0.240986	0.359857	0.359857	7	2
6	merged.mgf	19776	0.35012	0.332867	0.332867	0.332867	0.332867	0.296237	0.296237	0.332867	0.332867	0.305124	0.305124	0.35012	0.35012	8	8
7	merged.mgf	24125	0.977673	0.977673	0.977673	0.977673	0.977673	0.379469	0.583847	0.977673	0.977673	0.407658	0.446824	0.977673	0.977673	1	1
8	merged.mgf	9184	0.667638	0.3277	0.3277	0.3277	0.3277	0.266838	0.371711	0.667638	0.667638	0.255784	0.42242	0.667638	0.667638	2	2
9	merged.mgf	9164	0.32659	0.0630769	0.185759	0.0630769	0.185759	0.165847	0.200681	0.254086	0.32659	0.188567	0.192162	0.32659	0.32659	7	2
10	merged.mgf	13921	0.428763	0.310497	0.310497	0.310497	0.310497	0.259416	0.259416	0.310497	0.310497	0.257196	0.257196	0.310497	0.310497	12	12
11	merged.mgf	14045	0.316791	0.224522	0.227567	0.224522	0.227567	0.246139	0.26168	0.316791	0.310424	0.257878	0.239006	0.316791	0.310424	3	12
12	merged.mgf	23060	0.977673	0.334925	0.393963	0.334925	0.393963	0.25219	0.556105	0.393963	0.977673	0.344314	0.472214	0.977673	0.977673	9	3
13	merged.mgf	7689	0.198444	0.133197	0.194754	0.133197	0.194754	0.129527	0.135047	0.172676	0.194754	0.117404	0.128478	0.172676	0.194754	11	12
14	merged.mgf	18374	0.494668	0.0438283	0.289922	0.0438283	0.289922	0.2655	0.26945	0.494668	0.494668	0.251954	0.311585	0.494668	0.494668	5	2
15	merged.mgf	18370	0.491117	0.405616	0.405616	0.405616	0.405616	0.355011	0.389931	0.491117	0.474783	0.349542	0.371695	0.491117	0.491117	4	9
16	merged.mgf	6060	0.30234	0.191871	0.109554	0.191871	0.109554	0.148277	0.219929	0.202433	0.30234	0.132366	0.166807	0.202433	0.30234	20	3
17	merged.mgf	6067	0.297757	0.175	0.175	0.175	0.175	0.187691	0.235495	0.277498	0.297757	0.201532	0.228155	0.288889	0.297757	12	5
18	merged.mgf	993	0.985457	0.937417	0.937417	0.937417	0.937417	0.71718	0.71718	0.985457	0.985457	0.625041	0.625041	0.985457	0.985457	3	3
19	merged.mgf	8260	0.93578	0.152742	0.152742	0.152742	0.152742	0.368539	0.450847	0.93578	0.93578	0.320009	0.438468	0.93578	0.93578	4	3
20	merged.mgf	7727	0.632315	0.448094	0.271122	0.448094	0.271122	0.345686	0.400744	0.448094	0.632315	0.328449	0.3239	0.450969	0.632315	21	4
21	merged.mgf	8515	0.632315	0.303176	0.339455	0.303176	0.339455	0.295352	0.474002	0.439263	0.632315	0.280016	0.3855	0.439263	0.632315	12	2
22	merged.mgf	22803	0.449061	0.404354	0.404354	0.404354	0.404354	0.306746	0.371042	0.404354	0.404354	0.306171	0.347101	0.404354	0.426006	25	25
24	merged.mgf	9060	0.636364	0.393744	0.393744	0.393744	0.393744	0.285031	0.414761	0.393744	0.636364	0.273522	0.384479	0.393744	0.636364	11	5
25	merged.mgf	8078	0.544691	0.365148	0.258696	0.365148	0.258696	0.256073	0.315754	0.38809	0.517668	0.21915	0.330925	0.38809	0.544691	29	10
26	merged.mgf	22619	0.636743	0.177194	0.521157	0.177194	0.521157	0.289595	0.390806	0.521157	0.521157	0.299604	0.404619	0.521157	0.636743	22	8
27	merged.mgf	14984	0.884183	0.884183	0.884183	0.884183	0.884183	0.426844	0.463084	0.884183	0.884183	0.330086	0.42058	0.884183	0.884183	1	1
28	merged.mgf	23248	0.452124	0.394042	0.258016	0.394042	0.258016	0.353098	0.353217	0.423077	0.445141	0.379194	0.345187	0.445141	0.447744	26	28
29	merged.mgf	16828	0.706728	0.531823	0.531823	0.531823	0.531823	0.481816	0.481816	0.706728	0.706728	0.481816	0.481816	0.706728	0.706728	2	2
30	merged.mgf	16813	0.700261	0.418874	0.372549	0.418874	0.372549	0.294139	0.498331	0.418874	0.700261	0.338691	0.408817	0.570509	0.700261	13	4
31	merged.mgf	22332	0.989446	0.989446	0.989446	0.989446	0.989446	0.76344	0.76344	0.989446	0.989446	0.76344	0.76344	0.989446	0.989446	1	1
32	merged.mgf	22344	0.989446	0.989446	0.989446	0.989446	0.989446	0.632331	0.648825	0.989446	0.989446	0.483852	0.506221	0.989446	0.989446	1	1
33	merged.mgf	20274	0.657977	0.59063	0.164409	0.59063	0.164409	0.475843	0.422832	0.657977	0.585827	0.48814	0.3975	0.657977	0.59063	5	13
34	merged.mgf	11108	0.393285	0.278655	0.347318	0.278655	0.347318	0.350461	0.350461	0.393285	0.393285	0.35376	0.35376	0.393285	0.393285	5	2
36	merged.mgf	11910	0.600427	0.368056	0.368056	0.368056	0.368056	0.255435	0.327973	0.368056	0.368056	0.261049	0.318707	0.368056	0.420057	18	11
37	merged.mgf	11894	0.404157	0.0781353	0.336854	0.0781353	0.336854	0.236584	0.217921	0.387269	0.387269	0.259394	0.259394	0.404157	0.404157	7	7
38	merged.mgf	19665	0.418233	0.291447	0.321133	0.291447	0.321133	0.295737	0.350084	0.332931	0.418233	0.269964	0.328774	0.40546	0.418233	11	3
39	merged.mgf	17322	0.516037	0.261888	0.426614	0.261888	0.426614	0.353148	0.442435	0.426614	0.487334	0.383321	0.421806	0.487334	0.493437	25	28
41	merged.mgf	11770	0.572845	0.491833	0.489164	0.491833	0.489164	0.369528	0.485658	0.544833	0.546538	0.35643	0.455142	0.546538	0.572845	13	7
43	merged.mgf	19601	0.555324	0.555324	0.537295	0.555324	0.537295	0.473207	0.473207	0.555324	0.555324	0.470942	0.470942	0.555324	0.555324	1	2
45	merged.mgf	18144	0.495019	0.112964	0.482864	0.112964	0.482864	0.381698	0.364849	0.482864	0.482864	0.343188	0.377414	0.482864	0.495019	18	10
46	merged.mgf	18132	0.763795	0.763795	0.763795	0.763795	0.763795	0.763795	0.763795	0.763795	0.763795	0.763795	0.763795	0.763795	0.763795	1	1
47	merged.mgf	16424	0.424566	0.225322	0.248276	0.225322	0.248276	0.2158	0.205568	0.248276	0.25	0.213853	0.197591	0.3102	0.25	13	16
48	merged.mgf	16444	0.308126	0.181624	0.0677711	0.181624	0.0677711	0.232658	0.178171	0.308126	0.266267	0.206283	0.193851	0.308126	0.281553	4	12
49	merged.mgf	9606	0.542373	0.542373	0.485453	0.542373	0.485453	0.39056	0.397921	0.542373	0.485453	0.400226	0.342901	0.542373	0.485453	1	15
50	merged.mgf	9028	0.979204	0.979204	0.979204	0.979204	0.979204	0.580468	0.577032	0.979204	0.979204	0.493206	0.472878	0.979204	0.979204	1	1
51	merged.mgf	22438	0.430279	0.226537	0.346018	0.226537	0.346018	0.209223	0.335138	0.311589	0.430279	0.186807	0.272181	0.311589	0.430279	18	3
52	merged.mgf	22460	0.373526	0.271511	0.125708	0.271511	0.125708	0.239537	0.22982	0.273898	0.294931	0.238925	0.255446	0.315123	0.373526	18	6
53	merged.mgf	21067	0.983453	0.983453	0.983453	0.983453	0.983453	0.455902	0.455902	0.983453	0.983453	0.393522	0.393522	0.983453	0.983453	1	1
54	merged.mgf	18039	0.623418	0.57128	0.57128	0.57128	0.57128	0.433869	0.459554	0.57128	0.57128	0.405299	0.434579	0.57128	0.57128	14	16
56	merged.mgf	20467	0.965708	0.965708	0.965708	0.965708	0.965708	0.385431	0.385431	0.965708	0.965708	0.416792	0.416792	0.965708	0.965708	1	1
58	merged.mgf	22856	0.624064	0.462462	0.462462	0.462462	0.462462	0.422852	0.434613	0.503241	0.477865	0.442927	0.445274	0.624064	0.536058	8	19
59	merged.mgf	22862	0.617033	0.477865	0.477865	0.477865	0.477865	0.441815	0.458401	0.587882	0.536058	0.402076	0.457805	0.587882	0.536058	16	22
62	merged.mgf	10684	0.639128	0.473424	0.356625	0.473424	0.356625	0.326448	0.40071	0.473424	0.598115	0.417313	0.448047	0.639128	0.639128	9	7
63	merged.mgf	10565	0.464088	0.317545	0.25098	0.317545	0.25098	0.280768	0.280768	0.464088	0.464088	0.280768	0.280768	0.464088	0.464088	5	2
64	merged.mgf	13434	0.772771	0.127053	0.364382	0.127053	0.364382	0.297261	0.401873	0.415385	0.772771	0.329033	0.358228	0.522477	0.772771	22	5
65	merged.mgf	13461	0.465947	0.323756	0.225675	0.323756	0.225675	0.349399	0.186845	0.465947	0.248858	0.269434	0.203609	0.465947	0.331676	3	12
66	merged.mgf	22398	0.570113	0.402554	0.426573	0.402554	0.426573	0.272715	0.315382	0.426573	0.570113	0.280905	0.298027	0.570113	0.570113	10	5
67	merged.mgf	21837	0.995914	0.942799	0.942799	0.942799	0.942799	0.715652	0.756985	0.995914	0.995914	0.624092	0.623265	0.995914	0.995914	2	2
68	merged.mgf	9701	0.216418	0.0749186	0.098546	0.0749186	0.098546	0.119539	0.125658	0.154827	0.201923	0.109685	0.124202	0.154827	0.201923	30	30
69	merged.mgf	9746	0.330882	0.100737	0.11639	0.100737	0.11639	0.0943658	0.122026	0.100737	0.179894	0.103112	0.11292	0.134615	0.179894	17	21
70	merged.mgf	8735	0.400593	0.0601202	0.135647	0.0601202	0.135647	0.0932746	0.129813	0.135647	0.236973	0.123812	0.115083	0.333333	0.236973	17	19
71	merged.mgf	8331	0.0995169	0.0909091	0.0960187	0.0909091	0.0960187	0.0928061	0.0895326	0.0995169	0.0995169	0.0902108	0.0902108	0.0995169	0.0995169	2	4
72	merged.mgf	10761	0.503409	0.158046	0.255091	0.158046	0.255091	0.170253	0.367008	0.264106	0.457856	0.195207	0.320035	0.4	0.503409	20	7
73	merged.mgf	10473	0.246508	0.191053	0.191053	0.191053	0.191053	0.182488	0.182488	0.246508	0.246508	0.182488	0.182488	0.246508	0.246508	3	3
74	merged.mgf	17352	0.951405	0.42446	0.42446	0.42446	0.42446	0.449838	0.474474	0.951405	0.951405	0.406728	0.466271	0.951405	0.951405	2	2
75	merged.mgf	17240	0.485589	0.285422	0.344251	0.285422	0.344251	0.34951	0.39527	0.433022	0.485589	0.316117	0.346882	0.485589	0.485589	8	2
76	merged.mgf	16015	0.674501	0.561458	0.561458	0.561458	0.561458	0.35354	0.561937	0.589027	0.589027	0.445508	0.495836	0.589027	0.674501	16	8
77	merged.mgf	16161	0.358898	0.358898	0.358898	0.358898	0.358898	0.237177	0.237177	0.358898	0.358898	0.237177	0.237177	0.358898	0.358898	1	1
78	merged.mgf	21597	0.57549	0.372079	0.400128	0.372079	0.400128	0.326126	0.462342	0.476641	0.507868	0.383824	0.448902	0.507868	0.559718	24	13
79	merged.mgf	16976	0.24335	0.115285	0.114691	0.115285	0.114691	0.101175	0.184088	0.127004	0.206782	0.132027	0.170641	0.242111	0.212895	22	24
80	merged.mgf	16964	0.24335	0.177083	0.159341	0.177083	0.159341	0.172428	0.133117	0.228488	0.184147	0.155405	0.15365	0.228488	0.228488	16	21
81	merged.mgf	649	0.942412	0.337927	0.780172	0.337927	0.780172	0.537787	0.545231	0.942412	0.942412	0.465361	0.454753	0.942412	0.942412	4	2
82	merged.mgf	646	0.989247	0.942412	0.942412	0.942412	0.942412	0.505789	0.514293	0.942412	0.942412	0.525075	0.503556	0.989247	0.989247	10	7
83	merged.mgf	12081	0.513554	0.223228	0.328744	0.223228	0.328744	0.220437	0.25613	0.328744	0.328744	0.262822	0.319678	0.45023	0.468553	29	14
85	merged.mgf	10423	0.582673	0.438798	0.582673	0.438798	0.582673	0.447794	0.400128	0.582673	0.582673	0.413451	0.395767	0.582673	0.582673	4	1
86	merged.mgf	10429	0.801185	0.801185	0.801185	0.801185	0.801185	0.505826	0.490492	0.801185	0.801185	0.463125	0.420078	0.801185	0.801185	1	1
87	merged.mgf	10298	0.919463	0.155642	0.325581	0.155642	0.325581	0.233715	0.306553	0.325581	0.326923	0.233827	0.299368	0.326923	0.919463	27	8
88	merged.mgf	10280	0.385378	0.114202	0.385378	0.114202	0.385378	0.187591	0.241331	0.385378	0.385378	0.189137	0.195814	0.385378	0.385378	2	1
89	merged.mgf	9092	0.642735	0.489772	0.489772	0.489772	0.489772	0.36048	0.383708	0.559168	0.489772	0.348046	0.352238	0.559168	0.489772	29	14
90	merged.mgf	8863	0.39157	0.39157	0.274869	0.39157	0.274869	0.265552	0.265552	0.39157	0.39157	0.265552	0.265552	0.39157	0.39157	1	2
91	merged.mgf	13317	0.585115	0.368682	0.368682	0.368682	0.368682	0.427623	0.402507	0.552478	0.552478	0.395631	0.39231	0.552478	0.552478	19	11
92	merged.mgf	13786	0.618421	0.15035	0.15035	0.15035	0.15035	0.240396	0.378287	0.618421	0.618421	0.287693	0.322361	0.618421	0.618421	3	3
93	merged.mgf	19193	0.617354	0.270636	0.270636	0.270636	0.270636	0.224012	0.253023	0.299868	0.299868	0.233652	0.28092	0.299868	0.617354	19	10
94	merged.mgf	19246	0.398305	0.175901	0.317425	0.175901	0.317425	0.18545	0.203315	0.317425	0.317425	0.173553	0.176211	0.317425	0.317425	16	17
95	merged.mgf	1035	0.664843	0.5521	0.584349	0.5521	0.584349	0.481357	0.561376	0.584349	0.64511	0.523632	0.521564	0.64511	0.64511	17	25
96	merged.mgf	6250	0.437992	0.0986267	0.159956	0.0986267	0.159956	0.147311	0.31329	0.261159	0.411966	0.183109	0.357017	0.396903	0.437992	15	8
97	merged.mgf	6238	0.597266	0.292094	0.106358	0.292094	0.106358	0.273054	0.289539	0.597266	0.597266	0.244445	0.245032	0.597266	0.597266	4	2
98	merged.mgf	21044	0.554264	0.381981	0.438095	0.381981	0.438095	0.362897	0.347338	0.438095	0.438095	0.331133	0.361592	0.438095	0.443718	29	14
99	merged.mgf	21017	0.316678	0.14897	0.14897	0.14897	0.14897	0.229264	0.229264	0.316678	0.316678	0.229264	0.229264	0.316678	0.316678	3	3
100	merged.mgf	21956	0.942799	0.132196	0.942799	0.132196	0.942799	0.440845	0.496943	0.942799	0.942799	0.380194	0.488029	0.942799	0.942799	2	1
101	merged.mgf	840	0.59	0.363861	0.363861	0.363861	0.363861	0.328384	0.468272	0.579624	0.579624	0.332951	0.407915	0.579624	0.59	12	9
102	merged.mgf	842	0.550196	0.182815	0.0911243	0.182815	0.0911243	0.160378	0.27039	0.194396	0.550196	0.187969	0.235635	0.273347	0.550196	14	4
103	merged.mgf	11641	0.644397	0.244014	0.495704	0.244014	0.495704	0.192032	0.394479	0.39989	0.495704	0.289236	0.352022	0.495704	0.53125	25	26
104	merged.mgf	17715	0.30897	0.171498	0.261477	0.171498	0.261477	0.253009	0.277318	0.302632	0.302632	0.255487	0.255003	0.302632	0.30897	29	7
105	merged.mgf	17706	0.196099	0.196099	0.196099	0.196099	0.196099	0.149655	0.149655	0.196099	0.196099	0.149655	0.149655	0.196099	0.196099	1	1
106	merged.mgf	13954	0.671988	0.394483	0.394483	0.394483	0.394483	0.285875	0.425695	0.487912	0.629932	0.340727	0.419189	0.629932	0.629932	17	13
107	merged.mgf	13859	0.232558	0.232558	0.232558	0.232558	0.232558	0.232558	0.232558	0.232558	0.232558	0.232558	0.232558	0.232558	0.232558	1	1
108	merged.mgf	17591	0.793149	0.793149	0.793149	0.793149	0.793149	0.337166	0.34507	0.793149	0.793149	0.289873	0.302548	0.793149	0.793149	1	1
109	merged.mgf	14110	0.684024	0.415905	0.0385064	0.415905	0.0385064	0.399743	0.333001	0.600104	0.520174	0.415416	0.415416	0.684024	0.684024	8	10
110	merged.mgf	20584	0.341642	0.210526	0.341642	0.210526	0.341642	0.223911	0.277689	0.341642	0.341642	0.22503	0.258607	0.341642	0.341642	5	1
111	merged.mgf	20608	0.333646	0.300722	0.300722	0.300722	0.300722	0.282297	0.275399	0.333646	0.31002	0.269776	0.275778	0.333646	0.31002	5	12
112	merged.mgf	13288	0.680992	0.352907	0.596569	0.352907	0.596569	0.367097	0.457422	0.596569	0.626957	0.399258	0.420192	0.626957	0.626957	20	22
113	merged.mgf	13282	0.627725	0.124763	0.119063	0.124763	0.119063	0.261365	0.372638	0.396873	0.571904	0.359619	0.374396	0.627725	0.627725	8	10
114	merged.mgf	24466	1	0.425319	0.425319	0.425319	0.425319	0.299141	0.36889	0.425319	0.425319	0.370371	0.356597	1	0.443559	8	17
115	merged.mgf	12829	0.727038	0.61625	0.61625	0.61625	0.61625	0.501898	0.501898	0.61625	0.61625	0.526992	0.526992	0.688264	0.688264	13	12
116	merged.mgf	12798	0.497453	0.229342	0.229342	0.229342	0.229342	0.242604	0.284255	0.356199	0.497453	0.261899	0.311432	0.356199	0.497453	13	4
117	merged.mgf	4251	0.412466	0.255018	0.306438	0.255018	0.306438	0.155746	0.272306	0.255018	0.412466	0.180611	0.272003	0.306438	0.412466	21	5
118	merged.mgf	4274	0.308536	0.198702	0.276808	0.198702	0.276808	0.190006	0.225466	0.276808	0.308536	0.180492	0.21652	0.276808	0.308536	18	3
119	merged.mgf	12138	0.575946	0.329139	0.385517	0.329139	0.385517	0.25756	0.373663	0.362451	0.488344	0.254349	0.368417	0.385517	0.575946	26	7
120	merged.mgf	12196	0.322138	0.322138	0.322138	0.322138	0.322138	0.322138	0.322138	0.322138	0.322138	0.322138	0.322138	0.322138	0.322138	1	1
121	merged.mgf	18676	0.594002	0.308081	0.443069	0.308081	0.443069	0.366408	0.387527	0.594002	0.451556	0.3464	0.413181	0.594002	0.56888	2	17
122	merged.mgf	18707	0.686957	0.686957	0.295031	0.686957	0.295031	0.49818	0.43163	0.686957	0.686957	0.451635	0.451635	0.686957	0.686957	1	5
123	merged.mgf	944	0.551249	0.28539	0.28539	0.28539	0.28539	0.229683	0.328256	0.445245	0.47012	0.296696	0.357179	0.47012	0.497886	23	11
124	merged.mgf	959	0.379528	0.251196	0.377302	0.251196	0.377302	0.303171	0.303171	0.377302	0.377302	0.269112	0.269112	0.379528	0.379528	9	9
125	merged.mgf	18556	0.972934	0.972934	0.972934	0.972934	0.972934	0.595544	0.595544	0.972934	0.972934	0.595544	0.595544	0.972934	0.972934	1	1
126	merged.mgf	19523	0.447683	0.282337	0.269457	0.282337	0.269457	0.271399	0.305031	0.308921	0.447683	0.259167	0.259167	0.447683	0.447683	10	2
127	merged.mgf	19516	0.988615	0.988615	0.988615	0.988615	0.988615	0.562198	0.556	0.988615	0.988615	0.430321	0.38032	0.988615	0.988615	1	1
128	merged.mgf	21299	0.987342	0.987342	0.987342	0.987342	0.987342	0.650615	0.650615	0.987342	0.987342	0.650615	0.650615	0.987342	0.987342	1	1
129	merged.mgf	13392	0.605993	0.375899	0.574085	0.375899	0.574085	0.398507	0.394637	0.574085	0.574085	0.38471	0.421269	0.574085	0.587302	20	24
130	merged.mgf	12147	0.835806	0.408953	0.271089	0.408953	0.271089	0.292423	0.397294	0.408953	0.484801	0.33248	0.441421	0.484801	0.835806	30	8
131	merged.mgf	15601	0.657195	0.2542	0.657195	0.2542	0.657195	0.35755	0.479685	0.657195	0.657195	0.304851	0.447973	0.657195	0.657195	5	1
132	merged.mgf	15586	0.917148	0.917148	0.917148	0.917148	0.917148	0.381464	0.381464	0.917148	0.917148	0.381464	0.381464	0.917148	0.917148	1	1
134	merged.mgf	24318	0.580545	0.541833	0.541833	0.541833	0.541833	0.54977	0.54977	0.580545	0.580545	0.54977	0.54977	0.580545	0.580545	2	2
135	merged.mgf	19550	0.972934	0.918803	0.918803	0.918803	0.918803	0.46051	0.588194	0.918803	0.972934	0.545914	0.545914	0.972934	0.972934	6	4
136	merged.mgf	19567	0.972934	0.972934	0.972934	0.972934	0.972934	0.323174	0.455814	0.972934	0.972934	0.23845	0.325554	0.972934	0.972934	1	1
137	merged.mgf	21232	0.997468	0.997468	0.997468	0.997468	0.997468	0.997468	0.997468	0.997468	0.997468	0.997468	0.997468	0.997468	0.997468	1	1
138	merged.mgf	21390	0.98903	0.987342	0.987342	0.987342	0.987342	0.784168	0.784168	0.98903	0.98903	0.784168	0.784168	0.98903	0.98903	2	2
139	merged.mgf	6327	0.422311	0.12628	0.379461	0.12628	0.379461	0.205776	0.275044	0.303191	0.422311	0.227592	0.260245	0.379461	0.422311	14	4
140	merged.mgf	6203	0.477612	0.18677	0.423715	0.18677	0.423715	0.33987	0.390347	0.447086	0.447086	0.31335	0.30894	0.447086	0.447086	14	14
141	merged.mgf	3858	0.404421	0.116426	0.129562	0.116426	0.129562	0.18697	0.144183	0.3435	0.247887	0.158991	0.158505	0.3435	0.3435	20	20
143	merged.mgf	419	0.19369	0.19369	0.19369	0.19369	0.19369	0.19369	0.19369	0.19369	0.19369	0.19369	0.19369	0.19369	0.19369	1	1
144	merged.mgf	18253	0.839559	0.83572	0.83572	0.83572	0.83572	0.479425	0.42728	0.839559	0.839559	0.347743	0.354511	0.839559	0.839559	2	2
145	merged.mgf	5747	0.411311	0.411311	0.378502	0.411311	0.378502	0.34481	0.34481	0.411311	0.411311	0.332565	0.332565	0.411311	0.411311	1	2
146	merged.mgf	19035	0.716535	0.716535	0.716535	0.716535	0.716535	0.514961	0.514961	0.716535	0.716535	0.514961	0.514961	0.716535	0.716535	1	1
147	merged.mgf	19034	0.716535	0.716535	0.716535	0.716535	0.716535	0.716535	0.716535	0.716535	0.716535	0.716535	0.716535	0.716535	0.716535	1	1
148	merged.mgf	628	0.254098	0.222222	0.228223	0.222222	0.228223	0.203187	0.203187	0.254098	0.254098	0.173909	0.173909	0.254098	0.254098	2	4
149	merged.mgf	22729	0.999132	0.995675	0.995675	0.995675	0.995675	0.85733	0.85733	0.999132	0.999132	0.85733	0.85733	0.999132	0.999132	2	2
150	merged.mgf	11451	0.674717	0.534858	0.534858	0.534858	0.534858	0.44923	0.48945	0.534858	0.534858	0.425724	0.487284	0.541644	0.674717	24	8
151	merged.mgf	11363	0.676762	0.562768	0.63743	0.562768	0.63743	0.463968	0.326227	0.63743	0.63743	0.444124	0.438944	0.63743	0.676762	26	9
152	merged.mgf	11984	0.579539	0.347448	0.404394	0.347448	0.404394	0.38255	0.377103	0.487279	0.579539	0.379375	0.356464	0.543684	0.579539	18	3
153	merged.mgf	20449	0.59096	0.571219	0.571219	0.571219	0.571219	0.339898	0.351913	0.571219	0.571219	0.301284	0.367722	0.571219	0.59096	21	6
154	merged.mgf	20471	0.760227	0.39229	0.555205	0.39229	0.555205	0.426286	0.493537	0.760227	0.623227	0.441157	0.466197	0.760227	0.623227	5	18
155	merged.mgf	5604	0.799257	0.599122	0.599122	0.599122	0.599122	0.542248	0.576834	0.799257	0.799257	0.448649	0.561215	0.799257	0.799257	4	2
156	merged.mgf	13858	0.987535	0.855799	0.855799	0.855799	0.855799	0.957142	0.957142	0.987535	0.987535	0.964241	0.964241	0.987535	0.987535	2	2
157	merged.mgf	12907	0.85725	0.85725	0.640154	0.85725	0.640154	0.558375	0.438653	0.85725	0.662563	0.394656	0.429213	0.85725	0.85725	1	9
158	merged.mgf	5189	0.392465	0.10835	0.0640244	0.10835	0.0640244	0.105717	0.129613	0.143123	0.306254	0.163899	0.12347	0.37294	0.306254	27	27
159	merged.mgf	7419	0.449125	0.303763	0.303763	0.303763	0.303763	0.330216	0.330216	0.449125	0.449125	0.316943	0.316943	0.449125	0.449125	3	3
160	merged.mgf	6623	0.968464	0.303882	0.8443	0.303882	0.8443	0.258793	0.758194	0.315254	0.968464	0.319738	0.529378	0.8443	0.968464	26	4
163	merged.mgf	572	0.501449	0.179532	0.273821	0.179532	0.273821	0.268233	0.245477	0.387601	0.379038	0.28957	0.301321	0.501449	0.501449	8	9
164	merged.mgf	3458	0.292846	0.223214	0.179074	0.223214	0.179074	0.206624	0.202221	0.274298	0.252285	0.225464	0.225464	0.292846	0.292846	7	7
165	merged.mgf	10775	0.570546	0.363992	0.363992	0.363992	0.363992	0.386821	0.357234	0.550366	0.445811	0.312426	0.322015	0.550366	0.471568	18	11
166	merged.mgf	9546	0.224227	0.224227	0.224227	0.224227	0.224227	0.224227	0.224227	0.224227	0.224227	0.224227	0.224227	0.224227	0.224227	1	1
168	merged.mgf	16510	0.335055	0.224227	0.335055	0.224227	0.335055	0.297466	0.297466	0.335055	0.335055	0.297466	0.297466	0.335055	0.335055	2	1
169	merged.mgf	1689	0.880658	0.880658	0.880658	0.880658	0.880658	0.269611	0.265833	0.880658	0.880658	0.208561	0.1963	0.880658	0.880658	1	1
170	merged.mgf	1542	1	0.379699	0.379699	0.379699	0.379699	0.458609	0.443028	1	1	0.386358	0.391735	1	1	3	3
172	merged.mgf	924	0.415916	0.415916	0.415916	0.415916	0.415916	0.254452	0.254452	0.415916	0.415916	0.254452	0.254452	0.415916	0.415916	1	1
174	merged.mgf	3168	1	0.486842	0.486842	0.486842	0.486842	0.876667	0.876667	1	1	0.741645	0.741645	1	1	3	3
175	merged.mgf	2727	0.920455	0.920455	0.920455	0.920455	0.920455	0.250851	0.251667	0.920455	0.920455	0.258723	0.248977	0.920455	0.920455	1	1
176	merged.mgf	3470	1	0.920455	0.920455	0.920455	0.920455	0.609241	0.609241	1	1	0.346486	0.34511	1	1	2	2
177	merged.mgf	3471	1	0.920455	0.920455	0.920455	0.920455	0.671445	0.671445	1	1	0.71764	0.71764	1	1	2	2
178	merged.mgf	11123	1	1	1	1	1	0.509207	0.460431	1	1	0.309835	0.293799	1	1	1	1
179	merged.mgf	5031	1	0.972241	0.972241	0.972241	0.972241	0.764097	0.865339	1	1	0.634477	0.597299	1	1	2	2
181	merged.mgf	3654	1	0.704	0.704	0.704	0.704	0.71822	0.71822	1	1	0.644892	0.644892	1	1	4	4
182	merged.mgf	13299	1	1	1	1	1	0.440899	0.460431	1	1	0.276917	0.308483	1	1	1	1
183	merged.mgf	13406	1	1	1	1	1	0.592057	0.592057	1	1	0.592057	0.592057	1	1	1	1
184	merged.mgf	11179	1	1	1	1	1	0.451815	0.479583	1	1	0.291617	0.302261	1	1	1	1
185	merged.mgf	3185	0.641275	0.0248204	0.0248204	0.0248204	0.0248204	0.0932411	0.0932411	0.305573	0.305573	0.138739	0.138739	0.47653	0.47653	11	11
186	merged.mgf	3882	1	0.956284	0.956284	0.956284	0.956284	0.857487	0.857487	1	1	0.725287	0.725287	1	1	5	5
189	merged.mgf	4520	0.540013	0.381518	0.381518	0.381518	0.381518	0.374269	0.382713	0.442748	0.442748	0.368338	0.308729	0.510074	0.442748	28	13
190	merged.mgf	17644	1	1	1	1	1	0.564664	0.564664	1	1	0.564664	0.564664	1	1	1	1
191	merged.mgf	10988	0.716535	0.716535	0.716535	0.716535	0.716535	0.434879	0.434879	0.716535	0.716535	0.332237	0.332237	0.716535	0.716535	1	1
192	merged.mgf	10362	1	1	1	1	1	0.381914	0.381914	1	1	0.381914	0.381914	1	1	1	1
193	merged.mgf	10348	1	1	1	1	1	1	1	1	1	1	1	1	1	1	1
194	merged.mgf	497	0.881226	0.82284	0.82284	0.82284	0.82284	0.732505	0.732505	0.825574	0.825574	0.623174	0.623174	0.881226	0.881226	6	6
195	merged.mgf	447	0.82284	0.82284	0.82284	0.82284	0.82284	0.410011	0.410011	0.82284	0.82284	0.370734	0.370734	0.82284	0.82284	1	1
196	merged.mgf	550	0.877236	0.876179	0.876179	0.876179	0.876179	0.648216	0.648216	0.877236	0.877236	0.485913	0.519408	0.877236	0.877236	2	2
198	merged.mgf	394	0.992162	0.961817	0.961817	0.961817	0.961817	0.690349	0.690349	0.992162	0.992162	0.575824	0.575824	0.992162	0.992162	2	2
199	merged.mgf	327	0.636813	0.550588	0.550588	0.550588	0.550588	0.49079	0.49079	0.550588	0.550588	0.515128	0.515128	0.636813	0.636813	6	6
200	merged.mgf	494	0.961817	0.961817	0.961817	0.961817	0.961817	0.827185	0.827185	0.961817	0.961817	0.61917	0.602086	0.961817	0.961817	1	1
202	merged.mgf	10383	0.518775	0.2602	0.297925	0.2602	0.297925	0.216315	0.160185	0.297925	0.297925	0.218255	0.214465	0.325127	0.518775	15	7
204	merged.mgf	4459	0.526587	0.526587	0.526587	0.526587	0.526587	0.441197	0.441197	0.526587	0.526587	0.383045	0.404704	0.526587	0.526587	1	1
205	merged.mgf	4497	0.49382	0.347883	0.49382	0.347883	0.49382	0.423027	0.390751	0.49382	0.49382	0.373653	0.386587	0.49382	0.49382	2	1
206	merged.mgf	2899	1	0.951087	0.951087	0.951087	0.951087	0.708898	0.708898	0.956284	0.956284	0.725678	0.725678	1	1	7	7
207	merged.mgf	2898	1	0.704	0.704	0.704	0.704	0.708898	0.708898	0.956284	0.956284	0.770445	0.770445	1	1	9	9
208	merged.mgf	151	0.941176	0.941176	0.941176	0.941176	0.941176	0.644169	0.644169	0.941176	0.941176	0.521261	0.521261	0.941176	0.941176	1	1
209	merged.mgf	135	0.738845	0.173489	0.173489	0.173489	0.173489	0.200156	0.295913	0.231963	0.738845	0.247439	0.259203	0.738845	0.738845	7	4
211	merged.mgf	569	0.460879	0.345455	0.345455	0.345455	0.345455	0.403167	0.403167	0.460879	0.460879	0.403167	0.403167	0.460879	0.460879	2	2
212	merged.mgf	1677	1	0.957024	0.957024	0.957024	0.957024	0.843969	0.843969	1	1	0.625604	0.674452	1	1	3	3
213	merged.mgf	3145	0.549543	0.175287	0.175287	0.175287	0.175287	0.260387	0.246239	0.287919	0.364407	0.265833	0.299647	0.294758	0.549543	30	7
214	merged.mgf	1603	0.678652	0.543493	0.543493	0.543493	0.543493	0.549557	0.529723	0.678652	0.678652	0.503633	0.503633	0.678652	0.678652	2	2

## Sheet:  Source Data Figure S2
Source Data Supplementary Figure 2. Titration plots of the 32 standards reacting with L-cysteine 0.1 mM at different substrate concentrations.
rotenone
C (μg/ml)	Educt Read 1	Educt Read 2	Product Read 1	Product Read 2	Average Yield (%)	St. dev
0	0	0	0	0	0	0
0.1	279.245	203.576	0	0	0.422823	0.0659928
1	1102.4	1084.54	6.12097	10.1337	0.738949	0.186777
10	5132.12	5410.12	66.689	74.1563	1.31747	0.0346934
50	14195.7	13711.7	179.265	172.581	1.24503	0.00203029
griseofulvin
C (μg/ml)	Educt Read 1	Educt Read 2	Product Read 1	Product Read 2	Average Yield (%)	St. dev
0	0	0	0	0	0	0
0.1	413.172	312.891	0	0	0.280014	0.0385683
1	1685.53	1553.27	2.11663	2.11663	0.0948789	0.0305399
10	8085.38	8350.38	6.23033	5.48831	0.0713388	0.00565875
50	20351.6	20092	41.1039	43.9374	0.209883	0.00832121
forskolin
C (μg/ml)	Educt Read 1	Educt Read 2	Product Read 1	Product Read 2	Average Yield (%)	St. dev
0	0	0	0	0	0	0
0.1	51.8671	17.2591	124.694	50.1626	72.5124	1.88881
1	157.331	135.541	263.295	207.671	61.552	1.04384
10	712.542	721.379	1156.49	1152.59	61.6909	0.185507
50	1793.21	1726.37	2986.59	2853.13	62.393	0.0906392
parthenolide
C (μg/ml)	Educt Read 1	Educt Read 2	Product Read 1	Product Read 2	Average Yield (%)	St. dev
0	0	0	0	0	0	0
0.1	39.3724	21.6938	80.7015	37.8543	65.3896	1.82031
1	235.853	209.933	175.319	175.677	44.0985	1.45969
10	1141.75	1216.76	912.093	901.909	43.4894	0.919793
50	3436.66	3260.48	2457.06	2321.72	41.6405	0.0490109
andrographolide
C (μg/ml)	Educt Read 1	Educt Read 2	Product Read 1	Product Read 2	Average Yield (%)	St. dev
0	0	0	0	0	0	0
0.1	0	0	104.577	56.4046	100	0.397423
1	5.32	2.34926	225.91	163.033	98.1394	0.440117
10	30.0989	29.9854	815.486	882.576	96.5773	0.136845
50	139.383	127.239	1624.95	1578.09	92.3194	0.219396
salinosporamide
C (μg/ml)	Educt Read 1	Educt Read 2	Product Read 1	Product Read 2	Average Yield (%)	St. dev
0	0	0	0	0	0	0
0.1	169.657	167.817	0	0	0	0
1	922.803	838.98	17.7244	11.1448	1.59774	0.440117
10	4319.97	4629.93	91.0807	110.27	2.19555	0.136845
50	11355.5	11220.2	225.731	223.868	1.95265	0.219396
gibberelic acid
C (μg/ml)	Educt Read 1	Educt Read 2	Product Read 1	Product Read 2	Average Yield (%)	St. dev
0	0	0	0	0	0	0
0.1	0	0	6.08728	9.2407	100	2.17241
1	10.5233	7.75706	91.3239	59.2918	89.0491	0.618416
10	71.654	78.1527	390.432	419.811	84.3994	0.0939142
50	180.06	181.371	860.698	883.778	82.8357	0.136542
paclitaxel
C (μg/ml)	Educt Read 1	Educt Read 2	Product Read 1	Product Read 2	Average Yield (%)	St. dev
0	0	0	0	0	0	0
0.1	8.56405	8.17408	0	0	0	0
1	80.7183	77.3945	5.4123	2.46812	4.68714	1.59669
10	481.512	474.479	52.8549	53.7754	10.0355	0.144349
50	1497.39	1448.94	133.821	145.288	8.65858	0.454801
etoposide
C (μg/ml)	Educt Read 1	Educt Read 2	Product Read 1	Product Read 2	Average Yield (%)	St. dev
0	0	0	0	0	0	0
0.1	12.024	4.76861	8.34288	1.77665	34.0535	6.90949
1	100.802	83.1605	64.1099	52.5329	38.7948	0.0803758
10	524.585	529.35	309.289	319.487	37.3644	0.273771
50	1392.79	1380.93	763.339	721.919	34.8668	0.536331
fidaxomicin
C (μg/ml)	Educt Read 1	Educt Read 2	Product Read 1	Product Read 2	Average Yield (%)	St. dev
0	0	0	0	0	0	0
0.1	0	0	0	0	0	0
1	1.70688	1.70688	0	0	0	0
10	8.78855	12.7495	1.59759	3.672	18.8714	3.48949
50	81.8689	78.3377	30.1823	7.17709	17.6645	9.27168

## Sheet:  Source Data Figure S3
Source Data for Supplementary Figure 3. Titration plots of 32 mix molecules reacting with hydroxylamine 10 mM at different concentrations.
spiramycin
C (μg/ml)	Educt Read 1	Educt Read 2	Product Read 1	Product Read 2	Average Yield (%)	St. dev
0	0	0	0	0	0	0
0.1	217.221	210.932	58.5632	53.8278	21	0.5
1	1490.46	1807.19	465.927	550.858	24	0.2
10	6855.76	6035.52	1985.53	1975.01	24	1.1
50	16243.1	19325.8	4851.26	5734.09	23	0.1
kitasamycin
C (μg/ml)	Educt Read 1	Educt Read 2	Product Read 1	Product Read 2	Average Yield (%)	St. dev
0	0	0	0	0	0	0
0.1	4.4687	6.66631	0	0	0	0
1	161.118	209.333	54.6134	65.0409	25	0.8
10	874.813	834.633	342.38	371.668	29	1.3
50	2395.81	2998.7	1085.11	1256.72	30	0.8

## Sheet: Source Data Figure S4
Source Data Supplementary Figure 4. Titration plots of 32 mix molecules reacting AQC 100 mM at different substrate concentrations
kanamycin
C (μg/ml)	Educt Read 1	Educt Read 2	Product Read 1	Product Read 2	Average Yield (%)	St. dev
0	0	0	0	0	0	0
0.1	10927.4	10927.4	11962.4	11962.4	52.3	0
1	40143.6	33430.7	15230.3	13640.2	28.2	0.7
10	406263	583890	38664.4	38664.4	7.5	1.2
50	4270752	5.45905e+06	30408.1	44641.7	0.8	0.1
cephalexin
C (μg/ml)	Educt Read 1	Educt Read 2	Product Read 1	Product Read 2	Average Yield (%)	St. dev
0	0	0	0	0	0	0
0.1	0	0	0	0	0	0
1	0	0	0	0	0	0
10	160695	179177	32554.9	38897.1	17	0.495318
50	322500	346696	200117	191171	36.9	1.37441
doxorubicin
C (μg/ml)	Educt Read 1	Educt Read 2	Product Read 1	Product Read 2	Average Yield (%)	St. dev
0	0	0	0	0	0	0
0.1	0	0	0	0	0	0
1	0	0	0	0	0	0
10	0	0	0	0	0	0
50	71474	71474	101048	119122	60.5354	#DIV/0!
emamectin
C (μg/ml)	Educt Read 1	Educt Read 2	Product Read 1	Product Read 2	Average Yield (%)	St. dev
0	0	0	0	0	0	0
0.1	0	0	0	0	0	0
1	4.12623e+06	4.79953e+06	0	0	0	0
10	41994450	39630904	0	0	0	0
50	91334800	99918650	30349.1	64892	0.05	0.02
bacitracin
C (μg/ml)	Educt Read 1	Educt Read 2	Product Read 1	Product Read 2	Average Yield (%)	St. dev
0	0	0	0	0	0	0
0.1	0	0	0	0	0	0
1	23510.6	20935.8	0	0	0	0
10	32770.5	269717	0	0	0	0
50	999673	961900	14668.4	14668.4	1.47	0.03
